# Supplementary material for: An updated catalogue of diverse type II polyketide synthase biosynthetic gene clusters captured from large-scale nucleotide databases
Source: Microb Genom. 2023 Mar 23;9(3):mgen000965. doi: 10.1099/mgen.0.000965 (PMC10132072; doi:10.1099/mgen.0.000965)
Supplement: Supplementary material 2 [file mgen-9-965-s002.xlsx]

## Sheet: Data Description
Suggestion: Use "Sort and Filter" within the sheets to view genes of interest based on phyla, product type, or other factors!
Sheet Name	Column Title	Description
KS-CLF Pairs	KS Hit Identifier	Unique identifier for the KS ORF
	CLF Hit Identifier	Unique identifier for the CLF ORF
	NCBI Accession Number	NCBI Accession Number for Nucleotide Record
	Distance / Overlap	A positive number represents the number of nucleotides (distance) between the KS and CLF ORFs, a negative number indicates that the KS and CLF ORFs overlap by that number of nucleotides.
	Order of Genes	Signifies which gene comes first (KS_first: the KS precedes the CLF, CLF_first: the CLF precedes the KS, Diverge: the KS and CLF move away from each other (start codons near each other), Converge: the KS and CLF move toward each other (stop codons near each other).
	KS ORF Start	The position in the nucleotide record (given in nucleotide number) where the KS ORF starts.
	KS ORF End	The position in the nucleotide record (given in nucleotide number) where the KS ORF ends.
	CLF ORF Start	The position in the nucleotide record (given in nucleotide number) where the CLF ORF starts.
	CLF ORF End	The position in the nucleotide record (given in nucleotide number) where the CLF ORF ends.
	KS Gene Length	The length (in nucleotides) of the KS ORF
	CLF Gene Length	The length (in nucleotides) of the CLF ORF
KS Hits	KS Hit Identifier	Unique identifier for the KS ORF
	KS ORF Start	The position in the nucleotide record (given in nucleotide number) where the KS ORF starts.
	KS ORF End	The position in the nucleotide record (given in nucleotide number) where the KS ORF ends.
	ORF Sequence	The sequence of the KS ORF as determined by the ORF-Finding Step of our pipeline.
	NCBI Accession Number	NCBI Accession Number for Nucleotide Record
	Organism	Name of the organism that harbors this KS
	Phyla	Phyla of the organism that harbors this KS
	pHMM Score	Score of the KS ORF against the Profile Hidden Markov Model for KSs developed by Hillenmeyer et al (2015)
CLF Hits	CLF Hit Identifier	Unique identifier for the CLF ORF
	CLF ORF Start	The position in the nucleotide record (given in nucleotide number) where the CLF ORF starts.
	CLF ORF End	The position in the nucleotide record (given in nucleotide number) where the CLF ORF ends.
	ORF Sequence	The sequence of the CLF ORF as determined by the ORF-Finding Step of our pipeline.
	NCBI Accession Number	NCBI Accession Number for Nucleotide Record
	Organism	Name of the organism that harbors this KS
	Phyla	Phyla of the organism that harbors this KS
	pHMM Score	Score of the CLF ORF against the Profile Hidden Markov Model for CLFs developed by Hillenmeyer et al (2015)
	Found by Chen et al. (2022)	Identifies CLF ORFs in our set that were also found by Chen et al (2022)
	NaPDoS2 Domain Classification	States the NaPDoS2 protein (e.g. Type II KS) domain classification for each CLF ORF
	NaPDoS2 System Classification	States the NaPDoS2 system (e.g. Type II Aromatic) classification for each CLF ORF
	NaPDoS2 Product Classification	States the NaPDoS2 product (e.g. Angucycline) classification for each CLF ORF
	Associated Characterized Molecule	If applicable, lists the name of the product made by the protein sequence represented by this CLF.

## Sheet: KS-CLF Pairs
KS Hit Identifier	CLF Hit Identifier	NCBI Accession Number	Distance / Overlap	Order of Genes	KS ORF Start	KS ORF End	CLF ORF Start	CLF ORF End	KS Gene Length	CLF Gene Length
KS_8_A70052	CLF_7_A70052	A70052	-2566	CLF_First	3	1349	2	2569	1346	2567
KS_1102_AACY020533216	CLF_1042_AACY020533216	AACY020533216	1334	KS_First	4502	3168	1834	521	1334	1313
KS_1180_AACY020556633	CLF_1119_AACY020556633	AACY020556633	61	KS_First	205	1461	1522	2448	1256	926
KS_4356_AAFX01004932	CLF_3987_AAFX01004932	AAFX01004932	-385	CLF_First	811	-1	1199	426	812	773
KS_4569_AAQL01009075	CLF_4167_AAQL01009075	AAQL01009075	39	KS_First	2960	1698	1659	421	1262	1238
KS_4690_AB008466	CLF_4267_AB008466	AB008466	-888	KS_First	9471	10955	10067	12175	1484	2108
KS_4697_AB019690	CLF_4273_AB019690	AB019690	-2707	CLF_First	3	1331	2	2710	1328	2708
KS_4699_AB021222	CLF_4275_AB021222	AB021222	-132	KS_First	594	1853	1721	3097	1259	1376
KS_4721_AB039379	CLF_4298_AB039379	AB039379	-1197	KS_First	443	1726	529	2928	1283	2399
KS_4724_AB070937	CLF_4301_AB070937	AB070937	-192	KS_First	4394	5659	5467	6909	1265	1442
KS_4743_AB070947	CLF_4318_AB070947	AB070947	-7	KS_First	16284	17618	17611	18861	1334	1250
KS_4765_AB088224	CLF_4332_AB088224	AB088224	-132	KS_First	128772	127507	127639	126260	1265	1379
KS_4782_AB103463	CLF_4346_AB103463	AB103463	-1200	KS_First	30531	31925	30725	33148	1394	2423
KS_6113_AB469194	CLF_5585_AB469194	AB469194	-1200	KS_First	13604	15169	13969	16419	1565	2450
KS_6146_AB524586	CLF_5604_AB524586	AB524586	293	KS_First	3712	5247	5540	6826	1535	1286
KS_6424_AB698625	CLF_5827_AB698625	AB698625	-1263	KS_First	2816	1551	2814	343	1265	2471
KS_6426_AB698626	CLF_5829_AB698626	AB698626	-195	KS_First	1	1269	1074	2549	1268	1475
KS_RS_8861_ABCE01000052	CLF_RS_7785_ABCE01000052	ABCE01000052	394	KS_First	40397	39117	38723	37416	1280	1307
KS_RS_9094_ABGO01000095	CLF_RS_8003_ABGO01000095	ABGO01000095	-7	CLF_First	5339	3936	6615	5332	1403	1283
KS_RS_9305_ABYX02000001	CLF_RS_8173_ABYX02000001	ABYX02000001	-198	KS_First	4142230	4144410	4144212	4145657	2180	1445
KS_RS_9605_ACVN02000088	CLF_RS_8443_ACVN02000088	ACVN02000088	17	KS_First	28345	29619	29636	30889	1274	1253
KS_RS_9839_ADGX01000003	CLF_RS_8641_ADGX01000003	ADGX01000003	-3	KS_First	37068	38414	38411	39730	1346	1319
KS_RS_9842_ADGX01000029	CLF_RS_8644_ADGX01000029	ADGX01000029	-3	KS_First	62543	64525	64522	65760	1982	1238
KS_242680_ADVG01000001	CLF_212075_ADVG01000001	ADVG01000001	-16	KS_First	2920599	2921960	2921944	2923218	1361	1274
KS_242685_ADVG01000004	CLF_212080_ADVG01000004	ADVG01000004	0	KS_First	1019070	1020350	1020350	1021615	1280	1265
KS_242689_ADVG01000004	CLF_212082_ADVG01000004	ADVG01000004	-3	KS_First	141690	140413	140416	139145	1277	1271
KS_RS_10877_ADXA01000022	CLF_RS_9594_ADXA01000022	ADXA01000022	-1209	KS_First	32828	30312	31521	28948	2516	2573
KS_RS_10893_ADXB01000727	CLF_RS_9611_ADXB01000727	ADXB01000727	-1209	KS_First	3060	1369	2578	689	1691	1889
KS_RS_10893_ADXB01000727	CLF_RS_9610_ADXB01000727	ADXB01000727	191	KS_First	3060	1369	1178	0	1691	1178
KS_RS_11141_AEJB01000076	CLF_RS_9817_AEJB01000076	AEJB01000076	-2259	KS_First	8514	6922	9181	5714	1592	3467
KS_RS_11153_AEJB01000447	CLF_RS_9828_AEJB01000447	AEJB01000447	-195	KS_First	3689	2421	2616	1141	1268	1475
KS_RS_11158_AEJC01000189	CLF_RS_9834_AEJC01000189	AEJC01000189	-3	KS_First	36570	38153	38150	39388	1583	1238
KS_RS_11161_AEJC01000230	CLF_RS_9837_AEJC01000230	AEJC01000230	-198	KS_First	8616	9887	9689	11134	1271	1445
KS_RS_11602_AEYX01000034	CLF_RS_10232_AEYX01000034	AEYX01000034	-1200	KS_First	145809	144541	145741	143294	1268	2447
KS_7470_AF058302	CLF_6732_AF058302	AF058302	-1209	KS_First	14186	15613	14404	16974	1427	2570
KS_7482_AF080235	CLF_6740_AF080235	AF080235	-48	KS_First	2584	3858	3810	5075	1274	1265
KS_7493_AF098965	CLF_6750_AF098965	AF098965	-2602	CLF_First	1385	2701	985	3987	1316	3002
KS_7495_AF126429	CLF_6752_AF126429	AF126429	-1197	KS_First	2091	3614	2417	4825	1523	2408
KS_7546_AF254925	CLF_6794_AF254925	AF254925	-21	KS_First	8731	10086	10065	11306	1355	1241
KS_7547_AF257324	CLF_6797_AF257324	AF257324	-888	KS_First	5231	6715	5827	7935	1484	2108
KS_7567_AF293354	CLF_6817_AF293354	AF293354	-1413	KS_First	3837	5480	4067	6730	1643	2663
KS_7569_AF293355	CLF_6819_AF293355	AF293355	-951	KS_First	18023	20035	19084	21300	2012	2216
KS_7571_AF293442	CLF_6821_AF293442	AF293442	-2502	KS_First	3077	1620	4122	376	1457	3746
KS_7591_AF324838	CLF_6840_AF324838	AF324838	-1200	KS_First	43584	44963	43763	46174	1379	2411
KS_7650_AF509565	CLF_6881_AF509565	AF509565	-3	KS_First	29789	31507	31504	32766	1718	1262
KS_7666_AF525490	CLF_6896_AF525490	AF525490	-126	KS_First	7686	9491	9365	10699	1805	1334
KS_242840_AGBF01000013	CLF_212217_AGBF01000013	AGBF01000013	-1674	KS_First	56851	55448	57122	54228	1403	2894
KS_242846_AGBF01000041	CLF_212221_AGBF01000041	AGBF01000041	-1203	KS_First	23538	22267	23470	21020	1271	2450
KS_242864_AGBX01000001	CLF_212239_AGBX01000001	AGBX01000001	-135	KS_First	1322483	1320975	1321110	1319782	1508	1328
KS_RS_12927_AGNH01000236	CLF_RS_11439_AGNH01000236	AGNH01000236	-1314	KS_First	6558	7874	6560	9199	1316	2639
KS_RS_12939_AGNH01000616	CLF_RS_11448_AGNH01000616	AGNH01000616	-1200	KS_First	11184	9856	11056	8648	1328	2408
KS_RS_12941_AGNH01000616	CLF_RS_11451_AGNH01000616	AGNH01000616	-1149	KS_First	24320	23070	24219	22045	1250	2174
KS_RS_12941_AGNH01000616	CLF_RS_11450_AGNH01000616	AGNH01000616	398	KS_First	24320	23070	22672	21809	1250	863
KS_RS_13069_AGSW01000147	CLF_RS_11572_AGSW01000147	AGSW01000147	-129	KS_First	130539	131873	131744	133090	1334	1346
KS_242897_AGVX02000088	CLF_212268_AGVX02000088	AGVX02000088	-210	KS_First	3829	2534	2744	1224	1295	1520
KS_8114_AH012623	CLF_7192_AH012623	AH012623	-129	KS_First	24155	25486	25357	26694	1331	1337
KS_8117_AH012624	CLF_7193_AH012624	AH012624	-57	KS_First	779	4759	4702	5976	3980	1274
KS_RS_13291_AHBF01000039	CLF_RS_11765_AHBF01000039	AHBF01000039	101	KS_First	84183	82756	82655	81381	1427	1274
KS_RS_13294_AHBF01000055	CLF_RS_11768_AHBF01000055	AHBF01000055	-648	KS_First	110457	109111	109759	107909	1346	1850
KS_RS_13317_AHBF01000127	CLF_RS_11792_AHBF01000127	AHBF01000127	-810	KS_First	49635	50987	50177	52222	1352	2045
KS_RS_13321_AHBF01000137	CLF_RS_11793_AHBF01000137	AHBF01000137	-1200	KS_First	11349	9823	11023	8615	1526	2408
KS_RS_13346_AHBX01000082	CLF_RS_11816_AHBX01000082	AHBX01000082	-978	KS_First	102735	101284	102262	100049	1451	2213
KS_RS_13444_AHGS01000054	CLF_RS_11905_AHGS01000054	AHGS01000054	-1203	KS_First	10691	12274	11071	13521	1583	2450
KS_RS_13450_AHGS01000268	CLF_RS_11908_AHGS01000268	AHGS01000268	-1200	KS_First	2113	809	2009	0	1304	2009
KS_RS_13454_AHGS01001141	CLF_RS_11914_AHGS01001141	AHGS01001141	-3	KS_First	2797	950	953	0	1847	953
KS_8136_AJ011500	CLF_7208_AJ011500	AJ011500	-1029	KS_First	28558	30303	29274	31547	1745	2273
KS_8150_AJ224512	CLF_7220_AJ224512	AJ224512	-138	KS_First	9378	10730	10592	11956	1352	1364
KS_8199_AJ578458	CLF_7263_AJ578458	AJ578458	-1200	KS_First	12016	9956	11156	8691	2060	2465
KS_8205_AJ585192	CLF_7270_AJ585192	AJ585192	-948	KS_First	3388	5355	4407	6590	1967	2183
KS_8213_AJ628018	CLF_7274_AJ628018	AJ628018	-1209	KS_First	52663	51320	52529	50097	1343	2432
KS_8215_AJ632203	CLF_7278_AJ632203	AJ632203	-1053	KS_First	9828	11009	9956	12229	1181	2273
KS_8242_AJ786382	CLF_7301_AJ786382	AJ786382	-1290	KS_First	8215	9546	8256	10769	1331	2513
KS_8264_AJ937740	CLF_7316_AJ937740	AJ937740	-1206	KS_First	179491	177791	178997	176526	1700	2471
KS_8262_AJ937740	CLF_7314_AJ937740	AJ937740	-1200	KS_First	165391	163742	164942	162534	1649	2408
KS_8268_AJ937741	CLF_7320_AJ937741	AJ937741	-1206	KS_First	179491	177791	178997	176526	1700	2471
KS_8266_AJ937741	CLF_7318_AJ937741	AJ937741	-1200	KS_First	165391	163742	164942	162534	1649	2408
KS_243009_AJTQ01000014	CLF_212362_AJTQ01000014	AJTQ01000014	-1194	KS_First	15498	17033	15839	18271	1535	2432
KS_243017_AJTQ01000259	CLF_212367_AJTQ01000259	AJTQ01000259	-642	KS_First	8617	7064	7706	5826	1553	1880
KS_RS_17816_AKXV01000014	CLF_RS_15743_AKXV01000014	AKXV01000014	-1203	KS_First	375842	374514	375717	373297	1328	2420
KS_RS_17817_AKXV01000030	CLF_RS_15746_AKXV01000030	AKXV01000030	-1200	KS_First	71772	73040	71840	74284	1268	2444
KS_RS_17829_AKYI02000007	CLF_RS_15756_AKYI02000007	AKYI02000007	-120	KS_First	170857	169622	169742	168366	1235	1376
KS_8504_AL939122	CLF_7513_AL939122	AL939122	-894	KS_First	159693	161204	160310	162424	1511	2114
KS_8507_AL939123	CLF_7514_AL939123	AL939123	-3	KS_First	108606	107266	107269	105995	1340	1274
KS_RS_18056_ALAP01000078	CLF_RS_15941_ALAP01000078	ALAP01000078	-1368	KS_First	239182	237551	238919	236250	1631	2669
KS_RS_18062_ALAP01000101	CLF_RS_15947_ALAP01000101	ALAP01000101	-2256	KS_First	13453	11846	14102	10611	1607	3491
KS_RS_18560_ALNP01000003	CLF_RS_16424_ALNP01000003	ALNP01000003	-129	KS_First	59113	57410	57539	56190	1703	1349
KS_8529_AM156932	CLF_7534_AM156932	AM156932	-3	KS_First	8888	7620	7623	6391	1268	1232
KS_8553_AM238663	CLF_7558_AM238663	AM238663	-1206	KS_First	179491	177791	178997	176526	1700	2471
KS_8551_AM238663	CLF_7556_AM238663	AM238663	-1200	KS_First	165391	163742	164942	162534	1649	2408
KS_8558_AM238664	CLF_7563_AM238664	AM238664	-1206	KS_First	179491	177791	178997	176526	1700	2471
KS_8556_AM238664	CLF_7561_AM238664	AM238664	-1200	KS_First	165391	163742	164942	162534	1649	2408
KS_8628_AM279694	CLF_7591_AM279694	AM279694	-1206	KS_First	191893	190193	191399	188928	1700	2471
KS_8626_AM279694	CLF_7589_AM279694	AM279694	-1200	KS_First	177597	176269	177469	175061	1328	2408
KS_8633_AM279695	CLF_7595_AM279695	AM279695	-1206	KS_First	191893	190193	191399	188928	1700	2471
KS_8631_AM279695	CLF_7593_AM279695	AM279695	-1200	KS_First	177597	176269	177469	175061	1328	2408
KS_8652_AM404078	CLF_7614_AM404078	AM404078	-19	KS_First	12819	14039	14020	15276	1220	1256
KS_8781_AM492533	CLF_7724_AM492533	AM492533	-1218	KS_First	12123	10834	12052	9593	1289	2459
KS_8784_AM501485	CLF_7729_AM501485	AM501485	-3	KS_First	6778	8136	8133	9362	1358	1229
KS_8870_AM900040	CLF_7802_AM900040	AM900040	-1200	KS_First	8899	10170	8970	11402	1271	2432
KS_RS_19490_AMLP01000081	CLF_RS_17185_AMLP01000081	AMLP01000081	-195	KS_First	31161	29893	30088	28631	1268	1457
KS_RS_19660_AMPN02000001	CLF_RS_17353_AMPN02000001	AMPN02000001	-1200	KS_First	23093	24385	23185	25680	1292	2495
KS_9133_AMWB02091453	CLF_8011_AMWB02091453	AMWB02091453	-21	KS_First	314	1576	1555	2811	1262	1256
KS_9149_AMWB02113126	CLF_8023_AMWB02113126	AMWB02113126	-441	CLF_First	2527	1400	2910	2086	1127	824
KS_9161_AMWB02126756	CLF_8031_AMWB02126756	AMWB02126756	-6	CLF_First	6394	5096	7671	6388	1298	1283
KS_9164_AMWB02129056	CLF_8032_AMWB02129056	AMWB02129056	-54	KS_First	974	2245	2191	3480	1271	1289
KS_RS_20174_ANAC01000007	CLF_RS_17803_ANAC01000007	ANAC01000007	4	KS_First	58835	57579	57575	56358	1256	1217
KS_243193_ANAD01000018	CLF_212525_ANAD01000018	ANAD01000018	-3	KS_First	15550	14141	14144	12912	1409	1232
KS_243200_ANAE01000079	CLF_212532_ANAE01000079	ANAE01000079	-3	KS_First	88388	87027	87030	85819	1361	1211
KS_243249_ANAX01000162	CLF_212579_ANAX01000162	ANAX01000162	-3	KS_First	15694	16965	16962	18185	1271	1223
KS_243253_ANAX01000363	CLF_212583_ANAX01000363	ANAX01000363	10	KS_First	10359	8995	8985	7774	1364	1211
KS_243267_ANAZ01000003	CLF_212596_ANAZ01000003	ANAZ01000003	-3	KS_First	136676	138277	138274	139554	1601	1280
KS_243276_ANBA01000013	CLF_212605_ANBA01000013	ANBA01000013	10	KS_First	136142	137398	137408	138619	1256	1211
KS_243280_ANBA01000014	CLF_212607_ANBA01000014	ANBA01000014	-147	KS_First	373815	372397	372544	371183	1418	1361
KS_243292_ANBB01000087	CLF_212621_ANBB01000087	ANBB01000087	-1641	KS_First	12103	8192	9833	6990	3911	2843
KS_243320_ANBD01000055	CLF_212647_ANBD01000055	ANBD01000055	-3	KS_First	98591	96990	96993	95713	1601	1280
KS_RS_20785_ANMG01000035	CLF_RS_18304_ANMG01000035	ANMG01000035	-891	KS_First	92444	93715	92824	94929	1271	2105
KS_RS_21377_AOBT01000003	CLF_RS_18819_AOBT01000003	AOBT01000003	-120	KS_First	109717	110952	110832	112208	1235	1376
KS_RS_21433_AOCG01000005	CLF_RS_18865_AOCG01000005	AOCG01000005	246	KS_First	5832	7091	7337	8221	1259	884
KS_243433_AOHO01000058	CLF_212753_AOHO01000058	AOHO01000058	-117	KS_First	255639	257447	257330	258670	1808	1340
KS_RS_21795_AOHP01000037	CLF_RS_19157_AOHP01000037	AOHP01000037	-216	KS_First	13551	12262	12478	11045	1289	1433
KS_RS_21797_AOHP01000099	CLF_RS_19161_AOHP01000099	AOHP01000099	-195	KS_First	45930	47198	47003	48439	1268	1436
KS_RS_22119_AOPZ01000074	CLF_RS_19458_AOPZ01000074	AOPZ01000074	-438	KS_First	8254	10251	9813	11444	1997	1631
KS_RS_22308_AORZ01000065	CLF_RS_19635_AORZ01000065	AORZ01000065	-1542	KS_First	2975	1635	3177	421	1340	2756
KS_RS_22347_AOSG01000029	CLF_RS_19672_AOSG01000029	AOSG01000029	-3	KS_First	76808	78175	78172	79380	1367	1208
KS_9481_AP010968	CLF_8291_AP010968	AP010968	-1197	KS_First	8236017	8239199	8238002	8240416	3182	2414
KS_9612_AP012319	CLF_8416_AP012319	AP012319	-45	KS_First	5366434	5367987	5367942	5369183	1553	1241
KS_9611_AP012319	CLF_8413_AP012319	AP012319	-1032	KS_First	5345692	5344418	5345450	5343210	1274	2240
KS_9641_AP012338	CLF_8432_AP012338	AP012338	-1380	CLF_First	348890	346170	350134	347510	2720	2624
KS_10194_AP017424	CLF_8934_AP017424	AP017424	-1203	KS_First	3222821	3221553	3222756	3220294	1268	2462
KS_10878_AP018365	CLF_9488_AP018365	AP018365	-1200	KS_First	1386153	1388426	1387226	1389634	2273	2408
KS_10901_AP018365	CLF_9509_AP018365	AP018365	-1548	KS_First	7488208	7486544	7488092	7485327	1664	2765
KS_10886_AP018365	CLF_9496_AP018365	AP018365	-1200	KS_First	2517681	2519288	2518088	2520514	1607	2426
KS_10889_AP018365	CLF_9497_AP018365	AP018365	-2560	CLF_First	2907734	2909038	2907691	2910294	1304	2603
KS_11001_AP018449	CLF_213015_AP018449	AP018449	-3	KS_First	1822669	1823970	1823967	1825235	1301	1268
KS_11086_AP018517	CLF_9673_AP018517	AP018517	8	KS_First	4477341	4478600	4478608	4479852	1259	1244
KS_11320_AP019376	CLF_9890_AP019376	AP019376	-43	KS_First	6307187	6305883	6305926	6304649	1304	1277
KS_11322_AP019376	CLF_9894_AP019376	AP019376	-3	KS_First	7474427	7475719	7475716	7476921	1292	1205
KS_11414_AP019620	CLF_9983_AP019620	AP019620	-195	KS_First	3140688	3141956	3141761	3143203	1268	1442
KS_11474_AP019621	CLF_10040_AP019621	AP019621	-7	KS_First	2890783	2889449	2889456	2888206	1334	1250
KS_11475_AP019621	CLF_10043_AP019621	AP019621	-192	KS_First	3473637	3474902	3474710	3476152	1265	1442
KS_11821_AP021856	CLF_10351_AP021856	AP021856	50	KS_First	2149565	2148321	2148271	2147027	1244	1244
KS_11860_AP021875	CLF_10389_AP021875	AP021875	-3	KS_First	3514587	3515987	3515984	3517201	1400	1217
KS_13809_AP023356	CLF_12146_AP023356	AP023356	-1308	KS_First	9403662	9405632	9404324	9406882	1970	2558
KS_13835_AP023357	CLF_12169_AP023357	AP023357	-1197	KS_First	8171878	8173950	8172753	8175176	2072	2423
KS_13837_AP023358	CLF_12171_AP023358	AP023358	-1665	KS_First	155424	153946	155611	152693	1478	2918
KS_13842_AP023358	CLF_12174_AP023358	AP023358	-438	CLF_First	5481695	5482564	5481546	5482133	869	587
KS_13842_AP023358	CLF_12176_AP023358	AP023358	-49	KS_First	5481695	5482564	5482515	5483921	869	1406
KS_13842_AP023358	CLF_12177_AP023358	AP023358	924	KS_First	5481695	5482564	5483488	5483850	869	362
KS_13886_AP023360	CLF_12219_AP023360	AP023360	-1320	KS_First	8101743	8103092	8101772	8104330	1349	2558
KS_14009_AP023408	CLF_12324_AP023408	AP023408	-195	KS_First	7403039	7401522	7401717	7400302	1517	1415
KS_14006_AP023408	CLF_12323_AP023408	AP023408	-462	KS_First	6019591	6020859	6020397	6022091	1268	1694
KS_14021_AP023408	CLF_12338_AP023408	AP023408	-195	KS_First	7670555	7671823	7671628	7673070	1268	1442
KS_14046_AP023438	CLF_12357_AP023438	AP023438	-3	KS_First	5127033	5125591	5125594	5124377	1442	1217
KS_14066_AP023438	CLF_12377_AP023438	AP023438	-3	KS_First	6286872	6288146	6288143	6289399	1274	1256
KS_14083_AP023439	CLF_12394_AP023439	AP023439	-204	KS_First	4096230	4098242	4098038	4099507	2012	1469
KS_14080_AP023439	CLF_12391_AP023439	AP023439	-1644	KS_First	249093	247582	249226	246332	1511	2894
KS_14100_AP023440	CLF_12411_AP023440	AP023440	-549	KS_First	8388344	8389804	8389255	8391024	1460	1769
KS_14155_AP024096	CLF_12462_AP024096	AP024096	-3	KS_First	4520994	4522403	4522400	4523671	1409	1271
KS_14162_AP024096	CLF_12467_AP024096	AP024096	-91	KS_First	8205649	8204288	8204379	8203066	1361	1313
KS_14158_AP024096	CLF_12465_AP024096	AP024096	-3	KS_First	705335	706612	706609	707898	1277	1289
KS_14274_AP024135	CLF_12571_AP024135	AP024135	10	KS_First	1933882	1932383	1932373	1931129	1499	1244
KS_14289_AP024135	CLF_12587_AP024135	AP024135	-3	KS_First	7882739	7884007	7884004	7885218	1268	1214
KS_14291_AP024135	CLF_12589_AP024135	AP024135	-3	KS_First	8195384	8196652	8196649	8197866	1268	1217
KS_15305_AP024745	CLF_13367_AP024745	AP024745	-651	KS_First	9526277	9527680	9527029	9528888	1403	1859
KS_15661_AP025454	CLF_13680_AP025454	AP025454	-894	KS_First	5606191	5607702	5606808	5608922	1511	2114
KS_15665_AP025454	CLF_13682_AP025454	AP025454	-3	KS_First	5864853	5863513	5863516	5862242	1340	1274
KS_15724_AP025539	CLF_13737_AP025539	AP025539	-894	KS_First	5351238	5352749	5351855	5353969	1511	2114
KS_15728_AP025539	CLF_13739_AP025539	AP025539	-3	KS_First	5610195	5608855	5608858	5607584	1340	1274
KS_15825_AP025667	CLF_13831_AP025667	AP025667	8	KS_First	380911	382170	382178	383416	1259	1238
KS_15837_AP025668	CLF_13840_AP025668	AP025668	-57	KS_First	5179186	5177291	5177348	5176068	1895	1280
KS_15831_AP025668	CLF_13836_AP025668	AP025668	-195	KS_First	3497533	3498801	3498606	3500048	1268	1442
KS_15835_AP025668	CLF_13838_AP025668	AP025668	-597	KS_First	5022720	5021455	5022052	5020205	1265	1847
KS_RS_28267_APHV01000292	CLF_RS_24943_APHV01000292	APHV01000292	-564	KS_First	52483	51158	51722	50016	1325	1706
KS_RS_28296_APIV01000001	CLF_RS_24974_APIV01000001	APIV01000001	-1332	KS_First	20001	21872	20540	23149	1871	2609
KS_RS_29417_AQHB01000049	CLF_RS_25995_AQHB01000049	AQHB01000049	-73	KS_First	565877	567175	567102	568340	1298	1238
KS_RS_29912_AQRG01000001	CLF_RS_26447_AQRG01000001	AQRG01000001	-978	KS_First	215016	213748	214726	212501	1268	2225
KS_RS_29922_AQRG01000021	CLF_RS_26455_AQRG01000021	AQRG01000021	-1203	KS_First	4962	3634	4837	2423	1328	2414
KS_RS_29943_AQRK01000050	CLF_RS_26475_AQRK01000050	AQRK01000050	-1200	KS_First	22084	20756	21956	19536	1328	2420
KS_RS_29967_AQTJ01000022	CLF_RS_26496_AQTJ01000022	AQTJ01000022	-3	KS_First	163507	161693	161696	160446	1814	1250
KS_245136_AQUI01000002	CLF_214271_AQUI01000002	AQUI01000002	-3	KS_First	848677	850002	849999	851222	1325	1223
KS_RS_30116_AQWO01000016	CLF_RS_26628_AQWO01000016	AQWO01000016	-195	KS_First	115067	116335	116140	117582	1268	1442
KS_RS_30145_AQWQ01000005	CLF_RS_26653_AQWQ01000005	AQWQ01000005	-129	KS_First	370355	369012	369141	367789	1343	1352
KS_RS_30143_AQWQ01000005	CLF_RS_26651_AQWQ01000005	AQWQ01000005	-2497	CLF_First	232947	234206	232916	235444	1259	2528
KS_RS_30156_AQWQ01000024	CLF_RS_26664_AQWQ01000024	AQWQ01000024	-198	KS_First	13316	11745	11943	10495	1571	1448
KS_16460_AR031772	CLF_14412_AR031772	AR031772	-1197	KS_First	25726	24443	25640	23241	1283	2399
KS_16468_AR087453	CLF_14420_AR087453	AR087453	-138	KS_First	299	1651	1513	2877	1352	1364
KS_16470_AR087454	CLF_14422_AR087454	AR087454	-138	KS_First	299	1651	1513	2877	1352	1364
KS_16505_AR183419	CLF_14446_AR183419	AR183419	-2502	KS_First	3077	1620	4122	376	1457	3746
KS_16677_AR619810	CLF_14599_AR619810	AR619810	-120	KS_First	9574	8339	8459	7083	1235	1376
KS_RS_30286_AROY02000010	CLF_RS_26780_AROY02000010	AROY02000010	-1200	KS_First	14997	13669	14869	12416	1328	2453
KS_RS_30287_AROY02000014	CLF_RS_26783_AROY02000014	AROY02000014	-1200	KS_First	10294	11562	10362	12809	1268	2447
KS_RS_30348_ARPF01000020	CLF_RS_26839_ARPF01000020	ARPF01000020	-1200	KS_First	4182	6014	4814	7234	1832	2420
KS_RS_30353_ARPI01000003	CLF_RS_26842_ARPI01000003	ARPI01000003	-2515	CLF_First	534476	535744	534169	536991	1268	2822
KS_RS_30359_ARPI01000006	CLF_RS_26850_ARPI01000006	ARPI01000006	-7	KS_First	401721	403055	403048	404298	1334	1250
KS_RS_30363_ARPI01000012	CLF_RS_26852_ARPI01000012	ARPI01000012	-93	KS_First	174110	171315	171408	170104	2795	1304
KS_245233_ARVW01000001	CLF_214360_ARVW01000001	ARVW01000001	-1188	KS_First	6897068	6898870	6897682	6900078	1802	2396
KS_245223_ARVW01000001	CLF_214349_ARVW01000001	ARVW01000001	-3	KS_First	1371761	1370181	1370184	1368925	1580	1259
KS_245244_ARVW01000001	CLF_214369_ARVW01000001	ARVW01000001	-489	KS_First	8475770	8474499	8474988	8473270	1271	1718
KS_RS_31287_ASPS01000047	CLF_RS_27640_ASPS01000047	ASPS01000047	-18	KS_First	130577	129243	129261	127999	1334	1262
KS_RS_31312_ASPX01000010	CLF_RS_27662_ASPX01000010	ASPX01000010	-18	KS_First	204866	206332	206314	207576	1466	1262
KS_RS_31336_ASQP01000030	CLF_RS_27679_ASQP01000030	ASQP01000030	-486	KS_First	15635	17107	16621	18354	1472	1733
KS_RS_31390_ASQP01000430	CLF_RS_27723_ASQP01000430	ASQP01000430	-3	KS_First	8769	7504	7507	6245	1265	1262
KS_RS_31392_ASQP01000500	CLF_RS_27727_ASQP01000500	ASQP01000500	-1422	KS_First	3195	1873	3295	605	1322	2690
KS_RS_31684_ASXH01000088	CLF_RS_27970_ASXH01000088	ASXH01000088	-462	KS_First	231534	229054	229516	227852	2480	1664
KS_245653_AUBE01000001	CLF_214733_AUBE01000001	AUBE01000001	-132	KS_First	140593	139319	139451	138093	1274	1358
KS_245672_AUBJ01000021	CLF_214751_AUBJ01000021	AUBJ01000021	-666	KS_First	4881	3586	4252	2276	1295	1976
KS_RS_32823_AUBJ02000001	CLF_RS_29025_AUBJ02000001	AUBJ02000001	-666	KS_First	2160084	2158789	2159455	2156684	1295	2771
KS_RS_33036_AUFR01000001	CLF_RS_29215_AUFR01000001	AUFR01000001	17	KS_First	346776	345502	345485	344232	1274	1253
KS_RS_33267_AUKV01000001	CLF_RS_29420_AUKV01000001	AUKV01000001	-498	KS_First	343610	342333	342831	341089	1277	1742
KS_245958_AULB01000009	CLF_215009_AULB01000009	AULB01000009	-1278	KS_First	238011	239678	238400	240946	1667	2546
KS_RS_34137_AUXT01000214	CLF_RS_30126_AUXT01000214	AUXT01000214	-73	KS_First	34179	32881	32954	31716	1298	1238
KS_RS_34148_AUXV01000004	CLF_RS_30138_AUXV01000004	AUXV01000004	-82	KS_First	141291	142598	142516	143754	1307	1238
KS_RS_34173_AUXX01000031	CLF_RS_30157_AUXX01000031	AUXX01000031	-82	KS_First	32215	30908	30990	29752	1307	1238
KS_RS_34199_AUYA01000098	CLF_RS_30182_AUYA01000098	AUYA01000098	-73	KS_First	107238	108536	108463	109701	1298	1238
KS_RS_34208_AUYB01000116	CLF_RS_30190_AUYB01000116	AUYB01000116	-73	KS_First	14430	15728	15655	16893	1298	1238
KS_RS_36245_AWOQ01000490	CLF_RS_31984_AWOQ01000490	AWOQ01000490	-198	KS_First	3451	1271	1469	24	2180	1445
KS_RS_36874_AXDB02000006	CLF_RS_32524_AXDB02000006	AXDB02000006	-1200	KS_First	87827	89155	87955	90408	1328	2453
KS_RS_36886_AXDB02000030	CLF_RS_32536_AXDB02000030	AXDB02000030	-1200	KS_First	101526	102794	101594	104041	1268	2447
KS_RS_37122_AXVD01000007	CLF_RS_32750_AXVD01000007	AXVD01000007	-129	KS_First	71149	69752	69881	68547	1397	1334
KS_RS_37147_AXVN01000027	CLF_RS_32775_AXVN01000027	AXVN01000027	39	KS_First	29491	30753	30792	32030	1262	1238
KS_246278_AXVR01000008	CLF_215304_AXVR01000008	AXVR01000008	-189	KS_First	35876	37513	37324	38799	1637	1475
KS_246281_AXVR01000033	CLF_215307_AXVR01000033	AXVR01000033	-57	KS_First	11419	12690	12633	13934	1271	1301
KS_17273_AY033994	CLF_15100_AY033994	AY033994	-1203	KS_First	5386	6657	5454	7916	1271	2462
KS_17275_AY034378	CLF_15102_AY034378	AY034378	-1200	KS_First	14742	16010	14810	17224	1268	2414
KS_17313_AY196994	CLF_15133_AY196994	AY196994	-3684	KS_First	40305	38731	42415	37469	1574	4946
KS_17340_AY233211	CLF_15144_AY233211	AY233211	-882	KS_First	21216	22994	22112	24166	1778	2054
KS_17427_AY461806	CLF_15200_AY461806	AY461806	-129	KS_First	725	1993	1864	3291	1268	1427
KS_17433_AY485223	CLF_15206_AY485223	AY485223	-195	KS_First	2385	3698	3503	4657	1313	1154
KS_17840_AY779544	CLF_15446_AY779544	AY779544	-132	KS_First	2592	1294	1426	731	1298	695
KS_RS_37949_AYTZ01000016	CLF_RS_33544_AYTZ01000016	AYTZ01000016	-186	KS_First	89432	88131	88317	86833	1301	1484
KS_RS_37959_AYTZ01000059	CLF_RS_33553_AYTZ01000059	AYTZ01000059	-195	KS_First	14193	12793	12988	11594	1400	1394
KS_RS_38270_AYXG01000048	CLF_RS_33858_AYXG01000048	AYXG01000048	-1200	KS_First	39968	41500	40300	42729	1532	2429
KS_RS_38272_AYXG01000060	CLF_RS_33860_AYXG01000060	AYXG01000060	-1200	KS_First	11522	12850	11650	14085	1328	2435
KS_RS_38291_AYXG01000148	CLF_RS_33877_AYXG01000148	AYXG01000148	-1275	KS_First	40102	36857	38132	35589	3245	2543
KS_18157_AZIC01003642	CLF_15615_AZIC01003642	AZIC01003642	397	KS_First	11893	13173	13570	14877	1280	1307
KS_RS_38868_AZSD01000516	CLF_RS_34422_AZSD01000516	AZSD01000516	-3	KS_First	53860	52592	52595	51342	1268	1253
KS_RS_38927_AZSP01000250	CLF_RS_34473_AZSP01000250	AZSP01000250	-129	KS_First	58616	57282	57411	56065	1334	1346
KS_RS_38939_AZSS01000046	CLF_RS_34483_AZSS01000046	AZSS01000046	-1200	KS_First	11586	10318	11518	9074	1268	2444
KS_RS_38945_AZSS01000140	CLF_RS_34489_AZSS01000140	AZSS01000140	-1200	KS_First	2094	826	2026	-1	1268	2027
KS_RS_39024_AZUM01000001	CLF_RS_34564_AZUM01000001	AZUM01000001	-2545	CLF_First	162488	163756	162325	165033	1268	2708
KS_RS_39125_AZVD01000022	CLF_RS_34658_AZVD01000022	AZVD01000022	-129	KS_First	80206	78893	79022	77649	1313	1373
KS_RS_39174_AZVX01000004	CLF_RS_34701_AZVX01000004	AZVX01000004	-195	KS_First	148087	149784	149589	151028	1697	1439
KS_RS_39184_AZVX01000042	CLF_RS_34711_AZVX01000042	AZVX01000042	-3	KS_First	18906	20720	20717	21919	1814	1202
KS_RS_39186_AZVY01000003	CLF_RS_34713_AZVY01000003	AZVY01000003	-3	KS_First	384645	385940	385937	387181	1295	1244
KS_RS_39200_AZWJ01000002	CLF_RS_34724_AZWJ01000002	AZWJ01000002	-195	KS_First	225119	226630	226435	227955	1511	1520
KS_RS_39209_AZWJ01000026	CLF_RS_34732_AZWJ01000026	AZWJ01000026	-195	KS_First	30823	32247	32052	33491	1424	1439
KS_RS_39218_AZWO01000004	CLF_RS_34739_AZWO01000004	AZWO01000004	-195	KS_First	50421	48727	48922	47483	1694	1439
KS_246441_AZWQ01000019	CLF_215458_AZWQ01000019	AZWQ01000019	-129	KS_First	40315	39047	39176	37836	1268	1340
KS_RS_39258_AZYK01000017	CLF_RS_34772_AZYK01000017	AZYK01000017	-39	KS_First	19057	20394	20355	21671	1337	1316
KS_18400_BA000030	CLF_15816_BA000030	BA000030	-7	KS_First	2901585	2900251	2900258	2899008	1334	1250
KS_18401_BA000030	CLF_15819_BA000030	BA000030	-192	KS_First	3484232	3485497	3485305	3486747	1265	1442
KS_18455_BA000045	CLF_15864_BA000045	BA000045	21	KS_First	3044889	3043489	3043468	3042296	1400	1172
KS_246497_BAFN01000001	CLF_215506_BAFN01000001	BAFN01000001	55	KS_First	3955720	3954494	3954439	3953198	1226	1241
KS_RS_39532_BAFP01000089	CLF_RS_35004_BAFP01000089	BAFP01000089	-462	KS_First	22141	23844	23382	25079	1703	1697
KS_246517_BAFQ01000268	CLF_215525_BAFQ01000268	BAFQ01000268	-2494	CLF_First	7023	8306	7007	9517	1283	2510
KS_246534_BAFR01000155	CLF_215541_BAFR01000155	BAFR01000155	-567	KS_First	41519	42913	42346	44148	1394	1802
KS_246556_BAFS01000210	CLF_215560_BAFS01000210	BAFS01000210	-1278	KS_First	35830	37527	36249	38762	1697	2513
KS_RS_39613_BAFT02000020	CLF_RS_35070_BAFT02000020	BAFT02000020	-1437	KS_First	83995	82253	83690	81018	1742	2672
KS_RS_39634_BAFT02000091	CLF_RS_35091_BAFT02000091	BAFT02000091	-16	KS_First	40670	41998	41982	43298	1328	1316
KS_RS_39634_BAFT02000091	CLF_RS_35092_BAFT02000091	BAFT02000091	1167	KS_First	40670	41998	43165	45081	1328	1916
KS_RS_39638_BAFT02000110	CLF_RS_35095_BAFT02000110	BAFT02000110	-3	KS_First	127824	129644	129641	130840	1820	1199
KS_RS_39673_BAFW01000146	CLF_RS_35119_BAFW01000146	BAFW01000146	-2494	CLF_First	76025	77308	76009	78519	1283	2510
KS_246584_BAFX01000010	CLF_215581_BAFX01000010	BAFX01000010	-651	KS_First	81097	79814	80465	78603	1283	1862
KS_246592_BAFX01000098	CLF_215590_BAFX01000098	BAFX01000098	-510	KS_First	11471	12826	12316	14073	1355	1757
KS_246625_BAFZ01000164	CLF_215620_BAFZ01000164	BAFZ01000164	-129	KS_First	20585	19131	19260	17896	1454	1364
KS_246632_BAGA01000102	CLF_215626_BAGA01000102	BAGA01000102	-129	KS_First	18139	16538	16667	15318	1601	1349
KS_RS_39798_BAGD01000081	CLF_RS_35227_BAGD01000081	BAGD01000081	-3	KS_First	38836	40389	40386	41588	1553	1202
KS_246682_BAGE01000052	CLF_215668_BAGE01000052	BAGE01000052	-192	KS_First	45076	43814	44006	42546	1262	1460
KS_246704_BAGF01000059	CLF_215685_BAGF01000059	BAGF01000059	-2503	CLF_First	59352	60620	59342	61855	1268	2513
KS_246744_BAGG01000259	CLF_215724_BAGG01000259	BAGG01000259	-3	KS_First	52151	53425	53422	54681	1274	1259
KS_RS_39892_BAGH01000050	CLF_RS_35310_BAGH01000050	BAGH01000050	-117	KS_First	53190	54578	54461	55228	1388	767
KS_RS_39924_BAGH01000579	CLF_RS_35338_BAGH01000579	BAGH01000579	-1008	KS_First	13794	15056	14048	16300	1262	2252
KS_RS_39980_BAGL01000127	CLF_RS_35386_BAGL01000127	BAGL01000127	-1263	KS_First	28998	31382	30119	32638	2384	2519
KS_246807_BAGM01000210	CLF_215781_BAGM01000210	BAGM01000210	-1032	KS_First	4037	5650	4618	6861	1613	2243
KS_246820_BAGN01000158	CLF_215792_BAGN01000158	BAGN01000158	-3	KS_First	57002	58270	58267	59484	1268	1217
KS_246943_BAOS01000014	CLF_215901_BAOS01000014	BAOS01000014	7	KS_First	66333	67580	67587	68822	1247	1235
KS_246959_BARF01000084	CLF_215915_BARF01000084	BARF01000084	-1302	KS_First	152793	151507	152809	150242	1286	2567
KS_246974_BARG01000042	CLF_215927_BARG01000042	BARG01000042	-129	KS_First	140584	141966	141837	143186	1382	1349
KS_18697_BART01000011	CLF_16063_BART01000011	BART01000011	81	Converge	2780	1539	466	1458	1241	992
KS_RS_40512_BAUA01000008	CLF_RS_35841_BAUA01000008	BAUA01000008	-885	KS_First	24291	26033	25148	27268	1742	2120
KS_RS_40528_BAUA01000153	CLF_RS_35855_BAUA01000153	BAUA01000153	-16	KS_First	41362	42690	42674	43990	1328	1316
KS_RS_40528_BAUA01000153	CLF_RS_35856_BAUA01000153	BAUA01000153	1167	KS_First	41362	42690	43857	45773	1328	1916
KS_RS_40534_BAUA01000170	CLF_RS_35859_BAUA01000170	BAUA01000170	-846	KS_First	63140	61320	62166	60124	1820	2042
KS_RS_40662_BAVY01000029	CLF_RS_35974_BAVY01000029	BAVY01000029	-7	KS_First	172166	173500	173493	174743	1334	1250
KS_RS_40670_BAVY01000039	CLF_RS_35981_BAVY01000039	BAVY01000039	-192	KS_First	42009	43274	43082	44524	1265	1442
KS_247077_BAZE01000013	CLF_216006_BAZE01000013	BAZE01000013	4	KS_First	160778	159522	159518	158301	1256	1217
KS_RS_41348_BBNN01000016	CLF_RS_36540_BBNN01000016	BBNN01000016	-1662	KS_First	17197	15794	17456	14574	1403	2882
KS_RS_41355_BBNN01000036	CLF_RS_36546_BBNN01000036	BBNN01000036	-1200	KS_First	33007	34275	33075	35522	1268	2447
KS_247165_BBNO01000003	CLF_216084_BBNO01000003	BBNO01000003	-48	KS_First	238163	239431	239383	240678	1268	1295
KS_247174_BBNO01000007	CLF_216092_BBNO01000007	BBNO01000007	-213	KS_First	68179	69456	69243	70733	1277	1490
KS_247190_BBOJ01000004	CLF_216106_BBOJ01000004	BBOJ01000004	-462	KS_First	267528	265552	266014	264341	1976	1673
KS_RS_41437_BBOK01000001	CLF_RS_36621_BBOK01000001	BBOK01000001	-3	KS_First	106954	108288	108285	109553	1334	1268
KS_RS_41453_BBOK01000010	CLF_RS_36634_BBOK01000010	BBOK01000010	-810	KS_First	140813	139182	139992	137962	1631	2030
KS_RS_41479_BBOL01000004	CLF_RS_36659_BBOL01000004	BBOL01000004	-2629	CLF_First	110733	112076	110309	113362	1343	3053
KS_RS_41599_BBON01000048	CLF_RS_36773_BBON01000048	BBON01000048	-888	KS_First	68541	69809	68921	71056	1268	2135
KS_RS_41650_BBOU01000025	CLF_RS_36823_BBOU01000025	BBOU01000025	-21	KS_First	246284	244815	244836	243595	1469	1241
KS_RS_41669_BBOU01000052	CLF_RS_36845_BBOU01000052	BBOU01000052	-888	KS_First	111742	113544	112656	114791	1802	2135
KS_RS_41736_BBOX01000091	CLF_RS_36908_BBOX01000091	BBOX01000091	-888	KS_First	28824	27556	28444	26309	1268	2135
KS_RS_41862_BBOY01000254	CLF_RS_37029_BBOY01000254	BBOY01000254	-888	KS_First	23321	24706	23818	25953	1385	2135
KS_RS_41943_BBPL01000042	CLF_RS_37099_BBPL01000042	BBPL01000042	-48	KS_First	67735	66467	66515	65211	1268	1304
KS_RS_41972_BBPN01000001	CLF_RS_37129_BBPN01000001	BBPN01000001	-1344	KS_First	470719	469454	470798	468177	1265	2621
KS_RS_41986_BBPN01000034	CLF_RS_37141_BBPN01000034	BBPN01000034	-885	KS_First	74041	75306	74421	76583	1265	2162
KS_247235_BBPO01000048	CLF_216150_BBPO01000048	BBPO01000048	-951	KS_First	39810	41411	40460	42904	1601	2444
KS_247239_BBPO01000059	CLF_216152_BBPO01000059	BBPO01000059	-3	KS_First	36192	34345	34348	33095	1847	1253
KS_247269_BBPP01000039	CLF_216183_BBPP01000039	BBPP01000039	-1299	KS_First	29289	28021	29320	26771	1268	2549
KS_247272_BBPP01000050	CLF_216186_BBPP01000050	BBPP01000050	-951	KS_First	40555	42156	41205	43778	1601	2573
KS_247295_BBPQ01000007	CLF_216207_BBPQ01000007	BBPQ01000007	-489	KS_First	60705	58912	59401	57662	1793	1739
KS_247292_BBPQ01000007	CLF_216206_BBPQ01000007	BBPQ01000007	-489	KS_First	143811	145079	144590	146329	1268	1739
KS_247304_BBPQ01000044	CLF_216218_BBPQ01000044	BBPQ01000044	-951	KS_First	46590	48191	47240	49429	1601	2189
KS_247318_BBPQ01000069	CLF_216233_BBPQ01000069	BBPQ01000069	-1200	KS_First	41127	43352	42152	44560	2225	2408
KS_247318_BBPQ01000069	CLF_216231_BBPQ01000069	BBPQ01000069	1752	CLF_First	41127	43352	37510	39375	2225	1865
KS_247353_BBQG01000086	CLF_216264_BBQG01000086	BBQG01000086	-666	KS_First	7009	5381	6047	4107	1628	1940
KS_RS_42206_BBRS01000024	CLF_RS_37346_BBRS01000024	BBRS01000024	-1335	KS_First	65586	63922	65257	62714	1664	2543
KS_RS_42208_BBRS01000029	CLF_RS_37348_BBRS01000029	BBRS01000029	-198	KS_First	46680	45409	45607	44162	1271	1445
KS_RS_42372_BBUY01000002	CLF_RS_37498_BBUY01000002	BBUY01000002	-1200	KS_First	209692	208424	209624	207192	1268	2432
KS_RS_42394_BBUY01000025	CLF_RS_37521_BBUY01000025	BBUY01000025	-1200	KS_First	45986	47254	46054	48501	1268	2447
KS_RS_42405_BBUZ01000024	CLF_RS_37531_BBUZ01000024	BBUZ01000024	-189	KS_First	196721	197983	197794	199254	1262	1460
KS_RS_42442_BBVA01000002	CLF_RS_37562_BBVA01000002	BBVA01000002	-1200	KS_First	1311141	1312706	1311506	1313950	1565	2444
KS_RS_42745_BBYG01000015	CLF_RS_37848_BBYG01000015	BBYG01000015	-3	KS_First	371653	370385	370388	369138	1268	1250
KS_247507_BBYK01000047	CLF_216414_BBYK01000047	BBYK01000047	-129	KS_First	117820	119607	119478	120860	1787	1382
KS_RS_42820_BBZE01000006	CLF_RS_37915_BBZE01000006	BBZE01000006	-1209	KS_First	99869	97860	99069	96595	2009	2474
KS_RS_42825_BBZE01000009	CLF_RS_37920_BBZE01000009	BBZE01000009	-3	KS_First	15797	14526	14529	13294	1271	1235
KS_RS_42851_BBZF01000012	CLF_RS_37946_BBZF01000012	BBZF01000012	-2647	CLF_First	75932	77374	75535	78579	1442	3044
KS_RS_42852_BBZF01000019	CLF_RS_37949_BBZF01000019	BBZF01000019	-1206	KS_First	39075	40352	39146	41662	1277	2516
KS_247550_BBZG01000007	CLF_216456_BBZG01000007	BBZG01000007	-195	KS_First	250178	251443	251248	252648	1265	1400
KS_RS_42906_BBZJ01000014	CLF_RS_38001_BBZJ01000014	BBZJ01000014	-489	KS_First	474367	473099	473588	471852	1268	1736
KS_RS_42934_BBZK01000006	CLF_RS_38028_BBZK01000006	BBZK01000006	-465	KS_First	285730	283331	283796	282039	2399	1757
KS_RS_42973_BCAN01000030	CLF_RS_38062_BCAN01000030	BCAN01000030	-21	KS_First	58454	56985	57006	55765	1469	1241
KS_RS_42988_BCAN01000068	CLF_RS_38078_BCAN01000068	BCAN01000068	-888	KS_First	12898	11630	12518	10383	1268	2135
KS_247595_BCFL01000016	CLF_216495_BCFL01000016	BCFL01000016	-63	KS_First	849310	848036	848099	846777	1274	1322
KS_247599_BCFL01000018	CLF_216498_BCFL01000018	BCFL01000018	-978	KS_First	507741	505507	506485	504266	2234	2219
KS_247616_BCFL01000042	CLF_216514_BCFL01000042	BCFL01000042	-1455	KS_First	62244	64013	62558	65224	1769	2666
KS_RS_43306_BCMK01000004	CLF_RS_38382_BCMK01000004	BCMK01000004	-648	KS_First	102285	103631	102983	104833	1346	1850
KS_RS_43311_BCMK01000008	CLF_RS_38387_BCMK01000008	BCMK01000008	-1200	KS_First	127865	129391	128191	130599	1526	2408
KS_RS_43314_BCMK01000009	CLF_RS_38388_BCMK01000009	BCMK01000009	101	KS_First	84361	82934	82833	81559	1427	1274
KS_RS_43325_BCMK01000017	CLF_RS_38398_BCMK01000017	BCMK01000017	-810	KS_First	90016	88664	89474	87429	1352	2045
KS_RS_43347_BCML01000002	CLF_RS_38419_BCML01000002	BCML01000002	-810	KS_First	114068	112542	113352	111334	1526	2018
KS_RS_43359_BCML01000009	CLF_RS_38433_BCML01000009	BCML01000009	-648	KS_First	77280	78626	77978	79828	1346	1850
KS_RS_43364_BCML01000018	CLF_RS_38436_BCML01000018	BCML01000018	101	KS_First	13588	12161	12060	10786	1427	1274
KS_RS_43367_BCML01000021	CLF_RS_38440_BCML01000021	BCML01000021	-810	KS_First	73202	74563	73753	75798	1361	2045
KS_RS_43406_BCMM01000037	CLF_RS_38477_BCMM01000037	BCMM01000037	-195	KS_First	113342	110631	110826	109384	2711	1442
KS_247632_BCMN01000006	CLF_216529_BCMN01000006	BCMN01000006	-195	KS_First	137069	138337	138142	139617	1268	1475
KS_247643_BCMN01000020	CLF_216539_BCMN01000020	BCMN01000020	-2800	CLF_First	61438	63030	60771	64238	1592	3467
KS_RS_43660_BCQP01000061	CLF_RS_38710_BCQP01000061	BCQP01000061	-1200	KS_First	36211	38403	37203	39653	2192	2450
KS_RS_43673_BCQQ01000015	CLF_RS_38723_BCQQ01000015	BCQQ01000015	-1194	KS_First	61018	62322	61128	63524	1304	2396
KS_247682_BCQR01000024	CLF_216576_BCQR01000024	BCQR01000024	-1212	KS_First	3123	5183	3971	6403	2060	2432
KS_247720_BCQT01000004	CLF_216611_BCQT01000004	BCQT01000004	-192	KS_First	91658	89652	89844	88429	2006	1415
KS_247751_BCQU01000062	CLF_216642_BCQU01000062	BCQU01000062	-1278	KS_First	25234	23963	25241	22752	1271	2489
KS_247787_BCRK01000251	CLF_216677_BCRK01000251	BCRK01000251	-1197	KS_First	3132	5423	4226	6673	2291	2447
KS_247805_BCRO01000124	CLF_216693_BCRO01000124	BCRO01000124	-1500	KS_First	23611	22334	23834	21114	1277	2720
KS_247813_BCRR01000035	CLF_216700_BCRR01000035	BCRR01000035	-1200	KS_First	21905	23869	22669	25077	1964	2408
KS_247821_BCRR01000076	CLF_216706_BCRR01000076	BCRR01000076	-3	KS_First	18359	17091	17094	15880	1268	1214
KS_RS_44182_BCWB01000010	CLF_RS_39169_BCWB01000010	BCWB01000010	-3	KS_First	4208	2841	2844	1636	1367	1208
KS_18931_BD129568	CLF_16280_BD129568	BD129568	-1200	KS_First	2042	3310	2110	4551	1268	2441
KS_19041_BD277868	CLF_16372_BD277868	BD277868	-1200	KS_First	2042	3310	2110	4551	1268	2441
KS_RS_44563_BDAV01000017	CLF_RS_39474_BDAV01000017	BDAV01000017	-651	KS_First	84619	85902	85251	87113	1283	1862
KS_RS_44585_BDAX01000002	CLF_RS_39489_BDAX01000002	BDAX01000002	-48	KS_First	333602	331677	331725	330457	1925	1268
KS_RS_44597_BDAX01000033	CLF_RS_39499_BDAX01000033	BDAX01000033	-465	KS_First	23533	21539	22004	20346	1994	1658
KS_248040_BDAY01000008	CLF_216894_BDAY01000008	BDAY01000008	-82	KS_First	60752	59424	59506	58118	1328	1388
KS_248040_BDAY01000008	CLF_216893_BDAY01000008	BDAY01000008	1470	KS_First	60752	59424	57954	56335	1328	1619
KS_248080_BDAZ01000020	CLF_216930_BDAZ01000020	BDAZ01000020	-3	KS_First	8958	10226	10223	11440	1268	1217
KS_248106_BDBA01000003	CLF_216956_BDBA01000003	BDBA01000003	-462	KS_First	69477	70745	70283	71980	1268	1697
KS_248149_BDBC01000010	CLF_216995_BDBC01000010	BDBC01000010	-1032	KS_First	414534	415988	414956	417223	1454	2267
KS_248191_BDBF01000013	CLF_217031_BDBF01000013	BDBF01000013	-651	KS_First	103799	102516	103167	101305	1283	1862
KS_248258_BDBL01000015	CLF_217094_BDBL01000015	BDBL01000015	-651	KS_First	89756	91039	90388	92250	1283	1862
KS_248272_BDBM01000010	CLF_217106_BDBM01000010	BDBM01000010	-129	KS_First	26801	25545	25674	24310	1256	1364
KS_RS_44898_BDBN01000020	CLF_RS_39754_BDBN01000020	BDBN01000020	-651	KS_First	112377	111094	111745	109883	1283	1862
KS_RS_44991_BDBS01000022	CLF_RS_39835_BDBS01000022	BDBS01000022	-474	KS_First	153600	152122	152596	150920	1478	1676
KS_RS_45049_BDBV01000017	CLF_RS_39888_BDBV01000017	BDBV01000017	-1194	KS_First	49044	50312	49118	51574	1268	2456
KS_RS_45067_BDBV01000067	CLF_RS_39901_BDBV01000067	BDBV01000067	-1293	KS_First	109472	108159	109452	106945	1313	2507
KS_RS_45181_BDCD01000004	CLF_RS_39995_BDCD01000004	BDCD01000004	-462	KS_First	45723	47087	46625	48298	1364	1673
KS_248548_BDCI01000004	CLF_217349_BDCI01000004	BDCI01000004	-846	KS_First	426720	425392	426238	424196	1328	2042
KS_248555_BDCI01000017	CLF_217355_BDCI01000017	BDCI01000017	-885	KS_First	247188	245446	246331	244211	1742	2120
KS_248564_BDCI01000050	CLF_217365_BDCI01000050	BDCI01000050	-16	KS_First	108334	109662	109646	110962	1328	1316
KS_248564_BDCI01000050	CLF_217366_BDCI01000050	BDCI01000050	1167	KS_First	108334	109662	110829	112745	1328	1916
KS_248636_BDCM01000026	CLF_217427_BDCM01000026	BDCM01000026	-1299	KS_First	44048	42765	44064	41554	1283	2510
KS_RS_45401_BDCN01000031	CLF_RS_40176_BDCN01000031	BDCN01000031	-2494	CLF_First	92658	93941	92642	95152	1283	2510
KS_RS_45472_BDDE01000009	CLF_RS_40232_BDDE01000009	BDDE01000009	-192	KS_First	226434	227906	227714	229063	1472	1349
KS_RS_45478_BDDE01000010	CLF_RS_40236_BDDE01000010	BDDE01000010	-1392	KS_First	160147	158585	159977	157254	1562	2723
KS_RS_45537_BDDR01000034	CLF_RS_40287_BDDR01000034	BDDR01000034	-195	KS_First	45743	44232	44427	42985	1511	1442
KS_RS_45539_BDDR01000049	CLF_RS_40289_BDDR01000049	BDDR01000049	-3	KS_First	39578	38250	38253	37039	1328	1214
KS_RS_45637_BDFA01000017	CLF_RS_40381_BDFA01000017	BDFA01000017	-195	KS_First	100904	102172	101977	103419	1268	1442
KS_RS_45802_BDHJ01000008	CLF_RS_40531_BDHJ01000008	BDHJ01000008	-564	KS_First	804864	803521	804085	802235	1343	1850
KS_RS_45922_BDJC01000004	CLF_RS_40647_BDJC01000004	BDJC01000004	-1218	KS_First	107675	106341	107559	105097	1334	2462
KS_RS_45931_BDJC01000071	CLF_RS_40655_BDJC01000071	BDJC01000071	-1200	KS_First	7723	4661	5861	3438	3062	2423
KS_RS_45928_BDJC01000071	CLF_RS_40654_BDJC01000071	BDJC01000071	-3	KS_First	18850	21048	21045	22256	2198	1211
KS_248747_BDQI01000001	CLF_217522_BDQI01000001	BDQI01000001	-1200	KS_First	699455	700723	699523	701976	1268	2453
KS_248763_BDQI01000044	CLF_217537_BDQI01000044	BDQI01000044	-48	KS_First	1271	2599	2551	3810	1328	1259
KS_248798_BEVZ01000002	CLF_217564_BEVZ01000002	BEVZ01000002	-2680	CLF_First	235435	236904	235374	238115	1469	2741
KS_248803_BEVZ01000006	CLF_217568_BEVZ01000006	BEVZ01000006	-810	KS_First	451652	450036	450846	448825	1616	2021
KS_248809_BEWA01000005	CLF_217574_BEWA01000005	BEWA01000005	-48	KS_First	376735	373958	374006	372711	2777	1295
KS_248813_BEWA01000010	CLF_217579_BEWA01000010	BEWA01000010	-651	KS_First	156189	157454	156803	158686	1265	1883
KS_248840_BEWB01000001	CLF_217605_BEWB01000001	BEWB01000001	-1203	KS_First	27512	29095	27892	30342	1583	2450
KS_248853_BEWB01000012	CLF_217616_BEWB01000012	BEWB01000012	-3	KS_First	242668	240842	240845	239571	1826	1274
KS_248855_BEWB01000015	CLF_217618_BEWB01000015	BEWB01000015	-1200	KS_First	67954	66650	67850	65406	1304	2444
KS_248860_BEWC01000002	CLF_217623_BEWC01000002	BEWC01000002	-3	KS_First	892614	891280	891283	890015	1334	1268
KS_248874_BEWC01000009	CLF_217637_BEWC01000009	BEWC01000009	-810	KS_First	148382	150013	149203	151233	1631	2030
KS_248899_BEWD01000007	CLF_217662_BEWD01000007	BEWD01000007	-1191	KS_First	661345	662610	661419	663875	1265	2456
KS_248904_BEWD01000008	CLF_217665_BEWD01000008	BEWD01000008	-3	KS_First	419103	417262	417265	415991	1841	1274
KS_19111_BFBZ01000001	CLF_16433_BFBZ01000001	BFBZ01000001	-3	CLF_First	8211670	8210345	8213070	8211667	1325	1403
KS_19154_BFBZ01000011	CLF_16470_BFBZ01000011	BFBZ01000011	-1275	KS_First	3626561	3628237	3626962	3629706	1676	2744
KS_19231_BFBZ01002119	CLF_16535_BFBZ01002119	BFBZ01002119	86	CLF_First	1638	313	3034	1724	1325	1310
KS_248965_BGZL01000002	CLF_217719_BGZL01000002	BGZL01000002	-195	KS_First	280652	279141	279336	277897	1511	1439
KS_248967_BGZL01000003	CLF_217721_BGZL01000003	BGZL01000003	-3	KS_First	268644	266458	266461	265250	2186	1211
KS_RS_53581_BHXA01000012	CLF_RS_47778_BHXA01000012	BHXA01000012	-195	KS_First	18743	20491	20296	21735	1748	1439
KS_RS_53602_BHXA01000072	CLF_RS_47795_BHXA01000072	BHXA01000072	-567	KS_First	61374	60085	60652	58874	1289	1778
KS_RS_53657_BHXC01000006	CLF_RS_47845_BHXC01000006	BHXC01000006	-1200	KS_First	1898008	1896740	1897940	1895493	1268	2447
KS_RS_53666_BHXC01000007	CLF_RS_47855_BHXC01000007	BHXC01000007	-1200	KS_First	2263435	2264763	2263563	2266016	1328	2453
KS_249113_BIFH01000021	CLF_217854_BIFH01000021	BIFH01000021	-1200	KS_First	69276	70544	69344	71785	1268	2441
KS_249146_BIFQ01000001	CLF_217885_BIFQ01000001	BIFQ01000001	-73	KS_First	3763229	3761913	3761986	3760673	1316	1313
KS_249151_BIFQ01000002	CLF_217890_BIFQ01000002	BIFQ01000002	-141	KS_First	2507133	2505844	2505985	2504561	1289	1424
KS_249156_BIFR01000001	CLF_217895_BIFR01000001	BIFR01000001	-15	KS_First	4594795	4593449	4593464	4592187	1346	1277
KS_249173_BIFR01000002	CLF_217906_BIFR01000002	BIFR01000002	-3	CLF_First	781069	783477	779657	781072	2408	1415
KS_249173_BIFR01000002	CLF_217905_BIFR01000002	BIFR01000002	1688	CLF_First	781069	783477	778032	779381	2408	1349
KS_249176_BIFS01000001	CLF_217909_BIFS01000001	BIFS01000001	10	KS_First	3886301	3885030	3885020	3883746	1271	1274
KS_249179_BIFS01000001	CLF_217912_BIFS01000001	BIFS01000001	25	KS_First	5377786	5377133	5377108	5375837	653	1271
KS_249186_BIFT01000001	CLF_217918_BIFT01000001	BIFT01000001	-18	KS_First	3410417	3409116	3409134	3407869	1301	1265
KS_249191_BIFT01000001	CLF_217923_BIFT01000001	BIFT01000001	0	KS_First	5052893	5051616	5051616	5050306	1277	1310
KS_249206_BIFX01000001	CLF_217938_BIFX01000001	BIFX01000001	-43	KS_First	4185267	4183963	4184006	4182729	1304	1277
KS_249208_BIFX01000001	CLF_217942_BIFX01000001	BIFX01000001	-3	KS_First	5419902	5421194	5421191	5422396	1292	1205
KS_249226_BIFX01000003	CLF_217957_BIFX01000003	BIFX01000003	-33	KS_First	780853	779540	779573	778263	1313	1310
KS_249345_BJFL01000004	CLF_218063_BJFL01000004	BJFL01000004	-1200	KS_First	188289	186199	187399	184988	2090	2411
KS_249350_BJFL01000017	CLF_218068_BJFL01000017	BJFL01000017	-195	KS_First	45707	44370	44565	43135	1337	1430
KS_249352_BJFL01000020	CLF_218070_BJFL01000020	BJFL01000020	-22	KS_First	22160	20892	20914	19685	1268	1229
KS_249395_BJHV01000001	CLF_218114_BJHV01000001	BJHV01000001	-195	KS_First	7864391	7863123	7863318	7862485	1268	833
KS_249395_BJHV01000001	CLF_218113_BJHV01000001	BJHV01000001	425	KS_First	7864391	7863123	7862698	7861877	1268	821
KS_RS_55571_BJHX01000001	CLF_RS_49652_BJHX01000001	BJHX01000001	-7	KS_First	1695747	1694413	1694420	1693170	1334	1250
KS_RS_55572_BJHX01000001	CLF_RS_49655_BJHX01000001	BJHX01000001	-192	KS_First	2278611	2279876	2279684	2281126	1265	1442
KS_RS_55644_BJHZ01000001	CLF_RS_49722_BJHZ01000001	BJHZ01000001	-7	KS_First	6282136	6283470	6283463	6284713	1334	1250
KS_RS_55642_BJHZ01000001	CLF_RS_49718_BJHZ01000001	BJHZ01000001	-192	KS_First	5699239	5697974	5698166	5696724	1265	1442
KS_RS_55795_BJMM01000004	CLF_RS_49852_BJMM01000004	BJMM01000004	765	KS_First	405220	403706	402941	401541	1514	1400
KS_RS_55794_BJMM01000004	CLF_RS_49853_BJMM01000004	BJMM01000004	765	CLF_First	402941	401541	405220	403706	1400	1514
KS_RS_55797_BJMM01000004	CLF_RS_49854_BJMM01000004	BJMM01000004	-2662	CLF_First	423345	424694	423233	426007	1349	2774
KS_RS_55819_BJMN01000002	CLF_RS_49876_BJMN01000002	BJMN01000002	-1302	KS_First	53782	52514	53816	51270	1268	2546
KS_RS_55828_BJMN01000051	CLF_RS_49883_BJMN01000051	BJMN01000051	-1200	KS_First	8751	7297	8497	6083	1454	2414
KS_249458_BJND01000026	CLF_218174_BJND01000026	BJND01000026	-3	KS_First	111856	110216	110219	109026	1640	1193
KS_249461_BJND01000059	CLF_218177_BJND01000059	BJND01000059	8	KS_First	53272	52013	52005	50761	1259	1244
KS_249463_BJND01000076	CLF_218179_BJND01000076	BJND01000076	-3	KS_First	37631	35757	35760	34540	1874	1220
KS_RS_56027_BJOR01000001	CLF_RS_50054_BJOR01000001	BJOR01000001	-57	KS_First	3827654	3829165	3829108	3830412	1511	1304
KS_RS_56538_BJTV01000005	CLF_RS_50452_BJTV01000005	BJTV01000005	7	KS_First	107467	108726	108733	109974	1259	1241
KS_RS_56654_BJVY01000008	CLF_RS_50558_BJVY01000008	BJVY01000008	-120	KS_First	104807	106123	106003	107379	1316	1376
KS_249529_BJXA01000002	CLF_218236_BJXA01000002	BJXA01000002	-129	KS_First	180285	182615	182486	183904	2330	1418
KS_249538_BJXA01000018	CLF_218244_BJXA01000018	BJXA01000018	-7	KS_First	122152	123480	123473	124789	1328	1316
KS_249538_BJXA01000018	CLF_218245_BJXA01000018	BJXA01000018	1607	KS_First	122152	123480	125087	126574	1328	1487
KS_249705_BKZW01000001	CLF_218395_BKZW01000001	BKZW01000001	-3	KS_First	3364934	3363549	3363552	3362833	1385	719
KS_249705_BKZW01000001	CLF_218394_BKZW01000001	BKZW01000001	734	KS_First	3364934	3363549	3362815	3362306	1385	509
KS_249706_BKZW01000002	CLF_218398_BKZW01000002	BKZW01000002	-21	KS_First	1029120	1030397	1030376	1031272	1277	896
KS_249706_BKZW01000002	CLF_218399_BKZW01000002	BKZW01000002	872	KS_First	1029120	1030397	1031269	1031661	1277	392
KS_RS_57690_BLAG01000004	CLF_RS_51472_BLAG01000004	BLAG01000004	-2776	CLF_First	56761	58287	56583	59537	1526	2954
KS_RS_57698_BLAG01000007	CLF_RS_51481_BLAG01000007	BLAG01000007	-1404	KS_First	482057	480789	482193	479542	1268	2651
KS_249873_BLIN01000003	CLF_218543_BLIN01000003	BLIN01000003	-1704	KS_First	889753	888488	890192	887238	1265	2954
KS_249876_BLIN01000005	CLF_218544_BLIN01000005	BLIN01000005	-195	KS_First	1017564	1016296	1016491	1015049	1268	1442
KS_249892_BLIO01000001	CLF_218559_BLIO01000001	BLIO01000001	-1275	KS_First	5971820	5973289	5972014	5974521	1469	2507
KS_249894_BLIO01000001	CLF_218561_BLIO01000001	BLIO01000001	-195	KS_First	7596507	7597775	7597580	7599022	1268	1442
KS_249916_BLIP01000003	CLF_218582_BLIP01000003	BLIP01000003	-195	KS_First	424091	425359	425164	426606	1268	1442
KS_249937_BLIR01000001	CLF_218602_BLIR01000001	BLIR01000001	-3	KS_First	5486029	5487357	5487354	5488568	1328	1214
KS_249941_BLIR01000003	CLF_218606_BLIR01000003	BLIR01000003	-195	KS_First	1187721	1188989	1188794	1190236	1268	1442
KS_RS_58132_BLLG01000002	CLF_RS_51882_BLLG01000002	BLLG01000002	-489	KS_First	272735	274516	274027	275760	1781	1733
KS_250111_BLPF01000003	CLF_218768_BLPF01000003	BLPF01000003	62	KS_First	302849	305131	305193	306398	2282	1205
KS_RS_58614_BLWC01000001	CLF_RS_52324_BLWC01000001	BLWC01000001	-2551	CLF_First	5384707	5385972	5384604	5387258	1265	2654
KS_250662_BMMH01000043	CLF_219252_BMMH01000043	BMMH01000043	-537	KS_First	13351	14715	14178	15920	1364	1742
KS_250664_BMMI01000001	CLF_219254_BMMI01000001	BMMI01000001	-1212	KS_First	91484	93031	91819	94269	1547	2450
KS_RS_59690_BMMJ01000004	CLF_RS_53275_BMMJ01000004	BMMJ01000004	-129	KS_First	408598	407270	407399	406041	1328	1358
KS_RS_59691_BMMJ01000005	CLF_RS_53278_BMMJ01000005	BMMJ01000005	-1194	KS_First	104084	105349	104155	106599	1265	2444
KS_250672_BMMK01000009	CLF_219260_BMMK01000009	BMMK01000009	-3	KS_First	180877	182772	182769	183989	1895	1220
KS_250680_BMMK01000027	CLF_219267_BMMK01000027	BMMK01000027	-7	KS_First	39581	40846	40839	42113	1265	1274
KS_250691_BMML01000001	CLF_219278_BMML01000001	BMML01000001	-1377	KS_First	276541	278262	276885	279503	1721	2618
KS_250699_BMML01000021	CLF_219285_BMML01000021	BMML01000021	-60	KS_First	178954	180357	180297	181574	1403	1277
KS_250718_BMMM01000003	CLF_219302_BMMM01000003	BMMM01000003	-195	KS_First	345402	344134	344329	342890	1268	1439
KS_250721_BMMM01000010	CLF_219305_BMMM01000010	BMMM01000010	-888	KS_First	179035	177599	178487	176385	1436	2102
KS_250726_BMMM01000030	CLF_219310_BMMM01000030	BMMM01000030	-3	KS_First	9708	6376	6379	5153	3332	1226
KS_250729_BMMN01000002	CLF_219313_BMMN01000002	BMMN01000002	-93	KS_First	784796	783528	783621	782308	1268	1313
KS_250757_BMMS01000014	CLF_219341_BMMS01000014	BMMS01000014	-129	KS_First	11432	12925	12796	14166	1493	1370
KS_250768_BMMS01000032	CLF_219348_BMMS01000032	BMMS01000032	-1335	KS_First	84065	82182	83517	80830	1883	2687
KS_250810_BMMU01000002	CLF_219385_BMMU01000002	BMMU01000002	-900	KS_First	268008	269519	268619	270832	1511	2213
KS_250826_BMMU01000035	CLF_219399_BMMU01000035	BMMU01000035	-195	KS_First	44082	42814	43009	41552	1268	1457
KS_250845_BMMV01000004	CLF_219416_BMMV01000004	BMMV01000004	-129	KS_First	903	2231	2102	3442	1328	1340
KS_250858_BMMV01000033	CLF_219430_BMMV01000033	BMMV01000033	-2494	CLF_First	2811	4097	2750	5305	1286	2555
KS_250920_BMNB01000010	CLF_219484_BMNB01000010	BMNB01000010	-378	KS_First	48129	49403	49025	50653	1274	1628
KS_250938_BMNC01000015	CLF_219500_BMNC01000015	BMNC01000015	-48	KS_First	62870	60576	60624	59365	2294	1259
KS_250950_BMND01000003	CLF_219510_BMND01000003	BMND01000003	-57	KS_First	185134	186732	186675	187985	1598	1310
KS_250966_BMND01000021	CLF_219526_BMND01000021	BMND01000021	-486	KS_First	72176	73441	72955	74691	1265	1736
KS_250994_BMNF01000006	CLF_219550_BMNF01000006	BMNF01000006	-492	KS_First	417980	419254	418762	420564	1274	1802
KS_251046_BMNH01000041	CLF_219602_BMNH01000041	BMNH01000041	-120	KS_First	10567	11892	11772	13064	1325	1292
KS_RS_60113_BMNT01000029	CLF_RS_53653_BMNT01000029	BMNT01000029	-7	KS_First	49083	47620	47627	46383	1463	1244
KS_RS_60141_BMOB01000003	CLF_RS_53681_BMOB01000003	BMOB01000003	-70	KS_First	190552	189212	189282	187936	1340	1346
KS_251141_BMPQ01000018	CLF_219688_BMPQ01000018	BMPQ01000018	-489	KS_First	100141	101409	100920	102656	1268	1736
KS_RS_60257_BMPR01000007	CLF_RS_53790_BMPR01000007	BMPR01000007	-894	KS_First	19277	20788	19894	22008	1511	2114
KS_RS_60260_BMPR01000007	CLF_RS_53791_BMPR01000007	BMPR01000007	-3	KS_First	282605	281265	281268	279994	1340	1274
KS_RS_60276_BMPV01000004	CLF_RS_53808_BMPV01000004	BMPV01000004	-114	KS_First	614953	616506	616392	617771	1553	1379
KS_RS_60278_BMPW01000001	CLF_RS_53810_BMPW01000001	BMPW01000001	-1191	KS_First	454378	456438	455247	457706	2060	2459
KS_RS_60287_BMPX01000001	CLF_RS_53817_BMPX01000001	BMPX01000001	44	KS_First	9154	11583	11627	12898	2429	1271
KS_251158_BMQA01000016	CLF_219701_BMQA01000016	BMQA01000016	13	KS_First	7848	9107	9120	10370	1259	1250
KS_251164_BMQB01000005	CLF_219707_BMQB01000005	BMQB01000005	-1200	KS_First	355006	356925	355725	358127	1919	2402
KS_251177_BMQF01000002	CLF_219718_BMQF01000002	BMQF01000002	-3	KS_First	543215	541947	541950	540721	1268	1229
KS_251205_BMQJ01000016	CLF_219748_BMQJ01000016	BMQJ01000016	-1200	KS_First	73121	74785	73585	75996	1664	2411
KS_251210_BMQK01000002	CLF_219751_BMQK01000002	BMQK01000002	-3	KS_First	583636	580520	580523	579219	3116	1304
KS_251212_BMQK01000002	CLF_219753_BMQK01000002	BMQK01000002	-93	KS_First	795691	794408	794501	793173	1283	1328
KS_RS_60418_BMQQ01000001	CLF_RS_53936_BMQQ01000001	BMQQ01000001	-195	KS_First	431691	432959	432764	434215	1268	1451
KS_RS_60421_BMQQ01000002	CLF_RS_53937_BMQQ01000002	BMQQ01000002	-93	KS_First	292717	291446	291539	290241	1271	1298
KS_RS_60462_BMQY01000011	CLF_RS_53975_BMQY01000011	BMQY01000011	-349	KS_First	47736	49313	48964	50610	1577	1646
KS_RS_60468_BMQY01000016	CLF_RS_53981_BMQY01000016	BMQY01000016	-549	KS_First	38241	39509	38960	40729	1268	1769
KS_RS_60479_BMQZ01000003	CLF_RS_53991_BMQZ01000003	BMQZ01000003	-1308	KS_First	619097	621067	619759	622317	1970	2558
KS_251264_BMRA01000008	CLF_219800_BMRA01000008	BMRA01000008	-1197	KS_First	136739	135471	136668	134227	1268	2441
KS_251277_BMRB01000004	CLF_219816_BMRB01000004	BMRB01000004	-1194	KS_First	288512	289774	288580	290991	1262	2411
KS_RS_60532_BMRD01000013	CLF_RS_54039_BMRD01000013	BMRD01000013	-1371	KS_First	63561	62029	63400	60698	1532	2702
KS_RS_60536_BMRD01000023	CLF_RS_54044_BMRD01000023	BMRD01000023	-1110	KS_First	105820	107205	106095	108692	1385	2597
KS_RS_60539_BMRD01000033	CLF_RS_54045_BMRD01000033	BMRD01000033	-1218	KS_First	11280	9532	10750	8324	1748	2426
KS_251311_BMRE01000051	CLF_219842_BMRE01000051	BMRE01000051	-462	KS_First	30459	29191	29653	27980	1268	1673
KS_251325_BMRF01000030	CLF_219855_BMRF01000030	BMRF01000030	-1278	KS_First	50385	48718	49996	47495	1667	2501
KS_RS_60603_BMRG01000009	CLF_RS_54098_BMRG01000009	BMRG01000009	-1191	KS_First	85606	83768	84959	82545	1838	2414
KS_RS_60622_BMRG01000028	CLF_RS_54118_BMRG01000028	BMRG01000028	-1188	KS_First	14140	15396	14208	16607	1256	2399
KS_RS_60629_BMRH01000012	CLF_RS_54125_BMRH01000012	BMRH01000012	-129	KS_First	146252	148072	147943	149403	1820	1460
KS_RS_60642_BMRI01000002	CLF_RS_54135_BMRI01000002	BMRI01000002	-1197	KS_First	411423	409375	410572	408164	2048	2408
KS_RS_60638_BMRI01000002	CLF_RS_54131_BMRI01000002	BMRI01000002	-2893	CLF_First	357325	358983	356835	360218	1658	3383
KS_RS_60653_BMRI01000013	CLF_RS_54145_BMRI01000013	BMRI01000013	-1194	KS_First	142378	140801	141995	139581	1577	2414
KS_RS_60676_BMRL01000003	CLF_RS_54167_BMRL01000003	BMRL01000003	-129	KS_First	136872	134821	134950	133631	2051	1319
KS_RS_60681_BMRL01000011	CLF_RS_54172_BMRL01000011	BMRL01000011	-1200	KS_First	105061	103754	104954	102531	1307	2423
KS_251371_BMRM01000019	CLF_219896_BMRM01000019	BMRM01000019	-45	KS_First	148758	147166	147211	145958	1592	1253
KS_251379_BMRM01000031	CLF_219906_BMRM01000031	BMRM01000031	8	KS_First	24943	26421	26429	27673	1478	1244
KS_RS_60753_BMRN01000009	CLF_RS_54241_BMRN01000009	BMRN01000009	-3	KS_First	303579	305300	305297	306547	1721	1250
KS_251401_BMRO01000009	CLF_219924_BMRO01000009	BMRO01000009	-129	KS_First	270022	271377	271248	272597	1355	1349
KS_251428_BMRP01000008	CLF_219946_BMRP01000008	BMRP01000008	-1200	KS_First	179576	178308	179508	177061	1268	2447
KS_251459_BMRT01000003	CLF_219974_BMRT01000003	BMRT01000003	-1062	KS_First	463745	461979	463041	460762	1766	2279
KS_RS_60863_BMRU01000028	CLF_RS_54340_BMRU01000028	BMRU01000028	-192	KS_First	11643	12908	12716	14116	1265	1400
KS_RS_60868_BMRU01000035	CLF_RS_54343_BMRU01000035	BMRU01000035	-1200	KS_First	81447	80140	81340	78905	1307	2435
KS_251467_BMRV01000002	CLF_219984_BMRV01000002	BMRV01000002	-717	KS_First	110003	111337	110620	112581	1334	1961
KS_251469_BMRV01000003	CLF_219986_BMRV01000003	BMRV01000003	-1200	KS_First	419569	421368	420168	422585	1799	2417
KS_251478_BMRV01000023	CLF_219990_BMRV01000023	BMRV01000023	-1212	CLF_First	27267	30833	26833	28479	3566	1646
KS_251478_BMRV01000023	CLF_219989_BMRV01000023	BMRV01000023	490	CLF_First	27267	30833	22599	26777	3566	4178
KS_251486_BMRW01000002	CLF_220000_BMRW01000002	BMRW01000002	-567	KS_First	752127	753527	752960	754789	1400	1829
KS_RS_60927_BMRX01000002	CLF_RS_54396_BMRX01000002	BMRX01000002	-1212	KS_First	134829	136598	135386	137863	1769	2477
KS_RS_60932_BMRX01000017	CLF_RS_54401_BMRX01000017	BMRX01000017	-768	KS_First	111614	112876	112108	114129	1262	2021
KS_251547_BMRZ01000004	CLF_220062_BMRZ01000004	BMRZ01000004	-489	KS_First	317674	318942	318453	320189	1268	1736
KS_251552_BMRZ01000025	CLF_220067_BMRZ01000025	BMRZ01000025	-1200	KS_First	17248	18876	17676	20099	1628	2423
KS_251563_BMSA01000002	CLF_220076_BMSA01000002	BMSA01000002	-1200	KS_First	357310	356006	357206	354765	1304	2441
KS_251584_BMSA01000038	CLF_220096_BMSA01000038	BMSA01000038	-3	KS_First	13182	11914	11917	10673	1268	1244
KS_251646_BMSD01000008	CLF_220156_BMSD01000008	BMSD01000008	-1203	KS_First	68005	66737	67940	65523	1268	2417
KS_251648_BMSD01000012	CLF_220158_BMSD01000012	BMSD01000012	5	KS_First	58556	57207	57202	55955	1349	1247
KS_251669_BMSE01000005	CLF_220181_BMSE01000005	BMSE01000005	-1971	KS_First	174124	172451	174422	171240	1673	3182
KS_251672_BMSE01000015	CLF_220182_BMSE01000015	BMSE01000015	-2761	CLF_First	61509	63020	61376	64270	1511	2894
KS_251691_BMSF01000005	CLF_220200_BMSF01000005	BMSF01000005	-1200	KS_First	299731	298463	299663	297219	1268	2444
KS_251697_BMSF01000029	CLF_220206_BMSF01000029	BMSF01000029	-3	KS_First	35406	34057	34060	32843	1349	1217
KS_251723_BMSH01000006	CLF_220232_BMSH01000006	BMSH01000006	-195	KS_First	301336	300068	300263	298827	1268	1436
KS_251725_BMSH01000008	CLF_220234_BMSH01000008	BMSH01000008	-216	KS_First	13412	12123	12339	10906	1289	1433
KS_RS_61183_BMSI01000030	CLF_RS_54640_BMSI01000030	BMSI01000030	-489	KS_First	2469	3980	3491	5227	1511	1736
KS_RS_61197_BMSJ01000002	CLF_RS_54652_BMSJ01000002	BMSJ01000002	-2623	CLF_First	739563	740966	739349	742186	1403	2837
KS_RS_61198_BMSJ01000004	CLF_RS_54655_BMSJ01000004	BMSJ01000004	-1200	KS_First	263744	265012	263812	266256	1268	2444
KS_251746_BMSK01000004	CLF_220256_BMSK01000004	BMSK01000004	10	KS_First	481881	480379	480369	479125	1502	1244
KS_251753_BMSK01000011	CLF_220263_BMSK01000011	BMSK01000011	-1329	KS_First	297420	296002	297331	294785	1418	2546
KS_251758_BMSK01000015	CLF_220270_BMSK01000015	BMSK01000015	-1554	KS_First	169669	168341	169895	167121	1328	2774
KS_251793_BMSO01000002	CLF_220302_BMSO01000002	BMSO01000002	-2515	CLF_First	742535	743803	742375	745050	1268	2675
KS_251799_BMSO01000019	CLF_220309_BMSO01000019	BMSO01000019	-1191	KS_First	46755	48728	47537	50011	1973	2474
KS_RS_61292_BMSP01000032	CLF_RS_54743_BMSP01000032	BMSP01000032	-1200	KS_First	2957	4762	3562	5982	1805	2420
KS_RS_61335_BMSQ01000018	CLF_RS_54785_BMSQ01000018	BMSQ01000018	-1200	KS_First	175859	177496	176296	178704	1637	2408
KS_RS_61362_BMSR01000005	CLF_RS_54806_BMSR01000005	BMSR01000005	-489	KS_First	221804	220281	220770	219046	1523	1724
KS_RS_61372_BMSS01000008	CLF_RS_54817_BMSS01000008	BMSS01000008	-195	KS_First	19775	21043	20848	22290	1268	1442
KS_RS_61408_BMSU01000009	CLF_RS_54852_BMSU01000009	BMSU01000009	-1200	KS_First	127522	126254	127454	125013	1268	2441
KS_251830_BMSX01000044	CLF_220337_BMSX01000044	BMSX01000044	-1197	KS_First	16685	15180	16377	13930	1505	2447
KS_251869_BMSZ01000003	CLF_220376_BMSZ01000003	BMSZ01000003	-1368	KS_First	431789	430524	431892	429238	1265	2654
KS_RS_61499_BMTA01000003	CLF_RS_54939_BMTA01000003	BMTA01000003	8	KS_First	289487	291010	291018	292262	1523	1244
KS_RS_61504_BMTA01000018	CLF_RS_54941_BMTA01000018	BMTA01000018	-3	KS_First	165434	163596	163599	162379	1838	1220
KS_RS_61507_BMTB01000002	CLF_RS_54945_BMTB01000002	BMTB01000002	-1191	KS_First	591871	593844	592653	595127	1973	2474
KS_RS_61515_BMTB01000021	CLF_RS_54953_BMTB01000021	BMTB01000021	-1428	KS_First	52460	51192	52620	49945	1268	2675
KS_251886_BMTD01000001	CLF_220391_BMTD01000001	BMTD01000001	8	KS_First	953436	954923	954931	956175	1487	1244
KS_251890_BMTD01000004	CLF_220394_BMTD01000004	BMTD01000004	-3	KS_First	290556	291824	291821	293041	1268	1220
KS_251911_BMTE01000005	CLF_220412_BMTE01000005	BMTE01000005	-1200	KS_First	296081	294813	296013	293572	1268	2441
KS_251918_BMTE01000020	CLF_220421_BMTE01000020	BMTE01000020	-1200	KS_First	51442	52725	51525	53957	1283	2432
KS_251931_BMTF01000003	CLF_220433_BMTF01000003	BMTF01000003	-129	KS_First	218207	219541	219412	220761	1334	1349
KS_251942_BMTF01000014	CLF_220444_BMTF01000014	BMTF01000014	-1425	KS_First	182927	181659	183084	180412	1268	2672
KS_251954_BMTI01000003	CLF_220453_BMTI01000003	BMTI01000003	-195	KS_First	399476	398208	398403	396964	1268	1439
KS_RS_61631_BMTK01000002	CLF_RS_55061_BMTK01000002	BMTK01000002	-195	KS_First	399452	398184	398379	396940	1268	1439
KS_251985_BMTL01000014	CLF_220483_BMTL01000014	BMTL01000014	-3	KS_First	118769	120280	120277	121527	1511	1250
KS_251994_BMTL01000022	CLF_220491_BMTL01000022	BMTL01000022	-1059	KS_First	47489	48769	47710	50040	1280	2330
KS_252051_BMTM01000017	CLF_220539_BMTM01000017	BMTM01000017	-1380	KS_First	52945	51479	52859	50241	1466	2618
KS_252055_BMTN01000008	CLF_220545_BMTN01000008	BMTN01000008	-192	KS_First	241034	242299	242107	243552	1265	1445
KS_252063_BMTN01000016	CLF_220550_BMTN01000016	BMTN01000016	-894	KS_First	92683	90968	91862	89688	1715	2174
KS_252067_BMTO01000002	CLF_220556_BMTO01000002	BMTO01000002	-1029	KS_First	277159	279474	278445	280709	2315	2264
KS_252071_BMTO01000038	CLF_220558_BMTO01000038	BMTO01000038	-129	KS_First	526	1854	1725	3065	1328	1340
KS_252078_BMTP01000017	CLF_220565_BMTP01000017	BMTP01000017	-1200	KS_First	73061	71766	72966	70549	1295	2417
KS_252080_BMTQ01000002	CLF_220569_BMTQ01000002	BMTQ01000002	-885	KS_First	292692	295100	294215	296356	2408	2141
KS_252084_BMTQ01000003	CLF_220571_BMTQ01000003	BMTQ01000003	-1302	KS_First	342395	340617	341919	339370	1778	2549
KS_252106_BMTR01000026	CLF_220593_BMTR01000026	BMTR01000026	-462	KS_First	28718	31270	30808	32502	2552	1694
KS_252136_BMTS01000011	CLF_220620_BMTS01000011	BMTS01000011	-1200	KS_First	236499	235168	236368	233957	1331	2411
KS_RS_61826_BMTT01000008	CLF_RS_55233_BMTT01000008	BMTT01000008	-3	KS_First	110774	112090	112087	113367	1316	1280
KS_RS_61839_BMTT01000029	CLF_RS_55243_BMTT01000029	BMTT01000029	-129	KS_First	13857	12403	12532	11189	1454	1343
KS_RS_61839_BMTT01000029	CLF_RS_55245_BMTT01000029	BMTT01000029	1760	CLF_First	13857	12403	16879	15617	1454	1262
KS_RS_61841_BMTT01000029	CLF_RS_55245_BMTT01000029	BMTT01000029	-3	KS_First	18147	16876	16879	15617	1271	1262
KS_RS_61857_BMTU01000006	CLF_RS_55263_BMTU01000006	BMTU01000006	-1200	KS_First	170233	171501	170301	172742	1268	2441
KS_RS_61863_BMTU01000019	CLF_RS_55267_BMTU01000019	BMTU01000019	-1200	KS_First	19926	18643	19843	17411	1283	2432
KS_252154_BMTV01000050	CLF_220637_BMTV01000050	BMTV01000050	-1200	KS_First	36155	34629	35829	33418	1526	2411
KS_252172_BMTW01000018	CLF_220654_BMTW01000018	BMTW01000018	-462	KS_First	117038	115593	116055	114379	1445	1676
KS_252175_BMTX01000003	CLF_220657_BMTX01000003	BMTX01000003	-216	KS_First	190755	189466	189682	188249	1289	1433
KS_252178_BMTX01000005	CLF_220660_BMTX01000005	BMTX01000005	-195	KS_First	214573	213305	213500	212064	1268	1436
KS_252194_BMTY01000005	CLF_220675_BMTY01000005	BMTY01000005	4	KS_First	209015	210739	210743	211981	1724	1238
KS_252204_BMTZ01000001	CLF_220684_BMTZ01000001	BMTZ01000001	-792	KS_First	650700	652754	651962	653989	2054	2027
KS_252206_BMTZ01000003	CLF_220686_BMTZ01000003	BMTZ01000003	-195	KS_First	147188	148456	148261	149697	1268	1436
KS_RS_61939_BMUA01000010	CLF_RS_55339_BMUA01000010	BMUA01000010	-891	KS_First	71917	73188	72297	74432	1271	2135
KS_RS_61954_BMUB01000002	CLF_RS_55354_BMUB01000002	BMUB01000002	-1197	KS_First	219759	221042	219845	222244	1283	2399
KS_RS_61959_BMUB01000009	CLF_RS_55357_BMUB01000009	BMUB01000009	-966	KS_First	136389	134695	135661	133448	1694	2213
KS_252216_BMUC01000003	CLF_220696_BMUC01000003	BMUC01000003	-1200	KS_First	155478	156746	155546	157987	1268	2441
KS_252236_BMUE01000026	CLF_220717_BMUE01000026	BMUE01000026	8	KS_First	6344	7834	7842	9086	1490	1244
KS_252253_BMUF01000005	CLF_220733_BMUF01000005	BMUF01000005	-195	KS_First	167367	168635	168440	169876	1268	1436
KS_RS_62041_BMUG01000007	CLF_RS_55437_BMUG01000007	BMUG01000007	-3	KS_First	103457	105592	105589	106821	2135	1232
KS_252270_BMUH01000002	CLF_220747_BMUH01000002	BMUH01000002	-489	KS_First	384598	383330	383819	382086	1268	1733
KS_252279_BMUH01000023	CLF_220756_BMUH01000023	BMUH01000023	-1200	KS_First	58369	56975	58175	55752	1394	2423
KS_252292_BMUI01000030	CLF_220768_BMUI01000030	BMUI01000030	8	KS_First	51980	50721	50713	49469	1259	1244
KS_252313_BMUJ01000001	CLF_220787_BMUJ01000001	BMUJ01000001	-1200	KS_First	111271	112587	111387	113912	1316	2525
KS_252333_BMUJ01000032	CLF_220807_BMUJ01000032	BMUJ01000032	-1206	KS_First	5249	7243	6037	8505	1994	2468
KS_252331_BMUJ01000032	CLF_220805_BMUJ01000032	BMUJ01000032	-1200	KS_First	19290	20618	19418	21826	1328	2408
KS_252353_BMUK01000008	CLF_220824_BMUK01000008	BMUK01000008	-1395	KS_First	426491	427957	426562	429195	1466	2633
KS_252361_BMUL01000004	CLF_220832_BMUL01000004	BMUL01000004	-1305	KS_First	416234	417682	416377	418905	1448	2528
KS_RS_62149_BMUM01000001	CLF_RS_55536_BMUM01000001	BMUM01000001	-648	KS_First	2217887	2219377	2218729	2220660	1490	1931
KS_252376_BMUN01000019	CLF_220847_BMUN01000019	BMUN01000019	-1200	KS_First	112324	114141	112941	115466	1817	2525
KS_252394_BMUN01000045	CLF_220863_BMUN01000045	BMUN01000045	-1206	KS_First	30439	28445	29651	27171	1994	2480
KS_252392_BMUN01000045	CLF_220861_BMUN01000045	BMUN01000045	-1200	KS_First	16486	15158	16358	13950	1328	2408
KS_252401_BMUO01000004	CLF_220871_BMUO01000004	BMUO01000004	-204	KS_First	628403	630415	630211	631680	2012	1469
KS_252405_BMUO01000009	CLF_220875_BMUO01000009	BMUO01000009	-1413	KS_First	328729	330240	328827	331490	1511	2663
KS_252416_BMUP01000006	CLF_220886_BMUP01000006	BMUP01000006	-3	KS_First	526269	527735	527732	528973	1466	1241
KS_252421_BMUQ01000001	CLF_220890_BMUQ01000001	BMUQ01000001	-1200	KS_First	730074	731342	730142	732595	1268	2453
KS_252430_BMUQ01000018	CLF_220897_BMUQ01000018	BMUQ01000018	-48	KS_First	248068	246740	246788	245529	1328	1259
KS_252438_BMUR01000002	CLF_220906_BMUR01000002	BMUR01000002	-489	KS_First	957232	958500	958011	959747	1268	1736
KS_RS_62286_BMUS01000001	CLF_RS_55657_BMUS01000001	BMUS01000001	-1332	KS_First	864570	863002	864334	861779	1568	2555
KS_RS_62291_BMUS01000002	CLF_RS_55662_BMUS01000002	BMUS01000002	-3	KS_First	837618	835855	835858	834632	1763	1226
KS_RS_62297_BMUS01000005	CLF_RS_55668_BMUS01000005	BMUS01000005	-198	KS_First	44553	43279	43477	42032	1274	1445
KS_252471_BMUT01000009	CLF_220937_BMUT01000009	BMUT01000009	-2518	CLF_First	9602	10870	9253	12120	1268	2867
KS_252481_BMUU01000002	CLF_220947_BMUU01000002	BMUU01000002	-51	KS_First	536230	534959	535010	533715	1271	1295
KS_RS_62340_BMUV01000001	CLF_RS_55710_BMUV01000001	BMUV01000001	-942	KS_First	695195	696460	695518	697671	1265	2153
KS_RS_62349_BMUV01000012	CLF_RS_55716_BMUV01000012	BMUV01000012	-2515	CLF_First	67074	68342	66779	69589	1268	2810
KS_252494_BMUW01000007	CLF_220962_BMUW01000007	BMUW01000007	-462	KS_First	11771	13216	12754	14430	1445	1676
KS_252502_BMUY01000001	CLF_220967_BMUY01000001	BMUY01000001	-3	KS_First	921928	920105	920108	918834	1823	1274
KS_252511_BMUY01000007	CLF_220976_BMUY01000007	BMUY01000007	-192	KS_First	384760	382769	382961	381552	1991	1409
KS_RS_62386_BMUZ01000015	CLF_RS_55749_BMUZ01000015	BMUZ01000015	-51	KS_First	216133	214862	214913	213618	1271	1295
KS_RS_62392_BMVB01000003	CLF_RS_55756_BMVB01000003	BMVB01000003	-195	KS_First	132618	133889	133694	135115	1271	1421
KS_252526_BMVC01000018	CLF_220990_BMVC01000018	BMVC01000018	-1200	KS_First	75010	73718	74918	72456	1292	2462
KS_RS_62440_BMVD01000001	CLF_RS_55800_BMVD01000001	BMVD01000001	5	KS_First	1156023	1158161	1158166	1159419	2138	1253
KS_252545_BMVE01000003	CLF_221009_BMVE01000003	BMVE01000003	-1305	KS_First	352570	351299	352604	350028	1271	2576
KS_252580_BMVF01000010	CLF_221040_BMVF01000010	BMVF01000010	-180	KS_First	45882	47381	47201	48652	1499	1451
KS_252583_BMVF01000015	CLF_221043_BMVF01000015	BMVF01000015	-1299	KS_First	170142	171710	170411	172948	1568	2537
KS_252615_BMVG01000042	CLF_221068_BMVG01000042	BMVG01000042	-885	KS_First	5515	4244	5129	2967	1271	2162
KS_RS_62555_BMVH01000001	CLF_RS_55901_BMVH01000001	BMVH01000001	-195	KS_First	451200	449932	450127	448691	1268	1436
KS_252659_BMVI01000033	CLF_221108_BMVI01000033	BMVI01000033	-2515	CLF_First	61589	62857	61522	64104	1268	2582
KS_252696_BMVJ01000002	CLF_221144_BMVJ01000002	BMVJ01000002	-1299	KS_First	606509	608077	606778	609315	1568	2537
KS_252701_BMVJ01000009	CLF_221150_BMVJ01000009	BMVJ01000009	-180	KS_First	110294	111793	111613	113061	1499	1448
KS_RS_62683_BMVK01000005	CLF_RS_56009_BMVK01000005	BMVK01000005	-2587	CLF_First	146404	147765	146181	148991	1361	2810
KS_252736_BMVL01000003	CLF_221174_BMVL01000003	BMVL01000003	-1200	KS_First	532625	533932	532732	535155	1307	2423
KS_252757_BMVM01000007	CLF_221195_BMVM01000007	BMVM01000007	-3	KS_First	35263	36810	36807	38021	1547	1214
KS_252766_BMVM01000016	CLF_221203_BMVM01000016	BMVM01000016	-3	KS_First	32132	34228	34225	35493	2096	1268
KS_252800_BMVN01000033	CLF_221236_BMVN01000033	BMVN01000033	8	KS_First	52249	53508	53516	54760	1259	1244
KS_252846_BMVP01000003	CLF_221275_BMVP01000003	BMVP01000003	-183	KS_First	119735	118479	118662	117220	1256	1442
KS_252858_BMVP01000021	CLF_221287_BMVP01000021	BMVP01000021	-1200	KS_First	26536	25268	26468	24054	1268	2414
KS_252866_BMVP01000034	CLF_221298_BMVP01000034	BMVP01000034	-1395	KS_First	11145	9859	11254	8603	1286	2651
KS_252882_BMVQ01000009	CLF_221312_BMVQ01000009	BMVQ01000009	-894	KS_First	369444	367933	368827	366713	1511	2114
KS_252879_BMVQ01000009	CLF_221311_BMVQ01000009	BMVQ01000009	-3	KS_First	106578	107918	107915	109189	1340	1274
KS_RS_62891_BMVS01000001	CLF_RS_56208_BMVS01000001	BMVS01000001	-888	KS_First	500646	502130	501242	503350	1484	2108
KS_RS_62900_BMVS01000016	CLF_RS_56216_BMVS01000016	BMVS01000016	-48	KS_First	51828	53354	53306	54601	1526	1295
KS_252941_BMVU01000017	CLF_221370_BMVU01000017	BMVU01000017	-129	KS_First	63018	64286	64157	65491	1268	1334
KS_252946_BMVU01000026	CLF_221375_BMVU01000026	BMVU01000026	-1647	KS_First	68033	66756	68403	65479	1277	2924
KS_252972_BMVV01000023	CLF_221398_BMVV01000023	BMVV01000023	-195	KS_First	103491	104759	104564	106003	1268	1439
KS_252983_BMVW01000005	CLF_221409_BMVW01000005	BMVW01000005	-1296	KS_First	237493	239499	238203	240764	2006	2561
KS_RS_63001_BMVX01000027	CLF_RS_56306_BMVX01000027	BMVX01000027	-1200	KS_First	28835	27528	28728	26293	1307	2435
KS_253020_BMVY01000030	CLF_221447_BMVY01000030	BMVY01000030	-651	KS_First	27901	30360	29709	31622	2459	1913
KS_253033_BMVZ01000017	CLF_221460_BMVZ01000017	BMVZ01000017	-489	KS_First	86747	88270	87781	89505	1523	1724
KS_253036_BMVZ01000021	CLF_221463_BMVZ01000021	BMVZ01000021	-1413	KS_First	67431	69149	67736	70393	1718	2657
KS_253039_BMWA01000001	CLF_221464_BMWA01000001	BMWA01000001	-651	KS_First	352432	351029	351680	349788	1403	1892
KS_253043_BMWA01000011	CLF_221468_BMWA01000011	BMWA01000011	-906	KS_First	205430	204141	205047	202891	1289	2156
KS_253062_BMWB01000007	CLF_221487_BMWB01000007	BMWB01000007	-1341	CLF_First	9920	6195	9880	8579	3725	1301
KS_253062_BMWB01000007	CLF_221486_BMWB01000007	BMWB01000007	337	CLF_First	9920	6195	11549	10257	3725	1292
KS_253067_BMWB01000017	CLF_221493_BMWB01000017	BMWB01000017	-195	KS_First	163151	164419	164224	165669	1268	1445
KS_253089_BMWC01000002	CLF_221512_BMWC01000002	BMWC01000002	-3	KS_First	213433	212066	212069	210873	1367	1196
KS_253101_BMWC01000020	CLF_221525_BMWC01000020	BMWC01000020	-195	KS_First	18504	19772	19577	21019	1268	1442
KS_253117_BMWD01000002	CLF_221539_BMWD01000002	BMWD01000002	-888	KS_First	390536	389265	390153	388045	1271	2108
KS_253119_BMWD01000011	CLF_221541_BMWD01000011	BMWD01000011	-1200	KS_First	172513	171245	172445	169971	1268	2474
KS_253132_BMWE01000028	CLF_221554_BMWE01000028	BMWE01000028	-1428	KS_First	49904	48636	50064	47404	1268	2660
KS_253141_BMWF01000015	CLF_221563_BMWF01000015	BMWF01000015	-1200	KS_First	103246	105288	104088	106613	2042	2525
KS_253155_BMWF01000040	CLF_221577_BMWF01000040	BMWF01000040	-1206	KS_First	5717	7711	6505	8973	1994	2468
KS_253153_BMWF01000040	CLF_221575_BMWF01000040	BMWF01000040	-1200	KS_First	19748	21076	19876	22284	1328	2408
KS_253175_BMWG01000008	CLF_221597_BMWG01000008	BMWG01000008	-1416	KS_First	3807	2539	3955	1211	1268	2744
KS_253207_BMWH01000005	CLF_221627_BMWH01000005	BMWH01000005	-1200	KS_First	127897	126566	127766	125352	1331	2414
KS_253208_BMWH01000005	CLF_221630_BMWH01000005	BMWH01000005	-1206	KS_First	173103	174377	173171	175627	1274	2456
KS_253214_BMWH01000017	CLF_221634_BMWH01000017	BMWH01000017	-3	KS_First	2539	1274	1277	42	1265	1235
KS_253224_BMWH01000054	CLF_221644_BMWH01000054	BMWH01000054	-1200	KS_First	9487	8159	9359	6948	1328	2411
KS_RS_63226_BMWI01000005	CLF_RS_56526_BMWI01000005	BMWI01000005	-3	KS_First	163350	164690	164687	165961	1340	1274
KS_RS_63235_BMWI01000036	CLF_RS_56533_BMWI01000036	BMWI01000036	-894	KS_First	812	2323	1429	3543	1511	2114
KS_RS_63239_BMWK01000002	CLF_RS_56539_BMWK01000002	BMWK01000002	8	KS_First	52055	53314	53322	54566	1259	1244
KS_RS_63243_BMWK01000013	CLF_RS_56541_BMWK01000013	BMWK01000013	-3	KS_First	140283	138643	138646	137453	1640	1193
KS_RS_63244_BMWK01000016	CLF_RS_56544_BMWK01000016	BMWK01000016	-3	KS_First	3200	5074	5071	6291	1874	1220
KS_RS_63476_BMYX01000005	CLF_RS_56734_BMYX01000005	BMYX01000005	-3	KS_First	153552	152236	152239	151052	1316	1187
KS_253458_BNAR01000012	CLF_221858_BNAR01000012	BNAR01000012	-462	KS_First	30545	32620	32158	33831	2075	1673
KS_253465_BNAT01000009	CLF_221865_BNAT01000009	BNAT01000009	-48	KS_First	184727	186112	186064	187323	1385	1259
KS_253481_BNAT01000042	CLF_221878_BNAT01000042	BNAT01000042	-78	KS_First	8778	7165	7243	5939	1613	1304
KS_253512_BNAU01000008	CLF_221911_BNAU01000008	BNAU01000008	-57	KS_First	160145	161413	161356	162651	1268	1295
KS_253550_BNAY01000001	CLF_221947_BNAY01000001	BNAY01000001	-762	KS_First	1066123	1067403	1066641	1068617	1280	1976
KS_253584_BNBB01000010	CLF_221975_BNBB01000010	BNBB01000010	214	KS_First	145158	143893	143679	142456	1265	1223
KS_253593_BNBC01000013	CLF_221985_BNBC01000013	BNBC01000013	-3	KS_First	11031	12563	12560	13807	1532	1247
KS_253605_BNBC01000088	CLF_221997_BNBC01000088	BNBC01000088	-132	KS_First	7232	8536	8404	9780	1304	1376
KS_253629_BNBD01000013	CLF_222019_BNBD01000013	BNBD01000013	-3	KS_First	159288	158020	158023	156806	1268	1217
KS_253632_BNBD01000018	CLF_222023_BNBD01000018	BNBD01000018	19	KS_First	31618	33204	33223	34488	1586	1265
KS_RS_63815_BNBE01000001	CLF_RS_57046_BNBE01000001	BNBE01000001	-1413	KS_First	720347	718896	720309	717610	1451	2699
KS_RS_63806_BNBE01000001	CLF_RS_57037_BNBE01000001	BNBE01000001	-57	KS_First	232920	231652	231709	230438	1268	1271
KS_253648_BNBF01000007	CLF_222038_BNBF01000007	BNBF01000007	-939	KS_First	241675	243126	242187	244349	1451	2162
KS_253659_BNBF01000022	CLF_222047_BNBF01000022	BNBF01000022	295	KS_First	105846	107093	107388	108632	1247	1244
KS_RS_63848_BNBG01000001	CLF_RS_57078_BNBG01000001	BNBG01000001	-1200	KS_First	814405	815859	814659	817073	1454	2414
KS_RS_63854_BNBG01000003	CLF_RS_57084_BNBG01000003	BNBG01000003	-1302	KS_First	210125	208857	210159	207613	1268	2546
KS_253677_BNBI01000004	CLF_222064_BNBI01000004	BNBI01000004	-1200	KS_First	51942	54725	53525	55945	2783	2420
KS_253681_BNBI01000007	CLF_222068_BNBI01000007	BNBI01000007	-1197	KS_First	31060	32394	31197	33602	1334	2405
KS_RS_63905_BNBJ01000011	CLF_RS_57131_BNBJ01000011	BNBJ01000011	-1206	KS_First	271884	270265	271471	268994	1619	2477
KS_RS_63909_BNBJ01000018	CLF_RS_57137_BNBJ01000018	BNBJ01000018	-195	KS_First	166409	167821	167626	169056	1412	1430
KS_253699_BNBK01000008	CLF_222084_BNBK01000008	BNBK01000008	-195	KS_First	112966	111698	111893	110457	1268	1436
KS_253706_BNBK01000043	CLF_222092_BNBK01000043	BNBK01000043	-1200	KS_First	1109	2413	1213	3657	1304	2444
KS_253724_BNBL01000005	CLF_222110_BNBL01000005	BNBL01000005	1502	Diverge	456296	455067	457798	459387	1229	1589
KS_253736_BNBL01000013	CLF_222120_BNBL01000013	BNBL01000013	-2482	CLF_First	166044	167312	165989	168526	1268	2537
KS_253739_BNBL01000022	CLF_222123_BNBL01000022	BNBL01000022	-1200	KS_First	30437	29097	30297	27883	1340	2414
KS_253744_BNBM01000003	CLF_222129_BNBM01000003	BNBM01000003	-198	KS_First	571938	573209	573011	574459	1271	1448
KS_253757_BNBM01000030	CLF_222141_BNBM01000030	BNBM01000030	-462	KS_First	2497	4398	3936	5618	1901	1682
KS_253769_BNBN01000010	CLF_222152_BNBN01000010	BNBN01000010	41	KS_First	163415	164680	164721	165944	1265	1223
KS_253792_BNBO01000009	CLF_222173_BNBO01000009	BNBO01000009	5	KS_First	111584	110235	110230	108983	1349	1247
KS_253793_BNBO01000014	CLF_222176_BNBO01000014	BNBO01000014	-1203	KS_First	94998	96266	95063	97480	1268	2417
KS_253811_BNBQ01000005	CLF_222193_BNBQ01000005	BNBQ01000005	-57	KS_First	377874	376606	376663	375389	1268	1274
KS_253814_BNBQ01000007	CLF_222196_BNBQ01000007	BNBQ01000007	8	KS_First	416998	415739	415731	414493	1259	1238
KS_253822_BNBR01000004	CLF_222205_BNBR01000004	BNBR01000004	-1311	KS_First	855668	857410	856099	858621	1742	2522
KS_253826_BNBR01000005	CLF_222207_BNBR01000005	BNBR01000005	-3	KS_First	418708	417221	417224	415974	1487	1250
KS_RS_64044_BNBS01000001	CLF_RS_57267_BNBS01000001	BNBS01000001	-1200	KS_First	71316	72650	71450	73867	1334	2417
KS_RS_64047_BNBS01000018	CLF_RS_57270_BNBS01000018	BNBS01000018	-1200	KS_First	12508	14055	12855	15317	1547	2462
KS_RS_64053_BNBS01000055	CLF_RS_57273_BNBS01000055	BNBS01000055	-1200	KS_First	20664	19396	20596	18152	1268	2444
KS_253850_BNBT01000071	CLF_222231_BNBT01000071	BNBT01000071	-1197	KS_First	26890	25418	26615	24186	1472	2429
KS_253877_BNBU01000003	CLF_222256_BNBU01000003	BNBU01000003	-1122	KS_First	556526	558451	557329	559695	1925	2366
KS_253874_BNBU01000003	CLF_222251_BNBU01000003	BNBU01000003	-2626	CLF_First	374713	376110	374697	377339	1397	2642
KS_253884_BNBU01000004	CLF_222261_BNBU01000004	BNBU01000004	-1197	KS_First	485956	484688	485885	483411	1268	2474
KS_253907_BNBV01000004	CLF_222285_BNBV01000004	BNBV01000004	-195	KS_First	190032	191300	191105	192556	1268	1451
KS_253909_BNBV01000007	CLF_222287_BNBV01000007	BNBV01000007	-489	KS_First	84999	86522	86033	87757	1523	1724
KS_RS_64158_BNBW01000005	CLF_RS_57373_BNBW01000005	BNBW01000005	-2677	CLF_First	63974	65386	63937	66651	1412	2714
KS_253921_BNBY01000009	CLF_222298_BNBY01000009	BNBY01000009	-1188	KS_First	132286	130703	131891	129456	1583	2435
KS_253940_BNBY01000047	CLF_222320_BNBY01000047	BNBY01000047	74	KS_First	18454	20133	20207	21415	1679	1208
KS_253945_BNBZ01000002	CLF_222323_BNBZ01000002	BNBZ01000002	-1200	KS_First	415334	414066	415266	412822	1268	2444
KS_RS_64194_BNCA01000002	CLF_RS_57408_BNCA01000002	BNCA01000002	-195	KS_First	360132	358864	359059	357617	1268	1442
KS_RS_64207_BNCA01000029	CLF_RS_57423_BNCA01000029	BNCA01000029	-1275	KS_First	61830	63299	62024	64531	1469	2507
KS_RS_64222_BNCB01000010	CLF_RS_57435_BNCB01000010	BNCB01000010	10	KS_First	101166	102665	102675	103919	1499	1244
KS_RS_64225_BNCB01000014	CLF_RS_57441_BNCB01000014	BNCB01000014	-126	KS_First	10971	9649	9775	8447	1322	1328
KS_253948_BNCC01000002	CLF_222328_BNCC01000002	BNCC01000002	-648	KS_First	1005742	1007232	1006584	1008515	1490	1931
KS_RS_64289_BNCE01000009	CLF_RS_57494_BNCE01000009	BNCE01000009	-1200	KS_First	97448	99100	97900	100323	1652	2423
KS_RS_64294_BNCE01000010	CLF_RS_57499_BNCE01000010	BNCE01000010	-195	KS_First	246700	247968	247773	249209	1268	1436
KS_RS_64318_BNCE01000025	CLF_RS_57522_BNCE01000025	BNCE01000025	-651	CLF_First	95745	98921	94903	96396	3176	1493
KS_RS_64318_BNCE01000025	CLF_RS_57521_BNCE01000025	BNCE01000025	1039	CLF_First	95745	98921	91791	94706	3176	2915
KS_RS_64406_BNDV01000002	CLF_RS_57609_BNDV01000002	BNDV01000002	-192	KS_First	1205031	1203766	1203958	1202558	1265	1400
KS_RS_64415_BNDV01000008	CLF_RS_57620_BNDV01000008	BNDV01000008	-1200	KS_First	1479775	1481082	1479882	1482317	1307	2435
KS_254018_BNDW01000019	CLF_222392_BNDW01000019	BNDW01000019	-1200	KS_First	1867325	1868872	1867672	1870134	1547	2462
KS_254023_BNDW01000068	CLF_222396_BNDW01000068	BNDW01000068	-1200	KS_First	335666	337000	335800	338217	1334	2417
KS_254025_BNDW01000068	CLF_222398_BNDW01000068	BNDW01000068	-1200	KS_First	37671	38939	37739	40183	1268	2444
KS_254049_BNDY01000011	CLF_222418_BNDY01000011	BNDY01000011	-891	KS_First	145096	143825	144716	142581	1271	2135
KS_RS_64476_BNDZ01000005	CLF_RS_57677_BNDZ01000005	BNDZ01000005	-126	KS_First	2002580	2004385	2004259	2005593	1805	1334
KS_254059_BNEA01000001	CLF_222428_BNEA01000001	BNEA01000001	10	KS_First	1876089	1874590	1874580	1873336	1499	1244
KS_254081_BNEA01000015	CLF_222447_BNEA01000015	BNEA01000015	-126	KS_First	2882529	2881207	2881333	2880005	1322	1328
KS_254101_BNEB01000002	CLF_222468_BNEB01000002	BNEB01000002	-489	KS_First	972691	974202	973713	975449	1511	1736
KS_RS_64569_BNEC01000005	CLF_RS_57761_BNEC01000005	BNEC01000005	-129	KS_First	4096518	4098569	4098440	4099759	2051	1319
KS_RS_64573_BNEC01000005	CLF_RS_57763_BNEC01000005	BNEC01000005	-1200	KS_First	913186	911879	913079	910656	1307	2423
KS_254133_BNED01000005	CLF_222499_BNED01000005	BNED01000005	-1200	KS_First	7778606	7779913	7778713	7781136	1307	2423
KS_254119_BNED01000005	CLF_222484_BNED01000005	BNED01000005	-1200	KS_First	2291227	2289959	2291159	2288694	1268	2465
KS_254140_BNEE01000004	CLF_222504_BNEE01000004	BNEE01000004	-1200	KS_First	341542	340235	341435	339000	1307	2435
KS_RS_64638_BNEK01000005	CLF_RS_57828_BNEK01000005	BNEK01000005	-888	KS_First	2828126	2826357	2827245	2825110	1769	2135
KS_RS_64689_BNEM01000001	CLF_RS_57878_BNEM01000001	BNEM01000001	-1197	KS_First	2972483	2974513	2973316	2975763	2030	2447
KS_RS_64780_BNGR01000004	CLF_RS_57964_BNGR01000004	BNGR01000004	-1200	KS_First	225989	227647	226447	228864	1658	2417
KS_RS_64784_BNGR01000007	CLF_RS_57965_BNGR01000007	BNGR01000007	-1200	KS_First	25889	24621	25821	23377	1268	2444
KS_RS_64800_BNGS01000006	CLF_RS_57981_BNGS01000006	BNGS01000006	-489	KS_First	454176	452908	453397	451667	1268	1730
KS_RS_64802_BNGS01000010	CLF_RS_57983_BNGS01000010	BNGS01000010	-3	KS_First	9575	10843	10840	12120	1268	1280
KS_254164_BNJF01000007	CLF_222529_BNJF01000007	BNJF01000007	0	KS_First	306443	307723	307723	308985	1280	1262
KS_254168_BNJG01000001	CLF_222531_BNJG01000001	BNJG01000001	-16	KS_First	3200598	3199165	3199181	3197907	1433	1274
KS_254175_BNJG01000003	CLF_222538_BNJG01000003	BNJG01000003	0	KS_First	942633	943913	943913	945178	1280	1265
KS_RS_64930_BNJH01000001	CLF_RS_58093_BNJH01000001	BNJH01000001	-3	KS_First	347300	346023	346026	344755	1277	1271
KS_RS_64934_BNJH01000002	CLF_RS_58097_BNJH01000002	BNJH01000002	-64	KS_First	1202588	1200918	1200982	1199699	1670	1283
KS_RS_64943_BNJH01000006	CLF_RS_58105_BNJH01000006	BNJH01000006	0	KS_First	164449	163169	163169	161904	1280	1265
KS_RS_64948_BNJI01000001	CLF_RS_58112_BNJI01000001	BNJI01000001	-16	KS_First	2245585	2246946	2246930	2248204	1361	1274
KS_RS_64954_BNJI01000003	CLF_RS_58117_BNJI01000003	BNJI01000003	0	KS_First	1052876	1054156	1054156	1055421	1280	1265
KS_254184_BNJJ01000003	CLF_222546_BNJJ01000003	BNJJ01000003	-73	KS_First	511031	512335	512262	513584	1304	1322
KS_254190_BNJJ01000039	CLF_222550_BNJJ01000039	BNJJ01000039	-85	KS_First	21190	19901	19986	18676	1289	1310
KS_254198_BNJK01000001	CLF_222558_BNJK01000001	BNJK01000001	-10	KS_First	5612269	5610965	5610975	5609725	1304	1250
KS_254201_BNJK01000002	CLF_222561_BNJK01000002	BNJK01000002	-54	KS_First	1191306	1189897	1189951	1188641	1409	1310
KS_254234_BOME01000004	CLF_222586_BOME01000004	BOME01000004	-1191	KS_First	34810	32750	33941	31482	2060	2459
KS_254242_BOMF01000030	CLF_222594_BOMF01000030	BOMF01000030	-1191	KS_First	27066	24931	26122	23663	2135	2459
KS_254285_BOMH01000068	CLF_222633_BOMH01000068	BOMH01000068	-1386	KS_First	99977	98505	99891	97273	1472	2618
KS_RS_65398_BOMJ01000090	CLF_RS_58517_BOMJ01000090	BOMJ01000090	-1200	KS_First	22044	20710	21910	19508	1334	2402
KS_254324_BOMK01000027	CLF_222667_BOMK01000027	BOMK01000027	-1200	KS_First	55243	56571	55371	57776	1328	2405
KS_254357_BOMM01000050	CLF_222698_BOMM01000050	BOMM01000050	-561	KS_First	108093	109358	108797	110569	1265	1772
KS_254362_BOMM01000080	CLF_222701_BOMM01000080	BOMM01000080	-3	KS_First	44032	42455	42458	41259	1577	1199
KS_254377_BOMN01000107	CLF_222716_BOMN01000107	BOMN01000107	-3	KS_First	16035	14680	14683	13484	1355	1199
KS_254408_BOMP01000168	CLF_222746_BOMP01000168	BOMP01000168	44	KS_First	8937	11366	11410	12681	2429	1271
KS_254410_BOMQ01000011	CLF_222750_BOMQ01000011	BOMQ01000011	-1200	KS_First	61456	63204	62004	64436	1748	2432
KS_254423_BOMR01000131	CLF_222761_BOMR01000131	BOMR01000131	20	KS_First	47565	46312	46292	45081	1253	1211
KS_254438_BOMS01000009	CLF_222778_BOMS01000009	BOMS01000009	-462	KS_First	148056	149669	149207	150922	1613	1715
KS_254463_BOMV01000005	CLF_222801_BOMV01000005	BOMV01000005	-1308	KS_First	33309	34634	33326	35845	1325	2519
KS_254490_BOMY01000002	CLF_222826_BOMY01000002	BOMY01000002	-186	KS_First	283586	284848	284662	286068	1262	1406
KS_RS_65641_BONB01000065	CLF_RS_58743_BONB01000065	BONB01000065	-12	KS_First	26590	27849	27837	29060	1259	1223
KS_254511_BONC01000006	CLF_222844_BONC01000006	BONC01000006	-12	KS_First	101630	100134	100146	98938	1496	1208
KS_254513_BONC01000014	CLF_222846_BONC01000014	BONC01000014	-189	KS_First	110002	108599	108788	107328	1403	1460
KS_RS_65657_BOND01000005	CLF_RS_58759_BOND01000005	BOND01000005	-48	KS_First	414192	416267	416219	417463	2075	1244
KS_254520_BONE01000006	CLF_222853_BONE01000006	BONE01000006	-48	KS_First	115289	113217	113265	112021	2072	1244
KS_254531_BONF01000004	CLF_222864_BONF01000004	BONF01000004	-1395	KS_First	83394	82126	83521	80909	1268	2612
KS_RS_65684_BONG01000001	CLF_RS_58783_BONG01000001	BONG01000001	-195	KS_First	321707	323221	323026	324459	1514	1433
KS_254541_BONH01000001	CLF_222873_BONH01000001	BONH01000001	-3	KS_First	341780	343840	343837	345078	2060	1241
KS_254550_BONI01000001	CLF_222879_BONI01000001	BONI01000001	-1242	KS_First	309645	308305	309547	307022	1340	2525
KS_RS_65723_BONJ01000004	CLF_RS_58817_BONJ01000004	BONJ01000004	-3	KS_First	78647	80734	80731	81954	2087	1223
KS_254595_BONS01000033	CLF_222922_BONS01000033	BONS01000033	10	KS_First	95327	96601	96611	97849	1274	1238
KS_254597_BONS01000034	CLF_222924_BONS01000034	BONS01000034	-129	KS_First	14119	15414	15285	16607	1295	1322
KS_RS_65782_BONU01000047	CLF_RS_58872_BONU01000047	BONU01000047	-21	KS_First	14913	16268	16247	17521	1355	1274
KS_254617_BONW01000035	CLF_222941_BONW01000035	BONW01000035	-1200	KS_First	48660	47308	48508	45977	1352	2531
KS_254626_BONW01000041	CLF_222951_BONW01000041	BONW01000041	-3	KS_First	295621	296877	296874	298109	1256	1235
KS_254644_BONX01000039	CLF_222963_BONX01000039	BONX01000039	-2584	CLF_First	18136	19407	17952	20720	1271	2768
KS_254650_BONY01000038	CLF_222968_BONY01000038	BONY01000038	-129	KS_First	24035	22605	22734	21367	1430	1367
KS_254656_BONY01000071	CLF_222973_BONY01000071	BONY01000071	-126	KS_First	17772	16489	16615	15236	1283	1379
KS_254661_BONZ01000068	CLF_222979_BONZ01000068	BONZ01000068	-1332	KS_First	43908	42637	43969	41372	1271	2597
KS_RS_65870_BOOD01000002	CLF_RS_58952_BOOD01000002	BOOD01000002	-129	KS_First	11537	12805	12676	14025	1268	1349
KS_254754_BOON01000028	CLF_223067_BOON01000028	BOON01000028	-651	KS_First	150925	152280	151629	153545	1355	1916
KS_254767_BOOS01000006	CLF_223078_BOOS01000006	BOOS01000006	-7	KS_First	120035	118665	118672	117410	1370	1262
KS_254783_BOOT01000031	CLF_223091_BOOT01000031	BOOT01000031	-7	KS_First	49033	47570	47577	46333	1463	1244
KS_254801_BOOU01000053	CLF_223108_BOOU01000053	BOOU01000053	-7	KS_First	137507	135930	135937	134708	1577	1229
KS_254806_BOOU01000085	CLF_223113_BOOU01000085	BOOU01000085	-1203	KS_First	30592	28886	30089	27678	1706	2411
KS_254808_BOOV01000001	CLF_223117_BOOV01000001	BOOV01000001	-7	KS_First	440605	441975	441968	443236	1370	1268
KS_254820_BOOW01000032	CLF_223127_BOOW01000032	BOOW01000032	-129	KS_First	151471	150026	150155	148821	1445	1334
KS_254843_BOOZ01000012	CLF_223153_BOOZ01000012	BOOZ01000012	-217	KS_First	116736	118010	117793	119289	1274	1496
KS_254849_BOPA01000023	CLF_223159_BOPA01000023	BOPA01000023	-1425	KS_First	16811	15537	16962	14287	1274	2675
KS_254866_BOPB01000004	CLF_223174_BOPB01000004	BOPB01000004	38	KS_First	87592	88866	88904	90151	1274	1247
KS_254874_BOPC01000004	CLF_223179_BOPC01000004	BOPC01000004	-198	KS_First	17536	16262	16460	15012	1274	1448
KS_RS_66100_BOPE01000024	CLF_RS_59163_BOPE01000024	BOPE01000024	-217	KS_First	71706	72980	72763	74259	1274	1496
KS_254909_BOPG01000053	CLF_223211_BOPG01000053	BOPG01000053	-1200	KS_First	61501	60203	61403	58992	1298	2411
KS_254917_BOPH01000082	CLF_223220_BOPH01000082	BOPH01000082	-786	KS_First	115296	116648	115862	117901	1352	2039
KS_RS_66155_BOPI01000005	CLF_RS_59210_BOPI01000005	BOPI01000005	-1035	KS_First	130359	129085	130120	127799	1274	2321
KS_RS_66211_BOQM01000010	CLF_RS_59256_BOQM01000010	BOQM01000010	-129	KS_First	164488	163175	163304	161931	1313	1373
KS_254963_BOQN01000058	CLF_223266_BOQN01000058	BOQN01000058	-195	KS_First	83058	84323	84128	85543	1265	1415
KS_254966_BOQP01000005	CLF_223267_BOQP01000005	BOQP01000005	-3	KS_First	79231	77876	77879	76680	1355	1199
KS_255205_CAAAFO010000020	CLF_223507_CAAAFO010000020	CAAAFO010000020	-364	KS_First	14425	12536	12900	11458	1889	1442
KS_255205_CAAAFO010000020	CLF_223506_CAAAFO010000020	CAAAFO010000020	202	KS_First	14425	12536	12334	11111	1889	1223
KS_255212_CAAAFO010000079	CLF_223517_CAAAFO010000079	CAAAFO010000079	-198	KS_First	4909	6510	6312	7766	1601	1454
KS_255215_CAAAFO010000083	CLF_223520_CAAAFO010000083	CAAAFO010000083	-3	KS_First	3	680	677	1348	677	671
KS_255215_CAAAFO010000083	CLF_223518_CAAAFO010000083	CAAAFO010000083	368	KS_First	3	680	1048	2124	677	1076
KS_255220_CAAAFO010000111	CLF_223526_CAAAFO010000111	CAAAFO010000111	-3	KS_First	2020	689	692	0	1331	692
KS_RS_68101_CAAAFP010000038	CLF_RS_61009_CAAAFP010000038	CAAAFP010000038	-3	KS_First	7345	6038	6041	4767	1307	1274
KS_RS_68105_CAAAFP010000172	CLF_RS_61015_CAAAFP010000172	CAAAFP010000172	-3	KS_First	1	1359	1356	2627	1358	1271
KS_RS_68109_CAAAFP010000204	CLF_RS_61017_CAAAFP010000204	CAAAFP010000204	-3	KS_First	16215	14836	14839	13601	1379	1238
KS_RS_68116_CAAAFR010000021	CLF_RS_61024_CAAAFR010000021	CAAAFR010000021	-486	KS_First	56917	55622	56108	54369	1295	1739
KS_RS_68128_CAAAFR010000126	CLF_RS_61035_CAAAFR010000126	CAAAFR010000126	-3	KS_First	5331	3610	3613	2306	1721	1307
KS_RS_68130_CAAAFR010000127	CLF_RS_61037_CAAAFR010000127	CAAAFR010000127	-3	KS_First	12772	11441	11444	10209	1331	1235
KS_RS_68136_CAAAFS010000041	CLF_RS_61043_CAAAFS010000041	CAAAFS010000041	-3	KS_First	5745	4438	4441	3167	1307	1274
KS_RS_68143_CAAAFS010000186	CLF_RS_61050_CAAAFS010000186	CAAAFS010000186	-3	KS_First	5409	4057	4060	2789	1352	1271
KS_RS_68145_CAAAFS010000226	CLF_RS_61054_CAAAFS010000226	CAAAFS010000226	-3	KS_First	10343	8964	8967	7729	1379	1238
KS_RS_68153_CAAAFT010000050	CLF_RS_61060_CAAAFT010000050	CAAAFT010000050	-486	KS_First	14676	13345	13831	12092	1331	1739
KS_RS_68156_CAAAFT010000187	CLF_RS_61065_CAAAFT010000187	CAAAFT010000187	-198	KS_First	4873	6474	6276	7730	1601	1454
KS_RS_68174_CAAAFT010000327	CLF_RS_61081_CAAAFT010000327	CAAAFT010000327	-3	KS_First	3481	2150	2153	1248	1331	905
KS_RS_68174_CAAAFT010000327	CLF_RS_61080_CAAAFT010000327	CAAAFT010000327	359	KS_First	3481	2150	1791	862	1331	929
KS_RS_68179_CAAAGZ010000035	CLF_RS_61086_CAAAGZ010000035	CAAAGZ010000035	-3	KS_First	7333	6026	6029	4755	1307	1274
KS_RS_68183_CAAAGZ010000144	CLF_RS_61092_CAAAGZ010000144	CAAAGZ010000144	-3	KS_First	1	1401	1398	2669	1400	1271
KS_RS_68187_CAAAGZ010000173	CLF_RS_61094_CAAAGZ010000173	CAAAGZ010000173	-3	KS_First	16220	14841	14844	13606	1379	1238
KS_RS_68195_CAAAHB010000033	CLF_RS_61102_CAAAHB010000033	CAAAHB010000033	-3	KS_First	5900	4593	4596	3322	1307	1274
KS_RS_68199_CAAAHB010000137	CLF_RS_61108_CAAAHB010000137	CAAAHB010000137	-3	KS_First	30857	32146	32143	33675	1289	1532
KS_RS_68199_CAAAHB010000137	CLF_RS_61109_CAAAHB010000137	CAAAHB010000137	539	KS_First	30857	32146	32685	33959	1289	1274
KS_RS_68204_CAAAHB010000169	CLF_RS_61111_CAAAHB010000169	CAAAHB010000169	-3	KS_First	16639	15260	15263	14025	1379	1238
KS_RS_68215_CAAAHN010000033	CLF_RS_61123_CAAAHN010000033	CAAAHN010000033	-3	KS_First	7064	8512	8509	9774	1448	1265
KS_RS_68220_CAAAHO010000011	CLF_RS_61128_CAAAHO010000011	CAAAHO010000011	7	KS_First	4883	6169	6176	7459	1286	1283
KS_RS_68227_CAAAHP010000009	CLF_RS_61133_CAAAHP010000009	CAAAHP010000009	6	KS_First	78426	77140	77134	75848	1286	1286
KS_RS_68251_CAAAHS010000012	CLF_RS_61155_CAAAHS010000012	CAAAHS010000012	-82	KS_First	23233	24525	24443	25801	1292	1358
KS_RS_68254_CAAAHT010000020	CLF_RS_61158_CAAAHT010000020	CAAAHT010000020	-3	KS_First	20983	22281	22278	23555	1298	1277
KS_RS_68263_CAAAHU010000011	CLF_RS_61165_CAAAHU010000011	CAAAHU010000011	-21	KS_First	23349	24689	24668	25960	1340	1292
KS_RS_68270_CAAAHV010000014	CLF_RS_61169_CAAAHV010000014	CAAAHV010000014	-148	KS_First	62077	60701	60849	59428	1376	1421
KS_RS_68275_CAAAHW010000013	CLF_RS_61175_CAAAHW010000013	CAAAHW010000013	-3	KS_First	20915	22213	22210	23481	1298	1271
KS_RS_68287_CAAAHY010000015	CLF_RS_61186_CAAAHY010000015	CAAAHY010000015	-127	KS_First	24695	26002	25875	27263	1307	1388
KS_RS_68293_CAAAHZ010000013	CLF_RS_61190_CAAAHZ010000013	CAAAHZ010000013	-3	KS_First	46525	45218	45221	43941	1307	1280
KS_255232_CAAAIA010000003	CLF_223538_CAAAIA010000003	CAAAIA010000003	-70	KS_First	40483	41823	41753	43099	1340	1346
KS_RS_68303_CAAAIB010000009	CLF_RS_61199_CAAAIB010000009	CAAAIB010000009	-3	KS_First	129577	128276	128279	127005	1301	1274
KS_RS_68309_CAAAIC010000011	CLF_RS_61206_CAAAIC010000011	CAAAIC010000011	-3	KS_First	22520	23857	23854	25128	1337	1274
KS_255240_CAAAID010000014	CLF_223544_CAAAID010000014	CAAAID010000014	-139	KS_First	39796	38453	38592	37183	1343	1409
KS_RS_68332_CAAAIF010000017	CLF_RS_61227_CAAAIF010000017	CAAAIF010000017	-3	KS_First	26699	28009	28006	29280	1310	1274
KS_RS_68343_CAAAIH010000002	CLF_RS_61237_CAAAIH010000002	CAAAIH010000002	-3	KS_First	21633	22931	22928	24199	1298	1271
KS_RS_68354_CAAAII010000006	CLF_RS_61246_CAAAII010000006	CAAAII010000006	4	KS_First	26698	27987	27991	29274	1289	1283
KS_RS_68366_CAAAIK010000016	CLF_RS_61257_CAAAIK010000016	CAAAIK010000016	-118	KS_First	20549	21856	21738	23129	1307	1391
KS_RS_68372_CAAAIL010000006	CLF_RS_61261_CAAAIL010000006	CAAAIL010000006	-3	KS_First	173065	171767	171770	170493	1298	1277
KS_255250_CAAAIM010000005	CLF_223555_CAAAIM010000005	CAAAIM010000005	-3	KS_First	25653	27005	27002	28279	1352	1277
KS_255257_CAAAIN010000009	CLF_223560_CAAAIN010000009	CAAAIN010000009	-148	KS_First	69023	67716	67864	66455	1307	1409
KS_RS_68415_CAAAIR010000013	CLF_RS_61304_CAAAIR010000013	CAAAIR010000013	-148	KS_First	23079	24386	24238	25647	1307	1409
KS_RS_68419_CAAAIS010000004	CLF_RS_61306_CAAAIS010000004	CAAAIS010000004	-3	KS_First	281864	280557	280560	279283	1307	1277
KS_RS_68432_CAAAIT010000004	CLF_RS_61317_CAAAIT010000004	CAAAIT010000004	-3	KS_First	369611	368313	368316	367039	1298	1277
KS_255275_CAAAIW010000026	CLF_223576_CAAAIW010000026	CAAAIW010000026	12	KS_First	26159	24837	24825	23545	1322	1280
KS_255278_CAAAIY010000004	CLF_223581_CAAAIY010000004	CAAAIY010000004	-3	KS_First	38932	40230	40227	41501	1298	1274
KS_RS_68480_CAAAJA010000006	CLF_RS_61361_CAAAJA010000006	CAAAJA010000006	-3	KS_First	5653	4310	4313	3042	1343	1271
KS_RS_68490_CAAAJB010000026	CLF_RS_61371_CAAAJB010000026	CAAAJB010000026	-3	KS_First	8687	9985	9982	11256	1298	1274
KS_RS_68499_CAAAJC010000013	CLF_RS_61379_CAAAJC010000013	CAAAJC010000013	-3	KS_First	21264	22580	22577	23842	1316	1265
KS_RS_68503_CAAAJD010000012	CLF_RS_61383_CAAAJD010000012	CAAAJD010000012	-3	KS_First	19784	21121	21118	22392	1337	1274
KS_RS_68524_CAAAJG010000031	CLF_RS_61400_CAAAJG010000031	CAAAJG010000031	-3	KS_First	19553	18255	18258	16981	1298	1277
KS_RS_68528_CAAAJH010000013	CLF_RS_61404_CAAAJH010000013	CAAAJH010000013	-118	KS_First	64206	62899	63017	61626	1307	1391
KS_255294_CAACUY010000025	CLF_223594_CAACUY010000025	CAACUY010000025	-1200	KS_First	22050	20767	21967	19547	1283	2420
KS_255301_CAACUY010000094	CLF_223601_CAACUY010000094	CAACUY010000094	-882	KS_First	20765	19485	20367	18208	1280	2159
KS_255337_CAACUZ010000021	CLF_223635_CAACUZ010000021	CAACUZ010000021	-1194	KS_First	4305	3001	4195	1799	1304	2396
KS_255351_CAACVB010000022	CLF_223651_CAACVB010000022	CAACVB010000022	-126	KS_First	39130	40407	40281	41615	1277	1334
KS_255354_CAACVB010000068	CLF_223654_CAACVB010000068	CAACVB010000068	-1209	KS_First	10686	11963	10754	13207	1277	2453
KS_21181_CAACWO010000122	CLF_18302_CAACWO010000122	CAACWO010000122	-42	KS_First	736	2016	1974	3230	1280	1256
KS_21376_CABDYL010000070	CLF_18486_CABDYL010000070	CABDYL010000070	199	CLF_First	81282	79981	82779	81481	1301	1298
KS_21384_CABDYO010000001	CLF_18492_CABDYO010000001	CABDYO010000001	199	CLF_First	59205	60506	57708	59006	1301	1298
KS_21444_CABEAA010000009	CLF_18549_CABEAA010000009	CABEAA010000009	165	CLF_First	15474	14209	16901	15639	1265	1262
KS_21544_CABEBU010000009	CLF_18642_CABEBU010000009	CABEBU010000009	805	CLF_First	4729	6030	2626	3924	1301	1298
KS_RS_76451_CABKSA010000004	CLF_RS_69072_CABKSA010000004	CABKSA010000004	1669	KS_First	27539	28984	30653	31915	1445	1262
KS_RS_76452_CABKSA010000004	CLF_RS_69071_CABKSA010000004	CABKSA010000004	1669	CLF_First	30653	31915	27539	28984	1262	1445
KS_255528_CABKTM010000004	CLF_223816_CABKTM010000004	CABKTM010000004	670	CLF_First	84294	85535	82386	83624	1241	1238
KS_255527_CABKTM010000004	CLF_223817_CABKTM010000004	CABKTM010000004	670	KS_First	82386	83624	84294	85535	1238	1241
KS_255588_CABVGP010000001	CLF_223870_CABVGP010000001	CABVGP010000001	-1362	KS_First	2872649	2871393	2872755	2870194	1256	2561
KS_RS_81242_CADCWS010000117	CLF_RS_73621_CADCWS010000117	CADCWS010000117	-120	KS_First	2930	1251	1371	1	1679	1370
KS_RS_81245_CADCWS010000267	CLF_RS_73625_CADCWS010000267	CADCWS010000267	-489	KS_First	361	1623	1134	2009	1262	875
KS_RS_81254_CADCWT010000321	CLF_RS_73635_CADCWT010000321	CADCWT010000321	459	KS_First	1857	2912	3371	4642	1055	1271
KS_255687_CADDZT010000008	CLF_223955_CADDZT010000008	CADDZT010000008	-3	KS_First	5556	4630	4633	3359	926	1274
KS_255705_CADDZT010000065	CLF_223970_CADDZT010000065	CADDZT010000065	-3	KS_First	36038	34473	34476	33220	1565	1256
KS_255711_CADDZU010000021	CLF_223976_CADDZU010000021	CADDZU010000021	-120	KS_First	4587	2908	3028	1616	1679	1412
KS_255716_CADDZU010000099	CLF_223982_CADDZU010000099	CADDZU010000099	-489	KS_First	366	1628	1139	2014	1262	875
KS_RS_81526_CADDZW010000020	CLF_RS_73883_CADDZW010000020	CADDZW010000020	-120	KS_First	4580	2901	3021	1609	1679	1412
KS_RS_81532_CADDZW010000140	CLF_RS_73888_CADDZW010000140	CADDZW010000140	-489	KS_First	5084	3822	4311	3436	1262	875
KS_255733_CADEAU010000351	CLF_223997_CADEAU010000351	CADEAU010000351	-2515	CLF_First	1239	2510	1133	3754	1271	2621
KS_255742_CADEAU010000560	CLF_224006_CADEAU010000560	CADEAU010000560	-1197	KS_First	2059	794	1991	0	1265	1991
KS_RS_81643_CADEAV010000107	CLF_RS_73997_CADEAV010000107	CADEAV010000107	-1200	KS_First	16618	15053	16253	13806	1565	2447
KS_RS_81687_CADEAX010000535	CLF_RS_74036_CADEAX010000535	CADEAX010000535	-1200	KS_First	2090	696	1896	1	1394	1895
KS_255851_CADIKL010000033	CLF_224105_CADIKL010000033	CADIKL010000033	-3	KS_First	32957	34276	34273	35418	1319	1145
KS_22134_CAJHYH010000475	CLF_19199_CAJHYH010000475	CAJHYH010000475	-28	KS_First	3482	2109	2137	860	1373	1277
KS_22198_CAJIAG010000308	CLF_19259_CAJIAG010000308	CAJIAG010000308	-22	CLF_First	4258	3035	4841	4236	1223	605
KS_22549_CAJILN010000173	CLF_19577_CAJILN010000173	CAJILN010000173	-30	CLF_First	9295	10650	7982	9325	1355	1343
KS_22556_CAJILO010000267	CLF_19584_CAJILO010000267	CAJILO010000267	1208	KS_First	13575	12304	11096	9636	1271	1460
KS_22563_CAJILQ010000225	CLF_19591_CAJILQ010000225	CAJILQ010000225	-3	CLF_First	23146	24474	21791	23149	1328	1358
KS_22571_CAJILT010000609	CLF_19597_CAJILT010000609	CAJILT010000609	-3	KS_First	699	1958	1955	4108	1259	2153
KS_RS_91533_CAJSLV010000001	CLF_RS_82760_CAJSLV010000001	CAJSLV010000001	-57	KS_First	398053	399804	399747	401009	1751	1262
KS_RS_91536_CAJSLV010000002	CLF_RS_82761_CAJSLV010000002	CAJSLV010000002	-16	KS_First	110809	109469	109485	108253	1340	1232
KS_RS_91540_CAJSLV010000074	CLF_RS_82768_CAJSLV010000074	CAJSLV010000074	-192	KS_First	3401	4666	4474	5919	1265	1445
KS_RS_91547_CAJSLV010000103	CLF_RS_82775_CAJSLV010000103	CAJSLV010000103	-1194	KS_First	106040	107302	106108	108540	1262	2432
KS_RS_91884_CAJVAX010000006	CLF_RS_83067_CAJVAX010000006	CAJVAX010000006	-885	KS_First	62748	64013	63128	65266	1265	2138
KS_RS_91902_CAJVAX010000023	CLF_RS_83082_CAJVAX010000023	CAJVAX010000023	-16	KS_First	38857	35957	35973	34741	2900	1232
KS_RS_92072_CAJYZZ010000189	CLF_RS_83211_CAJYZZ010000189	CAJYZZ010000189	-3	KS_First	2692	3960	3957	5207	1268	1250
KS_RS_92759_CAKJTL010000021	CLF_RS_83855_CAKJTL010000021	CAKJTL010000021	-3	KS_First	12888	11572	11575	10307	1316	1268
KS_RS_92770_CAKJTL010000121	CLF_RS_83864_CAKJTL010000121	CAKJTL010000121	-195	KS_First	30256	28979	29174	27651	1277	1523
KS_RS_92777_CAKJTM010000018	CLF_RS_83871_CAKJTM010000018	CAKJTM010000018	-195	KS_First	74453	73176	73371	71857	1277	1514
KS_RS_92779_CAKJTM010000026	CLF_RS_83875_CAKJTM010000026	CAKJTM010000026	-3	KS_First	25496	26812	26809	28077	1316	1268
KS_RS_92793_CAKJTN010000002	CLF_RS_83884_CAKJTN010000002	CAKJTN010000002	-195	KS_First	71190	69379	69574	68051	1811	1523
KS_RS_92797_CAKJTN010000016	CLF_RS_83888_CAKJTN010000016	CAKJTN010000016	-3	KS_First	44123	42714	42717	41449	1409	1268
KS_RS_92815_CAKJTO010000026	CLF_RS_83906_CAKJTO010000026	CAKJTO010000026	-3	KS_First	21415	22692	22689	24017	1277	1328
KS_RS_92818_CAKJTO010000027	CLF_RS_83907_CAKJTO010000027	CAKJTO010000027	-3	KS_First	32674	31358	31361	30093	1316	1268
KS_RS_92832_CAKJTP010000004	CLF_RS_83920_CAKJTP010000004	CAKJTP010000004	-195	KS_First	65090	66367	66172	67695	1277	1523
KS_RS_92834_CAKJTP010000019	CLF_RS_83922_CAKJTP010000019	CAKJTP010000019	-3	KS_First	19044	20360	20357	21625	1316	1268
KS_RS_92849_CAKJTQ010000039	CLF_RS_83933_CAKJTQ010000039	CAKJTQ010000039	-3	KS_First	32682	31366	31369	30101	1316	1268
KS_RS_92853_CAKJTQ010000054	CLF_RS_83937_CAKJTQ010000054	CAKJTQ010000054	-195	KS_First	8354	7077	7272	5749	1277	1523
KS_RS_92864_CAKJTR010000006	CLF_RS_83950_CAKJTR010000006	CAKJTR010000006	-195	KS_First	46148	47425	47230	48753	1277	1523
KS_RS_93165_CAKKTK010000018	CLF_RS_84222_CAKKTK010000018	CAKKTK010000018	-3	KS_First	32714	34279	34276	35532	1565	1256
KS_RS_93170_CAKKTK010000060	CLF_RS_84223_CAKKTK010000060	CAKKTK010000060	-3	KS_First	5452	3884	3887	2613	1568	1274
KS_RS_93182_CAKKTL010000003	CLF_RS_84237_CAKKTL010000003	CAKKTL010000003	-3	KS_First	41498	43090	43087	44358	1592	1271
KS_RS_93186_CAKKTL010000006	CLF_RS_84239_CAKKTL010000006	CAKKTL010000006	-3	KS_First	5963	4656	4659	3385	1307	1274
KS_RS_93192_CAKKTL010000167	CLF_RS_84246_CAKKTL010000167	CAKKTL010000167	-3	KS_First	9672	10985	10982	11338	1313	356
KS_RS_93205_CAKKTM010000035	CLF_RS_84258_CAKKTM010000035	CAKKTM010000035	-3	KS_First	6018	4651	4654	3380	1367	1274
KS_RS_93217_CAKKTM010000250	CLF_RS_84272_CAKKTM010000250	CAKKTM010000250	-3	KS_First	41076	42668	42665	43936	1592	1271
KS_RS_93221_CAKKTM010000306	CLF_RS_84274_CAKKTM010000306	CAKKTM010000306	-3	KS_First	3325	2012	2015	777	1313	1238
KS_RS_93761_CAKMXI010000007	CLF_RS_84778_CAKMXI010000007	CAKMXI010000007	-129	KS_First	282795	284066	283937	285313	1271	1376
KS_256193_CBQR020000128	CLF_224418_CBQR020000128	CBQR020000128	-3	KS_First	9418	8195	8198	6975	1223	1223
KS_256209_CBXV010000001	CLF_224431_CBXV010000001	CBXV010000001	-3	CLF_First	168161	166863	169462	168158	1298	1304
KS_256259_CCVW01000002	CLF_224474_CCVW01000002	CCVW01000002	-91	KS_First	973543	972239	972330	970972	1304	1358
KS_RS_97036_CDME01000002	CLF_RS_87714_CDME01000002	CDME01000002	-3	KS_First	1441453	1442955	1442952	1444163	1502	1211
KS_RS_97064_CDME01000011	CLF_RS_87739_CDME01000011	CDME01000011	-195	KS_First	1514001	1515581	1515386	1516816	1580	1430
KS_RS_97062_CDME01000011	CLF_RS_87737_CDME01000011	CDME01000011	-192	KS_First	1358012	1359274	1359082	1360524	1262	1442
KS_RS_97067_CDME01000012	CLF_RS_87740_CDME01000012	CDME01000012	-888	KS_First	65272	62897	63785	61680	2375	2105
KS_24778_CDZQ01014245	CLF_21528_CDZQ01014245	CDZQ01014245	-3	KS_First	353	1618	1615	2826	1265	1211
KS_25527_CEAC01008704	CLF_22212_CEAC01008704	CEAC01008704	39	KS_First	20769	22031	22070	23308	1262	1238
KS_27914_CENL01017081	CLF_24309_CENL01017081	CENL01017081	394	KS_First	179017	180297	180691	181998	1280	1307
KS_27939_CENL01054668	CLF_24329_CENL01054668	CENL01054668	629	CLF_First	31779	33143	29825	31150	1364	1325
KS_29168_CENR01017020	CLF_25432_CENR01017020	CENR01017020	629	CLF_First	6556	5192	8510	7185	1364	1325
KS_29273_CENT01026149	CLF_25513_CENT01026149	CENT01026149	1276	KS_First	4524	5786	7062	8423	1262	1361
KS_31489_CEOE01041639	CLF_27460_CEOE01041639	CEOE01041639	629	CLF_First	51935	53299	49981	51306	1364	1325
KS_32352_CEOK01198992	CLF_28249_CEOK01198992	CEOK01198992	1276	KS_First	6699	5527	4251	2890	1172	1361
KS_33048_CEOP01031574	CLF_28860_CEOP01031574	CEOP01031574	1276	KS_First	19748	18486	17210	15849	1262	1361
KS_33124_CEOP01099924	CLF_28926_CEOP01099924	CEOP01099924	-36	CLF_First	2419	1073	3768	2383	1346	1385
KS_33456_CEOQ01023744	CLF_29207_CEOQ01023744	CEOQ01023744	28	KS_First	2664	1420	1392	19	1244	1373
KS_33565_CEOQ01110153	CLF_29314_CEOQ01110153	CEOQ01110153	97	KS_First	2337	1093	996	1	1244	995
KS_33753_CEOQ01298063	CLF_29498_CEOQ01298063	CEOQ01298063	-3	KS_First	4031	2778	2781	1537	1253	1244
KS_33752_CEOQ01298063	CLF_29499_CEOQ01298063	CEOQ01298063	-3	CLF_First	2781	1537	4031	2778	1244	1253
KS_33889_CEOQ01514397	CLF_29609_CEOQ01514397	CEOQ01514397	-27	CLF_First	1604	2872	387	1631	1268	1244
KS_33890_CEOQ01514397	CLF_29608_CEOQ01514397	CEOQ01514397	-27	KS_First	387	1631	1604	2872	1244	1268
KS_38021_CEQF01118437	CLF_33195_CEQF01118437	CEQF01118437	-106	KS_First	4497	3253	3359	1836	1244	1523
KS_39156_CEQM01005021	CLF_34203_CEQM01005021	CEQM01005021	53	KS_First	744	2003	2056	3300	1259	1244
KS_39155_CEQM01005021	CLF_34204_CEQM01005021	CEQM01005021	53	CLF_First	2056	3300	744	2003	1244	1259
KS_39166_CEQM01012008	CLF_34216_CEQM01012008	CEQM01012008	-21	CLF_First	2675	1407	3892	2654	1268	1238
KS_39167_CEQM01012008	CLF_34215_CEQM01012008	CEQM01012008	-21	KS_First	3892	2654	2675	1407	1238	1268
KS_39198_CEQM01036039	CLF_34246_CEQM01036039	CEQM01036039	34	KS_First	4195	5448	5482	6819	1253	1337
KS_39421_CEQN01028377	CLF_34443_CEQN01028377	CEQN01028377	-21	CLF_First	11233	9965	12450	11212	1268	1238
KS_39422_CEQN01028377	CLF_34442_CEQN01028377	CEQN01028377	-21	KS_First	12450	11212	11233	9965	1238	1268
KS_39432_CEQN01037382	CLF_34453_CEQN01037382	CEQN01037382	53	CLF_First	10336	9092	11084	10389	1244	695
KS_39527_CEQN01116262	CLF_34535_CEQN01116262	CEQN01116262	-52	CLF_First	4006	5289	2808	4058	1283	1250
KS_39526_CEQN01116262	CLF_34536_CEQN01116262	CEQN01116262	-52	KS_First	2808	4058	4006	5289	1250	1283
KS_39748_CEQO01039133	CLF_34740_CEQO01039133	CEQO01039133	34	KS_First	4385	5638	5672	7009	1253	1337
KS_40001_CEQP01016536	CLF_34939_CEQP01016536	CEQP01016536	-21	CLF_First	2722	1454	3939	2701	1268	1238
KS_40002_CEQP01016536	CLF_34938_CEQP01016536	CEQP01016536	-21	KS_First	3939	2701	2722	1454	1238	1268
KS_40005_CEQP01018160	CLF_34943_CEQP01018160	CEQP01018160	53	CLF_First	1083	1	2029	1136	1082	893
KS_40289_CEQQ01002040	CLF_35194_CEQQ01002040	CEQQ01002040	34	KS_First	4543	3290	3256	1919	1253	1337
KS_40486_CEQQ01234015	CLF_35372_CEQQ01234015	CEQQ01234015	-21	KS_First	2315	1077	1098	1	1238	1097
KS_40485_CEQQ01234015	CLF_35373_CEQQ01234015	CEQQ01234015	-21	CLF_First	1098	1	2315	1077	1097	1238
KS_40833_CEQU01016286	CLF_35661_CEQU01016286	CEQU01016286	-12	KS_First	2585	1344	1356	13	1241	1343
KS_40836_CEQU01019610	CLF_35666_CEQU01019610	CEQU01019610	34	KS_First	14257	15510	15544	16881	1253	1337
KS_40840_CEQU01023363	CLF_35670_CEQU01023363	CEQU01023363	53	CLF_First	2107	863	2636	2160	1244	476
KS_41945_CERB01112892	CLF_36604_CERB01112892	CERB01112892	-49	CLF_First	559	1683	3	608	1124	605
KS_44969_CERX01278624	CLF_39245_CERX01278624	CERX01278624	-52	KS_First	2011	761	813	1	1250	812
KS_47934_CESO01095271	CLF_41877_CESO01095271	CESO01095271	-3	CLF_First	10022	11338	8712	10025	1316	1313
KS_49266_CESS01096755	CLF_43071_CESS01096755	CESS01096755	1276	KS_First	1056	2318	3594	4955	1262	1361
KS_51442_CETG01089064	CLF_44944_CETG01089064	CETG01089064	19	KS_First	3624	2269	2250	946	1355	1304
KS_51918_CETH01162113	CLF_45394_CETH01162113	CETH01162113	-49	CLF_First	2087	3367	889	2136	1280	1247
KS_51919_CETH01162113	CLF_45393_CETH01162113	CETH01162113	-49	KS_First	889	2136	2087	3367	1247	1280
KS_51921_CETH01162114	CLF_45395_CETH01162114	CETH01162114	-49	KS_First	889	2136	2087	2839	1247	752
KS_53483_CETM01007191	CLF_46793_CETM01007191	CETM01007191	-21	KS_First	5269	4019	4040	2697	1250	1343
KS_53650_CETM01108230	CLF_46949_CETM01108230	CETM01108230	-49	CLF_First	100809	99529	102007	100760	1280	1247
KS_53651_CETM01108230	CLF_46948_CETM01108230	CETM01108230	-49	KS_First	102007	100760	100809	99529	1247	1280
KS_53801_CETM01204100	CLF_47085_CETM01204100	CETM01204100	-27	CLF_First	16687	15419	17904	16660	1268	1244
KS_53802_CETM01204100	CLF_47084_CETM01204100	CETM01204100	-27	KS_First	17904	16660	16687	15419	1244	1268
KS_54748_CETR01135729	CLF_47902_CETR01135729	CETR01135729	-18	KS_First	15820	17112	17094	18389	1292	1295
KS_57612_CEUC01088463	CLF_50390_CEUC01088463	CEUC01088463	-165	CLF_First	1894	419	3159	1729	1475	1430
KS_58091_CEUD01340448	CLF_50796_CEUD01340448	CEUD01340448	-165	CLF_First	1499	24	2764	1334	1475	1430
KS_58451_CEUG01106371	CLF_51093_CEUG01106371	CEUG01106371	-9	KS_First	7700	8941	8932	10167	1241	1235
KS_59304_CEUK01120437	CLF_51860_CEUK01120437	CEUK01120437	-495	CLF_First	2582	777	4231	2087	1805	2144
KS_59889_CEUL01375537	CLF_52397_CEUL01375537	CEUL01375537	-27	CLF_First	2445	1177	3662	2418	1268	1244
KS_59890_CEUL01375537	CLF_52396_CEUL01375537	CEUL01375537	-27	KS_First	3662	2418	2445	1177	1244	1268
KS_59894_CEUL01376814	CLF_52403_CEUL01376814	CEUL01376814	-49	CLF_First	4159	2879	5357	4110	1280	1247
KS_59895_CEUL01376814	CLF_52402_CEUL01376814	CEUL01376814	-49	KS_First	5357	4110	4159	2879	1247	1280
KS_60742_CEUQ01004679	CLF_53171_CEUQ01004679	CEUQ01004679	-21	KS_First	584	1834	1813	3156	1250	1343
KS_60956_CEUQ01182906	CLF_53377_CEUQ01182906	CEUQ01182906	53	KS_First	1638	493	440	0	1145	440
KS_60972_CEUQ01188540	CLF_53391_CEUQ01188540	CEUQ01188540	-49	CLF_First	7244	5964	8442	7195	1280	1247
KS_60973_CEUQ01188540	CLF_53390_CEUQ01188540	CEUQ01188540	-49	KS_First	8442	7195	7244	5964	1247	1280
KS_61561_CEUS01028499	CLF_53926_CEUS01028499	CEUS01028499	90	KS_First	5092	3848	3758	2436	1244	1322
KS_61788_CEUS01188887	CLF_54137_CEUS01188887	CEUS01188887	53	KS_First	8498	7239	7186	5942	1259	1244
KS_61787_CEUS01188887	CLF_54138_CEUS01188887	CEUS01188887	53	CLF_First	7186	5942	8498	7239	1244	1259
KS_61878_CEUS01261914	CLF_54224_CEUS01261914	CEUS01261914	-3	KS_First	14079	12826	12829	11594	1253	1235
KS_61877_CEUS01261914	CLF_54225_CEUS01261914	CEUS01261914	-3	CLF_First	12829	11594	14079	12826	1235	1253
KS_62907_CEUY01028757	CLF_55142_CEUY01028757	CEUY01028757	-49	CLF_First	862	2142	3	911	1280	908
KS_63007_CEUY01094639	CLF_55242_CEUY01094639	CEUY01094639	53	CLF_First	2488	1244	2981	2541	1244	440
KS_63784_CEUZ01279757	CLF_55982_CEUZ01279757	CEUZ01279757	-27	KS_First	745	1989	1962	2555	1244	593
KS_64091_CEVA01085341	CLF_56274_CEVA01085341	CEVA01085341	90	KS_First	4840	3596	3506	2184	1244	1322
KS_64222_CEVA01214041	CLF_56395_CEVA01214041	CEVA01214041	53	KS_First	2	1105	1158	1481	1103	323
KS_65093_CEVF01019310	CLF_57197_CEVF01019310	CEVF01019310	1390	KS_First	29898	31142	32532	33974	1244	1442
KS_65266_CEVF01154722	CLF_57347_CEVF01154722	CEVF01154722	66	CLF_First	64186	65511	62606	64120	1325	1514
KS_67884_CEVQ01138593	CLF_59694_CEVQ01138593	CEVQ01138593	-3	KS_First	202	1455	1452	2438	1253	986
KS_69023_CEVU01069707	CLF_60694_CEVU01069707	CEVU01069707	78	KS_First	845	2179	2257	3324	1334	1067
KS_69022_CEVU01069707	CLF_60695_CEVU01069707	CEVU01069707	78	CLF_First	2257	3324	845	2179	1067	1334
KS_72019_CEWO01037770	CLF_63306_CEWO01037770	CEWO01037770	-61	CLF_First	24777	23485	25966	24716	1292	1250
KS_72020_CEWO01037770	CLF_63305_CEWO01037770	CEWO01037770	-61	KS_First	25966	24716	24777	23485	1250	1292
KS_72348_CEWO01375763	CLF_63578_CEWO01375763	CEWO01375763	78	KS_First	2390	1056	978	1	1334	977
KS_RS_110533_CM000913	CLF_RS_98599_CM000913	CM000913	-195	KS_First	5773238	5774998	5774803	5776296	1760	1493
KS_RS_110557_CM000950	CLF_RS_98619_CM000950	CM000950	1382	KS_First	7800468	7802180	7803562	7805091	1712	1529
KS_RS_110560_CM000950	CLF_RS_98620_CM000950	CM000950	-3	KS_First	7817650	7816376	7816379	7815171	1274	1208
KS_RS_110548_CM000950	CLF_RS_98612_CM000950	CM000950	-192	KS_First	1806946	1808211	1808019	1809464	1265	1445
KS_256363_CM000951	CLF_224570_CM000951	CM000951	-1200	KS_First	6947688	6946360	6947560	6945152	1328	2408
KS_RS_110577_CM001015	CLF_RS_98637_CM001015	CM001015	-195	KS_First	5755465	5757225	5757030	5758523	1760	1493
KS_256400_CM001440	CLF_224607_CM001440	CM001440	-3	KS_First	2452596	2454047	2454044	2455285	1451	1241
KS_256419_CM001466	CLF_224623_CM001466	CM001466	-978	KS_First	741919	740468	741446	739140	1451	2306
KS_256430_CM001484	CLF_224636_CM001484	CM001484	-1281	KS_First	2161906	2163357	2162076	2164595	1451	2519
KS_RS_110928_CM001489	CLF_RS_98939_CM001489	CM001489	-3	KS_First	675917	677443	677440	678750	1526	1310
KS_RS_110913_CM001489	CLF_RS_98925_CM001489	CM001489	-195	KS_First	3729767	3731134	3730939	3732357	1367	1418
KS_RS_110931_CM001489	CLF_RS_98942_CM001489	CM001489	-93	KS_First	7127828	7129159	7129066	7130424	1331	1358
KS_RS_111165_CM001889	CLF_RS_99151_CM001889	CM001889	-894	KS_First	5572298	5573809	5572915	5575029	1511	2114
KS_RS_111168_CM001889	CLF_RS_99152_CM001889	CM001889	-3	KS_First	5830918	5829578	5829581	5828307	1340	1274
KS_RS_112626_CM002271	CLF_RS_100341_CM002271	CM002271	-21	KS_First	6274277	6272793	6272814	6271573	1484	1241
KS_RS_112658_CM002273	CLF_RS_100371_CM002273	CM002273	-21	KS_First	6282316	6280832	6280853	6279612	1484	1241
KS_256505_CM002285	CLF_224707_CM002285	CM002285	-195	KS_First	5396523	5397791	5397596	5399008	1268	1412
KS_RS_112985_CM003601	CLF_RS_100645_CM003601	CM003601	-2587	CLF_First	6834268	6835629	6834045	6836855	1361	2810
KS_RS_113113_CM007717	CLF_RS_100754_CM007717	CM007717	-2205	KS_First	3865935	3864235	3866440	3863006	1700	3434
KS_RS_113111_CM007717	CLF_RS_100750_CM007717	CM007717	-3	KS_First	1417888	1416278	1416281	1415040	1610	1241
KS_256533_CM017105	CLF_224731_CM017105	CM017105	-73	KS_First	581459	580161	580234	578996	1298	1238
KS_72837_CP000113	CLF_64004_CP000113	CP000113	-120	KS_First	7880203	7881438	7881318	7882694	1235	1376
KS_72982_CP000249	CLF_64130_CP000249	CP000249	-195	KS_First	4909850	4908450	4908645	4907251	1400	1394
KS_72977_CP000249	CLF_64125_CP000249	CP000249	-186	KS_First	3363472	3362174	3362360	3360876	1298	1484
KS_73508_CP000667	CLF_64592_CP000667	CP000667	-3	KS_First	2515737	2517092	2517089	2518375	1355	1286
KS_73513_CP000667	CLF_64595_CP000667	CP000667	-279	KS_First	2811443	2810172	2810451	2808928	1271	1523
KS_74604_CP001683	CLF_65573_CP001683	CP001683	2	KS_First	3664969	3666249	3666251	3667486	1280	1235
KS_74642_CP001700	CLF_65607_CP001700	CP001700	-1299	KS_First	3958974	3960617	3959318	3961825	1643	2507
KS_74633_CP001700	CLF_65599_CP001700	CP001700	-1197	KS_First	1229448	1231019	1229822	1232269	1571	2447
KS_74645_CP001700	CLF_65610_CP001700	CP001700	-459	KS_First	7475962	7477227	7476768	7478540	1265	1772
KS_74688_CP001738	CLF_65646_CP001738	CP001738	-1200	KS_First	3231528	3230131	3231331	3228917	1397	2414
KS_74698_CP001744	CLF_65656_CP001744	CP001744	852	KS_First	3336622	3335384	3334532	3333186	1238	1346
KS_74783_CP001814	CLF_65736_CP001814	CP001814	-3	KS_First	4618968	4620380	4620377	4621597	1412	1220
KS_74864_CP001867	CLF_65804_CP001867	CP001867	-489	KS_First	157592	155148	155637	153808	2444	1829
KS_74936_CP001964	CLF_65868_CP001964	CP001964	-3	KS_First	3709856	3711811	3711808	3713085	1955	1277
KS_75016_CP002000	CLF_65939_CP002000	CP002000	-1431	KS_First	6029122	6027773	6029204	6026538	1349	2666
KS_75068_CP002040	CLF_65986_CP002040	CP002040	-1200	KS_First	5088578	5087184	5088384	5085976	1394	2408
KS_75124_CP002047	CLF_66036_CP002047	CP002047	-663	CLF_First	3444581	3441426	3445423	3443918	3155	1505
KS_75124_CP002047	CLF_66037_CP002047	CP002047	1033	CLF_First	3444581	3441426	3446921	3445614	3155	1307
KS_75143_CP002047	CLF_66052_CP002047	CP002047	-6	KS_First	8196031	8197407	8197401	8198639	1376	1238
KS_75126_CP002047	CLF_66036_CP002047	CP002047	191	KS_First	3446921	3445614	3445423	3443918	1307	1505
KS_75126_CP002047	CLF_66035_CP002047	CP002047	1033	KS_First	3446921	3445614	3444581	3441426	1307	3155
KS_75127_CP002047	CLF_66039_CP002047	CP002047	-486	KS_First	3642902	3644176	3643690	3645426	1274	1736
KS_75288_CP002162	CLF_66182_CP002162	CP002162	-486	KS_First	3920542	3918980	3919466	3917736	1562	1730
KS_75295_CP002162	CLF_66189_CP002162	CP002162	-3	KS_First	4562849	4561578	4561581	4560382	1271	1199
KS_75517_CP002299	CLF_66395_CP002299	CP002299	74	KS_First	5824900	5823329	5823255	5821945	1571	1310
KS_75498_CP002299	CLF_66378_CP002299	CP002299	-462	KS_First	1646412	1647710	1647248	1648945	1298	1697
KS_75562_CP002353	CLF_66438_CP002353	CP002353	7	KS_First	1778443	1776929	1776922	1775543	1514	1379
KS_75567_CP002353	CLF_66443_CP002353	CP002353	68	CLF_First	733309	731921	734702	733377	1388	1325
KS_75561_CP002353	CLF_66439_CP002353	CP002353	7	CLF_First	1776922	1775543	1778443	1776929	1379	1514
KS_75621_CP002399	CLF_66494_CP002399	CP002399	56	KS_First	5304044	5305609	5305665	5306912	1565	1247
KS_75614_CP002399	CLF_66488_CP002399	CP002399	-48	KS_First	4679020	4680291	4680243	4681487	1271	1244
KS_75928_CP002638	CLF_66773_CP002638	CP002638	-1425	KS_First	4277851	4276577	4278002	4275327	1274	2675
KS_75924_CP002638	CLF_66769_CP002638	CP002638	-1413	KS_First	2987502	2986240	2987653	2985035	1262	2618
KS_76079_CP002780	CLF_66904_CP002780	CP002780	13	KS_First	2231468	2230239	2230226	2228973	1229	1253
KS_76102_CP002801	CLF_66923_CP002801	CP002801	-3	KS_First	2788631	2790223	2790220	2791491	1592	1271
KS_76106_CP002801	CLF_66925_CP002801	CP002801	-3	KS_First	3291247	3289868	3289871	3288633	1379	1238
KS_76114_CP002801	CLF_66933_CP002801	CP002801	-3	KS_First	578536	577229	577232	575958	1307	1274
KS_76350_CP002896	CLF_67133_CP002896	CP002896	-1431	KS_First	6029165	6027816	6029247	6026581	1349	2666
KS_76478_CP002993	CLF_67247_CP002993	CP002993	-93	KS_First	7206740	7209535	7209442	7210746	2795	1304
KS_76466_CP002993	CLF_67235_CP002993	CP002993	-7	KS_First	5861443	5862777	5862770	5864020	1334	1250
KS_76464_CP002993	CLF_67233_CP002993	CP002993	-1575	KS_First	277390	276122	277697	274875	1268	2822
KS_76483_CP002994	CLF_67251_CP002994	CP002994	-195	KS_First	2566222	2564954	2565149	2563707	1268	1442
KS_77050_CP003275	CLF_67718_CP003275	CP003275	-1506	KS_First	1427446	1425458	1426964	1424229	1988	2735
KS_77064_CP003275	CLF_67730_CP003275	CP003275	8	KS_First	4274240	4272981	4272973	4271729	1259	1244
KS_77255_CP003364	CLF_67899_CP003364	CP003364	34	CLF_First	7799984	7801267	7798598	7799950	1283	1352
KS_77609_CP003646	CLF_68201_CP003646	CP003646	-7	KS_First	5377009	5375735	5375742	5374534	1274	1208
KS_77688_CP003720	CLF_68261_CP003720	CP003720	-1506	KS_First	1201179	1199191	1200697	1197962	1988	2735
KS_77703_CP003720	CLF_68273_CP003720	CP003720	8	KS_First	3967849	3966590	3966582	3965338	1259	1244
KS_77727_CP003729	CLF_68297_CP003729	CP003729	-1431	KS_First	6039092	6037743	6039174	6036508	1349	2666
KS_77795_CP003777	CLF_68361_CP003777	CP003777	-1431	KS_First	6039027	6037678	6039109	6036443	1349	2666
KS_77855_CP003788	CLF_68411_CP003788	CP003788	4	KS_First	632492	633970	633974	635191	1478	1217
KS_77963_CP003876	CLF_68510_CP003876	CP003876	-129	KS_First	1702112	1703932	1703803	1705128	1820	1325
KS_77970_CP003876	CLF_68516_CP003876	CP003876	-1437	KS_First	3384647	3386389	3384952	3387624	1742	2672
KS_77988_CP003876	CLF_68533_CP003876	CP003876	-16	KS_First	5975341	5976669	5976653	5977969	1328	1316
KS_77988_CP003876	CLF_68534_CP003876	CP003876	1599	KS_First	5975341	5976669	5978268	5979752	1328	1484
KS_78243_CP003987	CLF_68756_CP003987	CP003987	-2515	CLF_First	8252006	8253274	8251939	8254521	1268	2582
KS_78269_CP003988	CLF_68783_CP003988	CP003988	-129	KS_First	218266	219534	219405	220745	1268	1340
KS_78272_CP003990	CLF_68786_CP003990	CP003990	-525	KS_First	1322728	1324056	1323531	1325321	1328	1790
KS_78277_CP003990	CLF_68791_CP003990	CP003990	-1410	KS_First	520571	519300	520710	518044	1271	2666
KS_78330_CP004006	CLF_68834_CP004006	CP004006	-39	KS_First	381710	383047	383008	384324	1337	1316
KS_78992_CP005080	CLF_69389_CP005080	CP005080	-3	KS_First	4473444	4475387	4475384	4476646	1943	1262
KS_79165_CP005929	CLF_69536_CP005929	CP005929	14	KS_First	3707634	3706366	3706352	3705132	1268	1220
KS_79477_CP006259	CLF_69737_CP006259	CP006259	-489	KS_First	4072035	4070497	4070986	4069256	1538	1730
KS_79474_CP006259	CLF_69736_CP006259	CP006259	-3	KS_First	3074679	3075968	3075965	3077191	1289	1226
KS_79626_CP006567	CLF_69873_CP006567	CP006567	-195	KS_First	3370102	3371370	3371175	3372617	1268	1442
KS_80072_CP006850	CLF_70281_CP006850	CP006850	-51	KS_First	1225303	1223981	1224032	1222743	1322	1289
KS_80151_CP006871	CLF_70356_CP006871	CP006871	-1200	KS_First	7808067	7809395	7808195	7810648	1328	2453
KS_80138_CP006871	CLF_70343_CP006871	CP006871	-1200	KS_First	1919279	1918011	1919211	1916764	1268	2447
KS_80690_CP007153	CLF_70849_CP007153	CP007153	-195	KS_First	8035366	8034098	8034293	8032851	1268	1442
KS_256707_CP007155	CLF_224887_CP007155	CP007155	-12	KS_First	4648271	4649791	4649779	4651029	1520	1250
KS_256727_CP007155	CLF_224904_CP007155	CP007155	-186	KS_First	8834461	8833181	8833367	8831961	1280	1406
KS_81601_CP007574	CLF_71704_CP007574	CP007574	-1200	KS_First	7521968	7523296	7522096	7524549	1328	2453
KS_81581_CP007574	CLF_71685_CP007574	CP007574	-1200	KS_First	1761709	1760441	1761641	1759194	1268	2447
KS_81779_CP007699	CLF_71867_CP007699	CP007699	-651	KS_First	7340374	7341999	7341348	7343219	1625	1871
KS_81757_CP007699	CLF_71848_CP007699	CP007699	-40	KS_First	13854	15437	15397	16695	1583	1298
KS_81756_CP007699	CLF_71845_CP007699	CP007699	-3	KS_First	1236196	1234928	1234931	1233663	1268	1268
KS_83449_CP009124	CLF_73178_CP009124	CP009124	-894	KS_First	2966455	2964944	2965838	2963724	1511	2114
KS_83446_CP009124	CLF_73177_CP009124	CP009124	-3	KS_First	2707497	2708837	2708834	2710108	1340	1274
KS_256904_CP009285	CLF_225059_CP009285	CP009285	-18	KS_First	1485004	1486326	1486308	1487570	1322	1262
KS_84646_CP009313	CLF_74134_CP009313	CP009313	-810	KS_First	6620682	6619348	6620158	6618125	1334	2033
KS_84634_CP009313	CLF_74123_CP009313	CP009313	-492	KS_First	3451258	3449990	3450482	3448749	1268	1733
KS_84813_CP009438	CLF_74284_CP009438	CP009438	-1200	KS_First	6011942	6013336	6012136	6014562	1394	2426
KS_84818_CP009438	CLF_74287_CP009438	CP009438	-7	KS_First	6620031	6618754	6618761	6617475	1277	1286
KS_84815_CP009438	CLF_74286_CP009438	CP009438	-195	KS_First	6583775	6585046	6584851	6586284	1271	1433
KS_85460_CP009754	CLF_74824_CP009754	CP009754	-978	KS_First	2938197	2940008	2939030	2941273	1811	2243
KS_85463_CP009754	CLF_74827_CP009754	CP009754	-1200	KS_First	4328090	4329418	4328218	4330632	1328	2414
KS_257097_CP009922	CLF_225228_CP009922	CP009922	-936	KS_First	3800232	3798961	3799897	3797684	1271	2213
KS_257126_CP010271	CLF_225254_CP010271	CP010271	-138	KS_First	2594131	2592854	2592992	2591646	1277	1346
KS_257140_CP010407	CLF_225267_CP010407	CP010407	-3	KS_First	4213150	4211522	4211525	4210266	1628	1259
KS_257141_CP010407	CLF_225270_CP010407	CP010407	-129	KS_First	6361236	6362849	6362720	6364096	1613	1376
KS_257149_CP010407	CLF_225278_CP010407	CP010407	-195	KS_First	7958583	7960127	7959932	7961374	1544	1442
KS_86837_CP010519	CLF_76032_CP010519	CP010519	-1200	KS_First	5981312	5982730	5981530	5983941	1418	2411
KS_87151_CP010849	CLF_76329_CP010849	CP010849	-1089	KS_First	7595571	7597169	7596080	7598389	1598	2309
KS_87136_CP010849	CLF_76314_CP010849	CP010849	-3	KS_First	534485	533217	533220	531967	1268	1253
KS_257260_CP011112	CLF_225374_CP011112	CP011112	-7	KS_First	1228194	1229600	1229593	1230795	1406	1202
KS_87821_CP011271	CLF_76904_CP011271	CP011271	96	CLF_First	6877307	6878599	6875892	6877211	1292	1319
KS_87825_CP011271	CLF_76909_CP011271	CP011271	114	CLF_First	9000353	8999061	9001738	9000467	1292	1271
KS_87841_CP011273	CLF_76923_CP011273	CP011273	74	CLF_First	4792850	4791564	4794249	4792924	1286	1325
KS_257321_CP011340	CLF_225425_CP011340	CP011340	1382	KS_First	337864	336152	334770	333487	1712	1283
KS_257335_CP011340	CLF_225439_CP011340	CP011340	1382	KS_First	8194729	8196441	8197823	8199106	1712	1283
KS_257318_CP011340	CLF_225424_CP011340	CP011340	-3	KS_First	320781	322055	322052	323260	1274	1208
KS_257338_CP011340	CLF_225440_CP011340	CP011340	-3	KS_First	8211812	8210538	8210541	8209333	1274	1208
KS_257315_CP011340	CLF_225422_CP011340	CP011340	-192	KS_First	2225468	2226733	2226541	2227986	1265	1445
KS_88301_CP011492	CLF_77339_CP011492	CP011492	-1206	KS_First	3531847	3533205	3531999	3534521	1358	2522
KS_88309_CP011492	CLF_77346_CP011492	CP011492	-1200	KS_First	7092537	7093865	7092665	7095100	1328	2435
KS_257400_CP011497	CLF_225500_CP011497	CP011497	-1203	KS_First	4164773	4163370	4164573	4162150	1403	2423
KS_88415_CP011522	CLF_77437_CP011522	CP011522	-462	KS_First	3913423	3912095	3912557	3910875	1328	1682
KS_88473_CP011533	CLF_77491_CP011533	CP011533	-195	KS_First	7884563	7885831	7885636	7887078	1268	1442
KS_88630_CP011664	CLF_77635_CP011664	CP011664	-1569	KS_First	7257065	7255794	7257363	7254523	1271	2840
KS_88806_CP011799	CLF_77798_CP011799	CP011799	10	KS_First	692627	691128	691118	689874	1499	1244
KS_88798_CP011799	CLF_77793_CP011799	CP011799	-3	KS_First	4638130	4639398	4639395	4640609	1268	1214
KS_88817_CP011799	CLF_77811_CP011799	CP011799	-3	KS_First	8934935	8936203	8936200	8937417	1268	1217
KS_257552_CP012109	CLF_225634_CP012109	CP012109	-120	KS_First	583231	581957	582077	580701	1274	1376
KS_89501_CP012182	CLF_78417_CP012182	CP012182	-3	KS_First	396121	394790	394793	393576	1331	1217
KS_89511_CP012185	CLF_78429_CP012185	CP012185	-3	KS_First	652453	653784	653781	654998	1331	1217
KS_257647_CP012382	CLF_225724_CP012382	CP012382	-195	KS_First	5396248	5393984	5394179	5392707	2264	1472
KS_257642_CP012382	CLF_225719_CP012382	CP012382	-1206	KS_First	179463	177763	178969	176498	1700	2471
KS_257665_CP012382	CLF_225744_CP012382	CP012382	-1206	KS_First	8124478	8126178	8124972	8127443	1700	2471
KS_257640_CP012382	CLF_225717_CP012382	CP012382	-1200	KS_First	165363	163714	164914	162506	1649	2408
KS_257667_CP012382	CLF_225746_CP012382	CP012382	-1200	KS_First	8138578	8140227	8139027	8141435	1649	2408
KS_257745_CP012752	CLF_225817_CP012752	CP012752	83	KS_First	7136833	7134860	7134777	7133539	1973	1238
KS_257731_CP012752	CLF_225806_CP012752	CP012752	-195	KS_First	4099499	4100779	4100584	4102056	1280	1472
KS_90384_CP012917	CLF_79224_CP012917	CP012917	-564	KS_First	134368	135693	135129	136835	1325	1706
KS_90435_CP012949	CLF_79267_CP012949	CP012949	-195	KS_First	5220768	5218504	5218699	5217227	2264	1472
KS_90429_CP012949	CLF_79262_CP012949	CP012949	-1206	KS_First	191578	189878	191084	188613	1700	2471
KS_90451_CP012949	CLF_79285_CP012949	CP012949	-1206	KS_First	7946299	7947999	7946793	7949264	1700	2471
KS_90427_CP012949	CLF_79260_CP012949	CP012949	-1200	KS_First	177282	175954	177154	174746	1328	2408
KS_90453_CP012949	CLF_79287_CP012949	CP012949	-1200	KS_First	7960595	7961923	7960723	7963131	1328	2408
KS_257784_CP013015	CLF_225857_CP013015	CP013015	-15	KS_First	1352053	1353315	1353300	1354523	1262	1223
KS_257785_CP013015	CLF_225856_CP013015	CP013015	-15	CLF_First	1353300	1354523	1352053	1353315	1223	1262
KS_90678_CP013129	CLF_79494_CP013129	CP013129	-1200	KS_First	2620982	2619528	2620728	2618932	1454	1796
KS_90678_CP013129	CLF_79493_CP013129	CP013129	59	KS_First	2620982	2619528	2619469	2618315	1454	1154
KS_90687_CP013129	CLF_79503_CP013129	CP013129	-2512	CLF_First	705284	706552	705250	707796	1268	2546
KS_90714_CP013142	CLF_79530_CP013142	CP013142	-195	KS_First	1163767	1165035	1164840	1166276	1268	1436
KS_90718_CP013142	CLF_79532_CP013142	CP013142	-462	KS_First	305578	304313	304775	303099	1265	1676
KS_90723_CP013142	CLF_79539_CP013142	CP013142	-462	KS_First	7742195	7743460	7742998	7744674	1265	1676
KS_90791_CP013219	CLF_79597_CP013219	CP013219	8	KS_First	2506504	2505245	2505237	2503993	1259	1244
KS_91639_CP013743	CLF_80356_CP013743	CP013743	-1200	KS_First	4176210	4177703	4176503	4178941	1493	2438
KS_91638_CP013743	CLF_80353_CP013743	CP013743	-1200	KS_First	282162	280858	282058	279614	1304	2444
KS_91704_CP013856	CLF_80419_CP013856	CP013856	-189	KS_First	74120	76738	76549	77955	2618	1406
KS_258133_CP014859	CLF_226171_CP014859	CP014859	-73	KS_First	2249564	2250832	2250759	2252141	1268	1382
KS_258197_CP015098	CLF_226230_CP015098	CP015098	-195	KS_First	6244265	6242754	6242949	6241507	1511	1442
KS_93740_CP015362	CLF_82242_CP015362	CP015362	-1200	KS_First	3399748	3397850	3399050	3396630	1898	2420
KS_94225_CP015726	CLF_82689_CP015726	CP015726	-1275	KS_First	8381009	8379543	8380818	8378278	1466	2540
KS_94367_CP015849	CLF_82818_CP015849	CP015849	-192	KS_First	3245538	3244273	3244465	3243020	1265	1445
KS_258348_CP015866	CLF_226366_CP015866	CP015866	-1212	KS_First	4919202	4917433	4918645	4916168	1769	2477
KS_258355_CP015867	CLF_226375_CP015867	CP015867	-768	KS_First	175419	176681	175913	177934	1262	2021
KS_258395_CP016076	CLF_226413_CP016076	CP016076	114	KS_First	2459618	2460886	2461000	2462241	1268	1241
KS_94846_CP016077	CLF_83235_CP016077	CP016077	114	KS_First	2465584	2466852	2466966	2468207	1268	1241
KS_258424_CP016174	CLF_226442_CP016174	CP016174	-93	KS_First	1934562	1935851	1935758	1937077	1289	1319
KS_258479_CP016279	CLF_226487_CP016279	CP016279	-3	KS_First	10345301	10344021	10344024	10342777	1280	1247
KS_258481_CP016279	CLF_226489_CP016279	CP016279	-888	KS_First	10516666	10515398	10516286	10514184	1268	2102
KS_258535_CP016353	CLF_226540_CP016353	CP016353	-936	KS_First	1713625	1712129	1713065	1710912	1496	2153
KS_95480_CP016438	CLF_83798_CP016438	CP016438	-1200	KS_First	8277448	8275655	8276855	8274465	1793	2390
KS_95577_CP016559	CLF_83890_CP016559	CP016559	-195	KS_First	1121992	1120232	1120427	1118934	1760	1493
KS_258602_CP016793	CLF_226601_CP016793	CP016793	-462	KS_First	511834	510512	510974	509301	1322	1673
KS_258597_CP016793	CLF_226599_CP016793	CP016793	-189	KS_First	1441246	1442502	1442313	1443509	1256	1196
KS_258605_CP016793	CLF_226605_CP016793	CP016793	-189	KS_First	6192385	6191129	6191318	6190338	1256	980
KS_258597_CP016793	CLF_226600_CP016793	CP016793	605	KS_First	1441246	1442502	1443107	1443769	1256	662
KS_258605_CP016793	CLF_226604_CP016793	CP016793	852	KS_First	6192385	6191129	6190277	6189861	1256	416
KS_95921_CP016795	CLF_84195_CP016795	CP016795	-1332	KS_First	5457205	5455334	5456666	5454057	1871	2609
KS_96008_CP016824	CLF_84272_CP016824	CP016824	-1200	KS_First	91935	90643	91843	89348	1292	2495
KS_96042_CP016825	CLF_84305_CP016825	CP016825	-1200	KS_First	5983805	5985223	5984023	5986434	1418	2411
KS_96666_CP017157	CLF_84838_CP017157	CP017157	-1200	KS_First	3289571	3290839	3289639	3292086	1268	2447
KS_96719_CP017169	CLF_84889_CP017169	CP017169	-120	KS_First	8066604	8067839	8067719	8069095	1235	1376
KS_96752_CP017170	CLF_84920_CP017170	CP017170	-120	KS_First	7992849	7994084	7993964	7995340	1235	1376
KS_96782_CP017171	CLF_84948_CP017171	CP017171	-120	KS_First	7673915	7675150	7675030	7676406	1235	1376
KS_96815_CP017172	CLF_84979_CP017172	CP017172	-120	KS_First	8149443	8150678	8150558	8151934	1235	1376
KS_96848_CP017173	CLF_85010_CP017173	CP017173	-120	KS_First	8024070	8025305	8025185	8026561	1235	1376
KS_96881_CP017174	CLF_85041_CP017174	CP017174	-120	KS_First	8024065	8025300	8025180	8026556	1235	1376
KS_258728_CP017248	CLF_226714_CP017248	CP017248	-2485	CLF_First	4597082	4598350	4597054	4599567	1268	2513
KS_98333_CP017965	CLF_86309_CP017965	CP017965	-1200	KS_First	5866459	5865065	5866265	5863857	1394	2408
KS_258885_CP018074	CLF_226858_CP018074	CP018074	-1200	KS_First	6507808	6509334	6508134	6510545	1526	2411
KS_258891_CP018074	CLF_226861_CP018074	CP018074	-1200	KS_First	7441256	7439988	7441188	7438744	1268	2444
KS_99797_CP018627	CLF_87546_CP018627	CP018627	-195	KS_First	3503855	3505123	3504928	3506370	1268	1442
KS_100094_CP018870	CLF_87821_CP018870	CP018870	-1200	KS_First	548335	547028	548228	545796	1307	2432
KS_100092_CP018870	CLF_87819_CP018870	CP018870	-762	KS_First	5466828	5465563	5466325	5464355	1265	1970
KS_100355_CP019082	CLF_226988_CP019082	CP019082	-55	CLF_First	2391457	2390039	2392907	2391402	1418	1505
KS_100649_CP019384	CLF_227027_CP019384	CP019384	-54	KS_First	1661105	1659777	1659831	1658539	1328	1292
KS_100799_CP019457	CLF_227043_CP019457	CP019457	-1200	KS_First	1143661	1142393	1143593	1141146	1268	2447
KS_100880_CP019458	CLF_88551_CP019458	CP019458	-195	KS_First	8370808	8369540	8369735	8368293	1268	1442
KS_101162_CP019633	CLF_227068_CP019633	CP019633	2	CLF_First	363734	362430	365073	363736	1304	1337
KS_101192_CP019646	CLF_227070_CP019646	CP019646	-66	CLF_First	1574104	1575477	1572857	1574170	1373	1313
KS_101345_CP019724	CLF_88952_CP019724	CP019724	-489	KS_First	2987317	2989179	2988690	2990468	1862	1778
KS_101326_CP019724	CLF_88932_CP019724	CP019724	-132	KS_First	150848	149544	149676	148300	1304	1376
KS_101359_CP019724	CLF_88967_CP019724	CP019724	-132	KS_First	8399946	8401250	8401118	8402494	1304	1376
KS_101404_CP019779	CLF_89006_CP019779	CP019779	-1200	KS_First	1240607	1239339	1240539	1238344	1268	2195
KS_101404_CP019779	CLF_89005_CP019779	CP019779	686	KS_First	1240607	1239339	1238653	1238093	1268	560
KS_101451_CP019791	CLF_227089_CP019791	CP019791	0	CLF_First	2388929	2387622	2390251	2388929	1307	1322
KS_101477_CP019798	CLF_89077_CP019798	CP019798	-1200	KS_First	832818	831511	832711	830276	1307	2435
KS_101921_CP020039	CLF_89478_CP020039	CP020039	-129	KS_First	756617	755310	755439	754087	1307	1352
KS_101932_CP020042	CLF_89491_CP020042	CP020042	-1200	KS_First	794197	795507	794307	796742	1310	2435
KS_101942_CP020043	CLF_89499_CP020043	CP020043	-945	KS_First	294664	290237	291182	288981	4427	2201
KS_101944_CP020043	CLF_89501_CP020043	CP020043	-1200	KS_First	319437	317839	319039	316625	1598	2414
KS_102458_CP020555	CLF_89951_CP020555	CP020555	-1200	KS_First	7352749	7354056	7352856	7355279	1307	2423
KS_102499_CP020563	CLF_227226_CP020563	CP020563	-3	KS_First	7111726	7112991	7112988	7114202	1265	1214
KS_102529_CP020567	CLF_227250_CP020567	CP020567	-966	KS_First	6358855	6357161	6358127	6355914	1694	2213
KS_102516_CP020567	CLF_227239_CP020567	CP020567	-1197	KS_First	4197127	4198410	4197213	4199612	1283	2399
KS_102544_CP020569	CLF_227266_CP020569	CP020569	-195	KS_First	7809304	7810572	7810377	7811840	1268	1463
KS_102549_CP020570	CLF_227270_CP020570	CP020570	-3	KS_First	2199093	2200811	2200808	2202070	1718	1262
KS_102621_CP020614	CLF_90100_CP020614	CP020614	-3	KS_First	2905781	2904477	2904480	2903209	1304	1271
KS_102629_CP020615	CLF_90106_CP020615	CP020615	-3	KS_First	2908376	2907072	2907075	2905804	1304	1271
KS_102708_CP020700	CLF_227310_CP020700	CP020700	-1407	KS_First	6627664	6629469	6628062	6630743	1805	2681
KS_102702_CP020700	CLF_227304_CP020700	CP020700	-1200	KS_First	5246150	5247601	5246401	5248842	1451	2441
KS_103166_CP021023	CLF_227364_CP021023	CP021023	-7	CLF_First	3060279	3058966	3061615	3060272	1313	1343
KS_103236_CP021080	CLF_227376_CP021080	CP021080	-489	KS_First	1787928	1786417	1786906	1785176	1511	1730
KS_103311_CP021121	CLF_227423_CP021121	CP021121	-858	KS_First	2787866	2789380	2788522	2790591	1514	2069
KS_104081_CP021707	CLF_91358_CP021707	CP021707	-2551	CLF_First	4990706	4991971	4990603	4993257	1265	2654
KS_104156_CP021744	CLF_91434_CP021744	CP021744	-1200	KS_First	6887309	6888886	6887686	6890100	1577	2414
KS_104166_CP021744	CLF_91444_CP021744	CP021744	-681	KS_First	758341	759606	758925	760916	1265	1991
KS_104605_CP021978	CLF_227553_CP021978	CP021978	-1113	KS_First	4842915	4844432	4843319	4845625	1517	2306
KS_104607_CP021978	CLF_227555_CP021978	CP021978	-459	KS_First	5024861	5026177	5025718	5027349	1316	1631
KS_104836_CP022088	CLF_227599_CP022088	CP022088	-3	KS_First	4862652	4860832	4860835	4859636	1820	1199
KS_104826_CP022088	CLF_227590_CP022088	CP022088	-1437	KS_First	3214180	3212438	3213875	3211203	1742	2672
KS_104813_CP022088	CLF_227578_CP022088	CP022088	-16	KS_First	1102666	1101338	1101354	1100038	1328	1316
KS_104813_CP022088	CLF_227577_CP022088	CP022088	1167	KS_First	1102666	1101338	1100171	1098255	1328	1916
KS_105043_CP022161	CLF_92207_CP022161	CP022161	-78	KS_First	6807886	6806273	6806351	6805047	1613	1304
KS_105046_CP022161	CLF_92210_CP022161	CP022161	-48	KS_First	788576	787191	787239	785980	1385	1259
KS_105061_CP022163	CLF_227626_CP022163	CP022163	-489	KS_First	3649030	3650538	3650049	3651767	1508	1718
KS_105359_CP022310	CLF_227704_CP022310	CP022310	-195	KS_First	694440	695708	695513	696949	1268	1436
KS_105533_CP022433	CLF_92635_CP022433	CP022433	-489	KS_First	2051147	2049636	2050125	2048395	1511	1730
KS_105561_CP022434	CLF_92659_CP022434	CP022434	-3	KS_First	5958645	5957251	5957254	5956043	1394	1211
KS_105575_CP022438	CLF_92671_CP022438	CP022438	-348	CLF_First	3355532	3358264	3354579	3355880	2732	1301
KS_105575_CP022438	CLF_92670_CP022438	CP022438	1330	CLF_First	3355532	3358264	3352910	3354202	2732	1292
KS_105577_CP022438	CLF_92673_CP022438	CP022438	-954	KS_First	5293593	5291620	5292574	5290337	1973	2237
KS_105588_CP022438	CLF_92684_CP022438	CP022438	-195	KS_First	6245600	6244332	6244527	6243082	1268	1445
KS_105680_CP022521	CLF_227752_CP022521	CP022521	-280	KS_First	2338055	2339767	2339487	2341058	1712	1571
KS_105855_CP022545	CLF_92930_CP022545	CP022545	-195	KS_First	8458857	8457589	8457784	8456342	1268	1442
KS_106105_CP022685	CLF_93149_CP022685	CP022685	-561	KS_First	7770128	7768263	7768824	7767019	1865	1805
KS_106235_CP022744	CLF_227821_CP022744	CP022744	-1200	KS_First	8273362	8271569	8272769	8270379	1793	2390
KS_106665_CP022961	CLF_93608_CP022961	CP022961	-1200	KS_First	5895776	5894076	5895276	5892736	1700	2540
KS_106649_CP022961	CLF_93592_CP022961	CP022961	-1200	KS_First	3329093	3327822	3329022	3326587	1271	2435
KS_106647_CP022961	CLF_93590_CP022961	CP022961	-2575	CLF_First	2480059	2481327	2479482	2482634	1268	3152
KS_107115_CP023202	CLF_227913_CP023202	CP023202	-3	KS_First	4679623	4680888	4680885	4682102	1265	1217
KS_107540_CP023408	CLF_227942_CP023408	CP023408	-195	KS_First	249108	247840	248035	246599	1268	1436
KS_109284_CP023688	CLF_95768_CP023688	CP023688	-213	KS_First	633140	634528	634315	635793	1388	1478
KS_109323_CP023689	CLF_228024_CP023689	CP023689	-3	KS_First	6342578	6344341	6344338	6345564	1763	1226
KS_109327_CP023689	CLF_228026_CP023689	CP023689	-1332	KS_First	864517	862949	864281	861726	1568	2555
KS_109318_CP023689	CLF_228017_CP023689	CP023689	-198	KS_First	3275191	3273917	3274115	3272670	1274	1445
KS_109356_CP023690	CLF_228055_CP023690	CP023690	-1200	KS_First	4399519	4397882	4399082	4396674	1637	2408
KS_109396_CP023691	CLF_228094_CP023691	CP023691	-1275	KS_First	2653541	2652072	2653347	2650840	1469	2507
KS_109406_CP023691	CLF_228103_CP023691	CP023691	-213	KS_First	7825654	7824377	7824590	7823097	1277	1493
KS_109411_CP023691	CLF_228108_CP023691	CP023691	-195	KS_First	939714	938446	938641	937199	1268	1442
KS_109424_CP023693	CLF_228122_CP023693	CP023693	-1617	KS_First	6225036	6223633	6225250	6222413	1403	2837
KS_109417_CP023693	CLF_228114_CP023693	CP023693	-1200	KS_First	1001190	999922	1001122	998678	1268	2444
KS_109436_CP023694	CLF_228131_CP023694	CP023694	-1191	KS_First	7118685	7116712	7117903	7115429	1973	2474
KS_109429_CP023694	CLF_228124_CP023694	CP023694	-2515	CLF_First	6387761	6389029	6387601	6390276	1268	2675
KS_109490_CP023697	CLF_228186_CP023697	CP023697	-1200	KS_First	974450	975718	974518	976980	1268	2462
KS_109506_CP023698	CLF_95973_CP023698	CP023698	-966	KS_First	853193	854887	853921	856134	1694	2213
KS_109495_CP023698	CLF_95962_CP023698	CP023698	-1197	KS_First	5402156	5403439	5402242	5404641	1283	2399
KS_109517_CP023699	CLF_228197_CP023699	CP023699	-759	KS_First	1852998	1854863	1854104	1856107	1865	2003
KS_109530_CP023699	CLF_228208_CP023699	CP023699	-3	KS_First	678608	677331	677334	676093	1277	1241
KS_109549_CP023699	CLF_228227_CP023699	CP023699	-2485	CLF_First	9131058	9132329	9130754	9133543	1271	2789
KS_109556_CP023700	CLF_228236_CP023700	CP023700	-195	KS_First	1312146	1313414	1313219	1314667	1268	1448
KS_109574_CP023701	CLF_228253_CP023701	CP023701	-1200	KS_First	6952077	6953384	6952184	6954619	1307	2435
KS_109590_CP023702	CLF_228267_CP023702	CP023702	-2515	CLF_First	7311901	7313169	7311606	7314416	1268	2810
KS_109582_CP023702	CLF_228259_CP023702	CP023702	-942	KS_First	2369400	2368135	2369077	2366924	1265	2153
KS_109603_CP023703	CLF_228281_CP023703	CP023703	-48	KS_First	947000	948526	948478	949773	1526	1295
KS_109598_CP023703	CLF_228276_CP023703	CP023703	-888	KS_First	6353539	6355023	6354135	6356243	1484	2108
KS_109706_CP023747	CLF_96158_CP023747	CP023747	-810	KS_First	6699540	6698206	6699016	6696983	1334	2033
KS_109696_CP023747	CLF_96148_CP023747	CP023747	-489	KS_First	3524607	3523339	3523828	3522098	1268	1730
KS_109786_CP023778	CLF_228307_CP023778	CP023778	-1521	KS_First	1952434	1955067	1953546	1956329	2633	2783
KS_110051_CP023992	CLF_96478_CP023992	CP023992	-195	KS_First	7567080	7565812	7566007	7564565	1268	1442
KS_110157_CP024052	CLF_96576_CP024052	CP024052	-2515	CLF_First	530515	531786	530304	533030	1271	2726
KS_110154_CP024052	CLF_96575_CP024052	CP024052	-1197	KS_First	303770	305035	303838	306270	1265	2432
KS_110201_CP024087	CLF_228358_CP024087	CP024087	56	KS_First	1737266	1738537	1738593	1739840	1271	1247
KS_110631_CP024633	CLF_228409_CP024633	CP024633	-3	KS_First	2583628	2582294	2582297	2581086	1334	1211
KS_111227_CP024957	CLF_228461_CP024957	CP024957	-129	KS_First	4115967	4118519	4118390	4119739	2552	1349
KS_111267_CP024972	CLF_97555_CP024972	CP024972	-810	KS_First	7083510	7085111	7084301	7086328	1601	2027
KS_111304_CP024985	CLF_97590_CP024985	CP024985	-195	KS_First	7507834	7506524	7506719	7505274	1310	1445
KS_111307_CP024986	CLF_97595_CP024986	CP024986	-1203	KS_First	230108	231379	230176	232638	1271	2462
KS_111306_CP024986	CLF_97592_CP024986	CP024986	-987	KS_First	173623	172355	173342	171141	1268	2201
KS_111326_CP024989	CLF_97613_CP024989	CP024989	-1200	KS_First	4728753	4730276	4729076	4731532	1523	2456
KS_111337_CP024990	CLF_97621_CP024990	CP024990	-1206	KS_First	64853	62532	63738	61264	2321	2474
KS_111335_CP024990	CLF_97619_CP024990	CP024990	-3	KS_First	51287	49473	49476	48262	1814	1214
KS_111443_CP025018	CLF_97723_CP025018	CP025018	-195	KS_First	3146295	3147563	3147368	3148810	1268	1442
KS_112086_CP025394	CLF_98308_CP025394	CP025394	-57	KS_First	4832228	4833865	4833808	4835091	1637	1283
KS_112083_CP025394	CLF_98303_CP025394	CP025394	-1197	KS_First	4116642	4115377	4116574	4114139	1265	2435
KS_112113_CP025407	CLF_98329_CP025407	CP025407	-1206	KS_First	4449083	4447689	4448895	4446340	1394	2555
KS_112108_CP025407	CLF_98325_CP025407	CP025407	-129	KS_First	1015868	1014540	1014669	1013305	1328	1364
KS_112238_CP025511	CLF_98448_CP025511	CP025511	-2560	CLF_First	6552155	6553492	6552082	6554715	1337	2633
KS_112354_CP025551	CLF_98553_CP025551	CP025551	-213	KS_First	631396	632784	632571	634049	1388	1478
KS_113155_CP025958	CLF_99241_CP025958	CP025958	-7	CLF_First	8435036	8433633	8436312	8435029	1403	1283
KS_113246_CP025990	CLF_99323_CP025990	CP025990	-1227	KS_First	672296	671001	672228	669691	1295	2537
KS_113519_CP026094	CLF_99562_CP026094	CP026094	-1200	KS_First	7494853	7496181	7494981	7497434	1328	2453
KS_113504_CP026094	CLF_99547_CP026094	CP026094	-1200	KS_First	1785404	1784136	1785336	1782889	1268	2447
KS_113564_CP026121	CLF_99600_CP026121	CP026121	-1200	KS_First	5579932	5581335	5580135	5582576	1403	2441
KS_113571_CP026121	CLF_99605_CP026121	CP026121	-3	KS_First	7188448	7187120	7187123	7185909	1328	1214
KS_113706_CP026304	CLF_99736_CP026304	CP026304	-951	KS_First	7361011	7362612	7361661	7363847	1601	2186
KS_113701_CP026304	CLF_99730_CP026304	CP026304	-2515	CLF_First	6820459	6821724	6820374	6822974	1265	2600
KS_113912_CP026490	CLF_99932_CP026490	CP026490	-21	KS_First	710002	711486	711465	712706	1484	1241
KS_113930_CP026498	CLF_99949_CP026498	CP026498	-1188	KS_First	1307166	1309853	1308665	1311100	2687	2435
KS_113947_CP026498	CLF_99965_CP026498	CP026498	-1200	KS_First	9629825	9628491	9629691	9627274	1334	2417
KS_114173_CP026652	CLF_100167_CP026652	CP026652	-888	KS_First	918045	916276	917164	915035	1769	2129
KS_114168_CP026652	CLF_100164_CP026652	CP026652	-138	KS_First	2116064	2117407	2117269	2118672	1343	1403
KS_114304_CP026730	CLF_100287_CP026730	CP026730	-3	KS_First	5048231	5046387	5046390	5045116	1844	1274
KS_114298_CP026730	CLF_100281_CP026730	CP026730	-1200	KS_First	2417635	2416187	2417387	2414997	1448	2390
KS_114301_CP026730	CLF_100286_CP026730	CP026730	-1200	KS_First	3522213	3523541	3522341	3524755	1328	2414
KS_114318_CP026738	CLF_100301_CP026738	CP026738	-3	KS_First	30459	31730	31727	32944	1271	1217
KS_114348_CP026746	CLF_100326_CP026746	CP026746	8	CLF_First	3388929	3386578	3390262	3388937	2351	1325
KS_114348_CP026746	CLF_100327_CP026746	CP026746	1691	CLF_First	3388929	3386578	3391963	3390620	2351	1343
KS_114689_CP027022	CLF_100639_CP027022	CP027022	-2623	CLF_First	1337845	1339248	1337631	1340468	1403	2837
KS_114696_CP027022	CLF_100647_CP027022	CP027022	-1200	KS_First	6661941	6663209	6662009	6664453	1268	2444
KS_114960_CP027297	CLF_100887_CP027297	CP027297	-1200	KS_First	5428368	5426317	5427517	5424992	2051	2525
KS_114965_CP027297	CLF_100892_CP027297	CP027297	-1206	KS_First	69821	67827	69033	66565	1994	2468
KS_114962_CP027297	CLF_100889_CP027297	CP027297	-1200	KS_First	55837	54509	55709	53301	1328	2408
KS_114982_CP027299	CLF_100909_CP027299	CP027299	-1206	KS_First	366806	368800	367594	370062	1994	2468
KS_114999_CP027306	CLF_100924_CP027306	CP027306	-3	KS_First	728521	726800	726803	725553	1721	1250
KS_115879_CP027858	CLF_101754_CP027858	CP027858	-195	KS_First	985062	983302	983497	982004	1760	1493
KS_116015_CP028158	CLF_101879_CP028158	CP028158	-1326	KS_First	1592057	1590786	1592112	1589533	1271	2579
KS_116036_CP028159	CLF_101897_CP028159	CP028159	-1326	KS_First	772194	770923	772249	769670	1271	2579
KS_116517_CP028369	CLF_102321_CP028369	CP028369	-48	KS_First	5158558	5160069	5160021	5161316	1511	1295
KS_116515_CP028369	CLF_102317_CP028369	CP028369	-888	KS_First	1629076	1627808	1628696	1626594	1268	2102
KS_117103_CP028719	CLF_102798_CP028719	CP028719	8	KS_First	4028221	4026962	4026954	4025710	1259	1244
KS_117344_CP028834	CLF_103022_CP028834	CP028834	-195	KS_First	7688269	7689831	7689636	7691069	1562	1433
KS_117339_CP028834	CLF_103017_CP028834	CP028834	-1338	KS_First	5606375	5605101	5606439	5603869	1274	2570
KS_117564_CP029042	CLF_103229_CP029042	CP029042	-195	KS_First	1155979	1154711	1154906	1153464	1268	1442
KS_117594_CP029043	CLF_103258_CP029043	CP029043	-1200	KS_First	2870076	2868316	2869516	2867108	1760	2408
KS_117596_CP029043	CLF_103262_CP029043	CP029043	-198	KS_First	5179814	5181085	5180887	5182368	1271	1481
KS_117797_CP029078	CLF_103422_CP029078	CP029078	-1329	KS_First	7056086	7054695	7056024	7053478	1391	2546
KS_117806_CP029078	CLF_103428_CP029078	CP029078	-7	KS_First	8777800	8776457	8776464	8775211	1343	1253
KS_117893_CP029159	CLF_103513_CP029159	CP029159	-1407	KS_First	1532348	1530543	1531950	1529269	1805	2681
KS_117902_CP029159	CLF_103521_CP029159	CP029159	-1200	KS_First	2914727	2913276	2914476	2912035	1451	2441
KS_117958_CP029188	CLF_103574_CP029188	CP029188	-195	KS_First	294799	296310	296115	297554	1511	1439
KS_117964_CP029188	CLF_103580_CP029188	CP029188	-1593	KS_First	6381142	6379739	6381332	6378498	1403	2834
KS_117984_CP029189	CLF_103597_CP029189	CP029189	-978	KS_First	310924	309083	310061	307860	1841	2201
KS_117998_CP029190	CLF_103612_CP029190	CP029190	-2887	CLF_First	7008089	7009717	7008040	7010976	1628	2936
KS_118006_CP029191	CLF_103619_CP029191	CP029191	-1200	KS_First	45105	43777	44977	42560	1328	2417
KS_118035_CP029192	CLF_103646_CP029192	CP029192	-129	KS_First	52332	51004	51133	49796	1328	1337
KS_118049_CP029193	CLF_103659_CP029193	CP029193	-1200	KS_First	41021	38577	39777	37369	2444	2408
KS_118066_CP029194	CLF_103676_CP029194	CP029194	-3	KS_First	2245937	2244588	2244591	2243374	1349	1217
KS_118088_CP029195	CLF_103697_CP029195	CP029195	-1200	KS_First	1753734	1752208	1753408	1750997	1526	2411
KS_118095_CP029196	CLF_103706_CP029196	CP029196	-1200	KS_First	6183986	6185512	6184312	6186723	1526	2411
KS_118101_CP029196	CLF_103709_CP029196	CP029196	-1200	KS_First	7082151	7080883	7082083	7079639	1268	2444
KS_118105_CP029197	CLF_103715_CP029197	CP029197	-1200	KS_First	6508355	6509881	6508681	6511092	1526	2411
KS_118111_CP029197	CLF_103718_CP029197	CP029197	-1200	KS_First	7441797	7440529	7441729	7439285	1268	2444
KS_118179_CP029241	CLF_103781_CP029241	CP029241	765	KS_First	7430745	7432259	7433024	7434424	1514	1400
KS_118177_CP029241	CLF_103779_CP029241	CP029241	-1461	KS_First	7412696	7411347	7412808	7409977	1349	2831
KS_118195_CP029254	CLF_103795_CP029254	CP029254	-3	KS_First	1708952	1711138	1711135	1712346	2186	1211
KS_118197_CP029254	CLF_103797_CP029254	CP029254	-195	KS_First	2259732	2261243	2261048	2262487	1511	1439
KS_118356_CP029342	CLF_103939_CP029342	CP029342	-126	KS_First	5994899	5996182	5996056	5997450	1283	1394
KS_118368_CP029342	CLF_103951_CP029342	CP029342	-1488	KS_First	97510	96242	97730	94995	1268	2735
KS_118440_CP029377	CLF_104016_CP029377	CP029377	-21	KS_First	6350375	6348891	6348912	6347641	1484	1271
KS_118698_CP029541	CLF_104242_CP029541	CP029541	-195	KS_First	1572095	1570827	1571022	1569580	1268	1442
KS_118833_CP029601	CLF_104371_CP029601	CP029601	-195	KS_First	7489993	7488725	7488920	7487484	1268	1436
KS_118912_CP029617	CLF_104442_CP029617	CP029617	-129	KS_First	5049094	5047826	5047955	5046564	1268	1391
KS_118938_CP029618	CLF_104467_CP029618	CP029618	-816	KS_First	3670202	3671548	3670732	3672864	1346	2132
KS_118940_CP029618	CLF_104469_CP029618	CP029618	-1200	KS_First	7335248	7336576	7335376	7337811	1328	2435
KS_118953_CP029624	CLF_104478_CP029624	CP029624	-195	KS_First	1013177	1014445	1014250	1015686	1268	1436
KS_119075_CP029710	CLF_104582_CP029710	CP029710	-129	KS_First	809103	806992	807121	805703	2111	1418
KS_119063_CP029710	CLF_104574_CP029710	CP029710	-7	KS_First	600680	602008	602001	603317	1328	1316
KS_119063_CP029710	CLF_104575_CP029710	CP029710	1176	KS_First	600680	602008	603184	605094	1328	1910
KS_119198_CP029788	CLF_104694_CP029788	CP029788	-1311	KS_First	2506293	2504551	2505862	2503340	1742	2522
KS_119203_CP029788	CLF_104698_CP029788	CP029788	-3	KS_First	4359965	4358478	4358481	4357231	1487	1250
KS_119279_CP029823	CLF_104773_CP029823	CP029823	-195	KS_First	3127403	3128671	3128476	3129918	1268	1442
KS_119625_CP030073	CLF_105110_CP030073	CP030073	-1200	KS_First	7940882	7939353	7940553	7938109	1529	2444
KS_119950_CP030286	CLF_105403_CP030286	CP030286	-1230	KS_First	8278957	8277320	8278550	8276088	1637	2462
KS_119942_CP030286	CLF_105397_CP030286	CP030286	1	KS_First	1543419	1545026	1545027	1546259	1607	1232
KS_119956_CP030287	CLF_105409_CP030287	CP030287	-1230	KS_First	2203125	2201488	2202718	2200256	1637	2462
KS_119953_CP030287	CLF_105406_CP030287	CP030287	1	KS_First	1470918	1469311	1469310	1468078	1607	1232
KS_120398_CP030864	CLF_105841_CP030864	CP030864	4	KS_First	208520	211720	211724	213004	3200	1280
KS_120411_CP030865	CLF_105850_CP030865	CP030865	115	KS_First	2661749	2660478	2660363	2659116	1271	1247
KS_120449_CP030884	CLF_105888_CP030884	CP030884	-123	CLF_First	572840	571422	574063	572717	1418	1346
KS_120508_CP030930	CLF_105942_CP030930	CP030930	-129	KS_First	4142398	4143726	4143597	4144946	1328	1349
KS_120838_CP031263	CLF_106232_CP031263	CP031263	-1197	KS_First	5444600	5443038	5444235	5441794	1562	2441
KS_120845_CP031263	CLF_106239_CP031263	CP031263	-48	KS_First	6067985	6066714	6066762	6065518	1271	1244
KS_120874_CP031264	CLF_106267_CP031264	CP031264	-195	KS_First	6756960	6758462	6758267	6759700	1502	1433
KS_120903_CP031320	CLF_106292_CP031320	CP031320	-1335	KS_First	1720162	1718504	1719839	1717173	1658	2666
KS_121156_CP031455	CLF_106519_CP031455	CP031455	-1197	KS_First	3959462	3958197	3959394	3956962	1265	2432
KS_121952_CP031969	CLF_107255_CP031969	CP031969	-1200	KS_First	2246312	2247640	2246440	2248848	1328	2408
KS_121954_CP031969	CLF_107257_CP031969	CP031969	-3	KS_First	4217225	4218493	4218490	4219740	1268	1250
KS_122003_CP032052	CLF_107303_CP032052	CP032052	-195	KS_First	1123700	1121940	1122135	1120642	1760	1493
KS_122220_CP032229	CLF_107503_CP032229	CP032229	8	KS_First	2823140	2821881	2821873	2820635	1259	1238
KS_122352_CP032343	CLF_107612_CP032343	CP032343	-564	KS_First	593855	592530	593094	591388	1325	1706
KS_122493_CP032427	CLF_107735_CP032427	CP032427	-765	KS_First	8240588	8238720	8239485	8237530	1868	1955
KS_122485_CP032427	CLF_107729_CP032427	CP032427	-3	KS_First	4621020	4622543	4622540	4623790	1523	1250
KS_122626_CP032543	CLF_107862_CP032543	CP032543	-1200	KS_First	2015099	2017159	2015959	2018424	2060	2465
KS_122798_CP032698	CLF_108010_CP032698	CP032698	-891	KS_First	5792134	5790863	5791754	5789619	1271	2135
KS_123293_CP033071	CLF_108444_CP033071	CP033071	-1200	KS_First	5981725	5983143	5981943	5984354	1418	2411
KS_123322_CP033073	CLF_108473_CP033073	CP033073	-567	KS_First	5689776	5691542	5690975	5692783	1766	1808
KS_123317_CP033073	CLF_108467_CP033073	CP033073	-945	KS_First	1933889	1935211	1934266	1936464	1322	2198
KS_123649_CP033316	CLF_108767_CP033316	CP033316	-564	KS_First	536304	537629	537065	538771	1325	1706
KS_123654_CP033322	CLF_108771_CP033322	CP033322	-564	KS_First	734271	735596	735032	736738	1325	1706
KS_123954_CP033581	CLF_109048_CP033581	CP033581	-1200	KS_First	7394648	7393341	7394541	7392070	1307	2471
KS_124155_CP033719	CLF_109228_CP033719	CP033719	17	KS_First	2941563	2942837	2942854	2944107	1274	1253
KS_124169_CP033729	CLF_109241_CP033729	CP033729	-129	KS_First	1737213	1738679	1738550	1739932	1466	1382
KS_125102_CP034279	CLF_110063_CP034279	CP034279	-1473	KS_First	883017	881752	883225	880523	1265	2702
KS_125186_CP034350	CLF_110144_CP034350	CP034350	221	KS_First	4707054	4708403	4708624	4710138	1349	1514
KS_125186_CP034350	CLF_110145_CP034350	CP034350	1739	KS_First	4707054	4708403	4710142	4712607	1349	2465
KS_125193_CP034350	CLF_110152_CP034350	CP034350	-978	KS_First	662996	664306	663328	665559	1310	2231
KS_125207_CP034352	CLF_110163_CP034352	CP034352	-1200	KS_First	277401	275995	277195	274781	1406	2414
KS_125217_CP034353	CLF_110175_CP034353	CP034353	-3	KS_First	2749009	2750841	2750838	2752106	1832	1268
KS_125460_CP034463	CLF_110400_CP034463	CP034463	-3	KS_First	692335	690179	690182	688935	2156	1247
KS_125457_CP034463	CLF_110399_CP034463	CP034463	-1200	KS_First	6766502	6768136	6766936	6769326	1634	2390
KS_125521_CP034539	CLF_110460_CP034539	CP034539	-894	KS_First	6551708	6553984	6553090	6555204	2276	2114
KS_125527_CP034539	CLF_110464_CP034539	CP034539	-129	KS_First	7612377	7611052	7611181	7609844	1325	1337
KS_125525_CP034539	CLF_110462_CP034539	CP034539	-2530	CLF_First	6939842	6941110	6939682	6942372	1268	2690
KS_125593_CP034550	CLF_110526_CP034550	CP034550	-1200	KS_First	7693052	7691667	7692867	7690462	1385	2405
KS_125559_CP034550	CLF_110496_CP034550	CP034550	-1275	KS_First	3684264	3682996	3684271	3681722	1268	2549
KS_125653_CP034587	CLF_110585_CP034587	CP034587	-1200	KS_First	6343089	6345125	6343925	6346342	2036	2417
KS_125760_CP034687	CLF_110683_CP034687	CP034687	-1329	KS_First	1901116	1902507	1901178	1903724	1391	2546
KS_125757_CP034687	CLF_110681_CP034687	CP034687	-7	KS_First	179409	180752	180745	181998	1343	1253
KS_126892_CP035758	CLF_111652_CP035758	CP035758	-13	KS_First	8900156	8898822	8898835	8897561	1334	1274
KS_126884_CP035758	CLF_111644_CP035758	CP035758	13	KS_First	2899650	2898394	2898381	2897146	1256	1235
KS_127355_CP036265	CLF_112042_CP036265	CP036265	333	KS_First	5124454	5123165	5122832	5121477	1289	1355
KS_127356_CP036266	CLF_112045_CP036266	CP036266	328	KS_First	1509449	1510723	1511051	1512439	1274	1388
KS_127372_CP036268	CLF_112061_CP036268	CP036268	196	KS_First	3984451	3985737	3985933	3987324	1286	1391
KS_127374_CP036269	CLF_112063_CP036269	CP036269	410	KS_First	1630958	1632232	1632642	1633949	1274	1307
KS_127383_CP036270	CLF_112072_CP036270	CP036270	300	CLF_First	6492302	6490959	6493915	6492602	1343	1313
KS_127404_CP036273	CLF_112091_CP036273	CP036273	-195	CLF_First	7414295	7415779	7413015	7414490	1484	1475
KS_127414_CP036275	CLF_112100_CP036275	CP036275	434	KS_First	1218361	1217111	1216677	1215367	1250	1310
KS_127424_CP036276	CLF_112111_CP036276	CP036276	15	CLF_First	6617363	6615918	6618691	6617378	1445	1313
KS_127428_CP036277	CLF_112115_CP036277	CP036277	412	KS_First	1559109	1560383	1560795	1562102	1274	1307
KS_127446_CP036279	CLF_112133_CP036279	CP036279	49	CLF_First	6257500	6256211	6258880	6257549	1289	1331
KS_127450_CP036280	CLF_112137_CP036280	CP036280	22	CLF_First	103822	102521	105163	103844	1301	1319
KS_127522_CP036299	CLF_112202_CP036299	CP036299	856	KS_First	4215573	4214335	4213479	4212133	1238	1346
KS_127555_CP036316	CLF_112234_CP036316	CP036316	130	KS_First	4115913	4114609	4114479	4113103	1304	1376
KS_127558_CP036317	CLF_112237_CP036317	CP036317	412	KS_First	3411184	3409910	3409498	3408191	1274	1307
KS_127602_CP036341	CLF_112280_CP036341	CP036341	394	KS_First	1552818	1554098	1554492	1555799	1280	1307
KS_127608_CP036342	CLF_112286_CP036342	CP036342	329	KS_First	1486784	1488058	1488387	1489775	1274	1388
KS_127616_CP036343	CLF_112292_CP036343	CP036343	397	KS_First	3018357	3017077	3016680	3015373	1280	1307
KS_127622_CP036347	CLF_112300_CP036347	CP036347	329	KS_First	1471320	1472594	1472923	1474311	1274	1388
KS_127655_CP036352	CLF_112332_CP036352	CP036352	-123	CLF_First	2128511	2127069	2129749	2128388	1442	1361
KS_127659_CP036353	CLF_112336_CP036353	CP036353	394	KS_First	1578279	1579559	1579953	1581260	1280	1307
KS_127742_CP036425	CLF_112412_CP036425	CP036425	378	CLF_First	3471848	3473158	3470130	3471470	1310	1340
KS_127745_CP036426	CLF_112415_CP036426	CP036426	-16	CLF_First	1919832	1921199	1918097	1919848	1367	1751
KS_127931_CP036534	CLF_112576_CP036534	CP036534	-1332	KS_First	5431520	5429649	5430981	5428372	1871	2609
KS_127936_CP036534	CLF_112581_CP036534	CP036534	-21	KS_First	6672594	6671239	6671260	6670019	1355	1241
KS_127989_CP037421	CLF_112630_CP037421	CP037421	412	KS_First	1597221	1598495	1598907	1600214	1274	1307
KS_128001_CP037422	CLF_112640_CP037422	CP037422	413	KS_First	6474059	6472785	6472372	6471065	1274	1307
KS_128028_CP037452	CLF_112667_CP037452	CP037452	409	KS_First	1630789	1632066	1632475	1633782	1277	1307
KS_128202_CP037920	CLF_112827_CP037920	CP037920	413	KS_First	5756566	5755292	5754879	5753572	1274	1307
KS_128458_CP038101	CLF_113054_CP038101	CP038101	-129	KS_First	2222353	2223621	2223492	2224913	1268	1421
KS_128513_CP038147	CLF_113098_CP038147	CP038147	-525	KS_First	964207	965535	965010	966800	1328	1790
KS_128499_CP038147	CLF_113085_CP038147	CP038147	-1410	KS_First	162229	160958	162368	159768	1271	2600
KS_128693_CP038254	CLF_113229_CP038254	CP038254	-3	KS_First	326687	325344	325347	324076	1343	1271
KS_128705_CP038271	CLF_113242_CP038271	CP038271	-3	KS_First	2173870	2175318	2175315	2176580	1448	1265
KS_128708_CP038273	CLF_113245_CP038273	CP038273	-3	KS_First	1395354	1396697	1396694	1397965	1343	1271
KS_129362_CP039123	CLF_113753_CP039123	CP039123	-1200	KS_First	5345977	5344661	5345861	5343336	1316	2525
KS_130336_CP040244	CLF_114620_CP040244	CP040244	-3010	CLF_First	46204	47964	45924	49214	1760	3290
KS_131082_CP040752	CLF_115267_CP040752	CP040752	-1200	KS_First	1040234	1042138	1040938	1043367	1904	2429
KS_131088_CP040752	CLF_115271_CP040752	CP040752	-2497	CLF_First	3723236	3724504	3722113	3725733	1268	3620
KS_131356_CP040941	CLF_115518_CP040941	CP040941	-1200	KS_First	1944185	1942881	1944081	1941637	1304	2444
KS_131365_CP040941	CLF_115526_CP040941	CP040941	-195	KS_First	5940697	5939429	5939624	5938188	1268	1436
KS_131603_CP041061	CLF_115758_CP041061	CP041061	-7	KS_First	766239	767909	767902	769134	1670	1232
KS_131590_CP041061	CLF_115746_CP041061	CP041061	-885	KS_First	3843307	3844575	3843690	3845867	1268	2177
KS_131782_CP041168	CLF_115910_CP041168	CP041168	-1200	KS_First	1375255	1377123	1375923	1378313	1868	2390
KS_131787_CP041168	CLF_115913_CP041168	CP041168	-3	KS_First	4815337	4813814	4813817	4812567	1523	1250
KS_131799_CP041168	CLF_115924_CP041168	CP041168	-195	KS_First	8092849	8091371	8091566	8090142	1478	1424
KS_131994_CP041244	CLF_116099_CP041244	CP041244	-906	KS_First	9208346	9211537	9210631	9212745	3191	2114
KS_131985_CP041244	CLF_116092_CP041244	CP041244	-132	KS_First	4553619	4554947	4554815	4556158	1328	1343
KS_131983_CP041244	CLF_116088_CP041244	CP041244	-945	KS_First	1569306	1568023	1568968	1566686	1283	2282
KS_132294_CP041602	CLF_116378_CP041602	CP041602	-48	KS_First	5965782	5967110	5967062	5968321	1328	1259
KS_132303_CP041602	CLF_116387_CP041602	CP041602	-1200	KS_First	9929555	9930823	9929623	9932076	1268	2453
KS_132313_CP041604	CLF_116396_CP041604	CP041604	-48	KS_First	6203815	6205143	6205095	6206354	1328	1259
KS_132322_CP041604	CLF_116405_CP041604	CP041604	-1200	KS_First	9941575	9942843	9941643	9944096	1268	2453
KS_132331_CP041607	CLF_116414_CP041607	CP041607	-48	KS_First	5868954	5870282	5870234	5871493	1328	1259
KS_132340_CP041607	CLF_116423_CP041607	CP041607	-1200	KS_First	9553731	9554999	9553799	9556252	1268	2453
KS_132350_CP041609	CLF_116433_CP041609	CP041609	-48	KS_First	5960927	5962255	5962207	5963466	1328	1259
KS_132359_CP041609	CLF_116442_CP041609	CP041609	-1200	KS_First	9683104	9684372	9683172	9685625	1268	2453
KS_132368_CP041610	CLF_116450_CP041610	CP041610	-48	KS_First	5865285	5866613	5866565	5867824	1328	1259
KS_132377_CP041610	CLF_116459_CP041610	CP041610	-1200	KS_First	9779680	9780948	9779748	9782201	1268	2453
KS_132387_CP041611	CLF_116469_CP041611	CP041611	-48	KS_First	6069554	6070882	6070834	6072093	1328	1259
KS_132396_CP041611	CLF_116478_CP041611	CP041611	-1200	KS_First	9853310	9854578	9853378	9855831	1268	2453
KS_132406_CP041612	CLF_116488_CP041612	CP041612	-48	KS_First	6065109	6066437	6066389	6067648	1328	1259
KS_132415_CP041612	CLF_116497_CP041612	CP041612	-1200	KS_First	9847932	9849200	9848000	9850453	1268	2453
KS_132427_CP041613	CLF_116508_CP041613	CP041613	-48	KS_First	6323720	6325048	6325000	6326259	1328	1259
KS_132417_CP041613	CLF_116499_CP041613	CP041613	-1200	KS_First	10272999	10274267	10273067	10275520	1268	2453
KS_132496_CP041650	CLF_116572_CP041650	CP041650	-48	KS_First	6250308	6251636	6251588	6252847	1328	1259
KS_132505_CP041650	CLF_116581_CP041650	CP041650	-1200	KS_First	9982049	9983317	9982117	9984570	1268	2453
KS_132515_CP041651	CLF_116591_CP041651	CP041651	-48	KS_First	5786975	5788303	5788255	5789514	1328	1259
KS_132524_CP041651	CLF_116600_CP041651	CP041651	-1200	KS_First	9518698	9519966	9518766	9521219	1268	2453
KS_132534_CP041654	CLF_116610_CP041654	CP041654	-48	KS_First	6069698	6071026	6070978	6072237	1328	1259
KS_132543_CP041654	CLF_116619_CP041654	CP041654	-1200	KS_First	9850956	9852224	9851024	9853477	1268	2453
KS_132565_CP041668	CLF_116636_CP041668	CP041668	-3	KS_First	716580	715237	715240	713969	1343	1271
KS_132637_CP041713	CLF_116703_CP041713	CP041713	-3	KS_First	544307	542922	542925	541660	1385	1265
KS_134870_CP042266	CLF_118521_CP042266	CP042266	-1416	KS_First	6297727	6299883	6298467	6301157	2156	2690
KS_134948_CP042278	CLF_118591_CP042278	CP042278	-1200	KS_First	2606668	2607984	2606784	2609309	1316	2525
KS_134974_CP042279	CLF_118615_CP042279	CP042279	23	KS_First	1394263	1395435	1395458	1396684	1172	1226
KS_134974_CP042279	CLF_118616_CP042279	CP042279	103	KS_First	1394263	1395435	1395538	1397466	1172	1928
KS_134992_CP042279	CLF_118624_CP042279	CP042279	328	KS_First	4540365	4539748	4539420	4538104	617	1316
KS_134992_CP042279	CLF_118623_CP042279	CP042279	992	KS_First	4540365	4539748	4538756	4537896	617	860
KS_135091_CP042324	CLF_118722_CP042324	CP042324	-894	KS_First	5529804	5531315	5530421	5532535	1511	2114
KS_135094_CP042324	CLF_118723_CP042324	CP042324	-3	KS_First	5789667	5788327	5788330	5787056	1340	1274
KS_135189_CP042425	CLF_118810_CP042425	CP042425	116	CLF_First	1538338	1537046	1539755	1538454	1292	1301
KS_135372_CP042593	CLF_118978_CP042593	CP042593	-55	KS_First	1448059	1449282	1449227	1450465	1223	1238
KS_135377_CP042594	CLF_118983_CP042594	CP042594	-195	KS_First	576154	577422	577227	578663	1268	1436
KS_135380_CP042595	CLF_118986_CP042595	CP042595	-1200	KS_First	173286	174590	173390	175834	1304	2444
KS_135596_CP042829	CLF_119200_CP042829	CP042829	17	KS_First	2271401	2270136	2270119	2268881	1265	1238
KS_135595_CP042829	CLF_119201_CP042829	CP042829	17	CLF_First	2270119	2268881	2271401	2270136	1238	1265
KS_135703_CP042910	CLF_119304_CP042910	CP042910	394	KS_First	1558202	1559482	1559876	1561183	1280	1307
KS_135713_CP042911	CLF_119312_CP042911	CP042911	-7	CLF_First	8585755	8587158	8584479	8585762	1403	1283
KS_135844_CP042997	CLF_119425_CP042997	CP042997	41	CLF_First	3386169	3387518	3384800	3386128	1349	1328
KS_136320_CP043317	CLF_119881_CP043317	CP043317	-954	KS_First	2284190	2281656	2282610	2280433	2534	2177
KS_136322_CP043317	CLF_119885_CP043317	CP043317	-495	KS_First	2940157	2942025	2941530	2943302	1868	1772
KS_136596_CP043497	CLF_120137_CP043497	CP043497	-213	KS_First	356606	357994	357781	359259	1388	1478
KS_136827_CP043638	CLF_120348_CP043638	CP043638	-1200	KS_First	7343069	7345825	7344625	7347060	2756	2435
KS_136810_CP043638	CLF_120333_CP043638	CP043638	-192	KS_First	2090689	2091954	2091762	2093162	1265	1400
KS_137052_CP043930	CLF_120555_CP043930	CP043930	328	KS_First	2290325	2289051	2288723	2287335	1274	1388
KS_137062_CP043931	CLF_120565_CP043931	CP043931	394	KS_First	6141242	6139962	6139568	6138261	1280	1307
KS_137098_CP043956	CLF_120599_CP043956	CP043956	-195	KS_First	5269919	5267208	5267403	5265961	2711	1442
KS_137115_CP043957	CLF_120615_CP043957	CP043957	-195	KS_First	5146834	5144123	5144318	5142876	2711	1442
KS_137134_CP043958	CLF_120632_CP043958	CP043958	-195	KS_First	5051326	5048615	5048810	5047368	2711	1442
KS_137147_CP043959	CLF_120646_CP043959	CP043959	-195	KS_First	4818521	4819789	4819594	4821030	1268	1436
KS_138163_CP045096	CLF_121508_CP045096	CP045096	-1356	KS_First	5405942	5404674	5406030	5403400	1268	2630
KS_138251_CP045178	CLF_121587_CP045178	CP045178	-129	KS_First	2389830	2391890	2391761	2393158	2060	1397
KS_138262_CP045178	CLF_121596_CP045178	CP045178	-462	KS_First	752689	753960	753498	755165	1271	1667
KS_138457_CP045309	CLF_121774_CP045309	CP045309	-1197	KS_First	2989941	2988673	2989870	2987426	1268	2444
KS_138775_CP045547	CLF_122063_CP045547	CP045547	-3	KS_First	2911859	2913202	2913199	2914473	1343	1274
KS_138779_CP045549	CLF_122067_CP045549	CP045549	-1200	KS_First	27521	28825	27625	30069	1304	2444
KS_138888_CP045643	CLF_122165_CP045643	CP045643	-129	KS_First	4693089	4691761	4691890	4690550	1328	1340
KS_138883_CP045643	CLF_122160_CP045643	CP045643	-1200	KS_First	1807839	1806571	1807771	1805318	1268	2453
KS_139053_CP045732	CLF_122300_CP045732	CP045732	-148	KS_First	2954901	2953594	2953742	2952333	1307	1409
KS_139083_CP045740	CLF_122329_CP045740	CP045740	8	KS_First	4582664	4584178	4584186	4585430	1514	1244
KS_139081_CP045740	CLF_122327_CP045740	CP045740	-540	KS_First	3240381	3241745	3241205	3243016	1364	1811
KS_139185_CP045803	CLF_122423_CP045803	CP045803	-213	KS_First	5750153	5748765	5748978	5747500	1388	1478
KS_139340_CP045847	CLF_122548_CP045847	CP045847	-195	KS_First	5763667	5765427	5765232	5766725	1760	1493
KS_139649_CP046024	CLF_122812_CP046024	CP046024	-1200	KS_First	8244869	8243076	8244276	8241886	1793	2390
KS_139746_CP046104	CLF_122903_CP046104	CP046104	-1314	KS_First	5589609	5588188	5589502	5586971	1421	2531
KS_139746_CP046104	CLF_122905_CP046104	CP046104	847	Diverge	5589609	5588188	5590456	5591817	1421	1361
KS_139740_CP046104	CLF_122899_CP046104	CP046104	-186	KS_First	3770841	3772103	3771917	3773383	1262	1466
KS_139816_CP046171	CLF_122968_CP046171	CP046171	-3	KS_First	1615437	1617074	1617071	1618270	1637	1199
KS_139823_CP046171	CLF_122974_CP046171	CP046171	-1464	KS_First	3062757	3064301	3062837	3065536	1544	2699
KS_139860_CP046172	CLF_123003_CP046172	CP046172	-3	KS_First	6938693	6937359	6937362	6936136	1334	1226
KS_139838_CP046172	CLF_122985_CP046172	CP046172	-1287	KS_First	2472224	2470953	2472240	2469739	1271	2501
KS_139845_CP046172	CLF_122991_CP046172	CP046172	-123	KS_First	3815421	3816671	3816548	3817882	1250	1334
KS_139886_CP046173	CLF_123028_CP046173	CP046173	-1521	KS_First	1888183	1890816	1889295	1892063	2633	2768
KS_139891_CP046173	CLF_123031_CP046173	CP046173	-3	KS_First	2107899	2106625	2106628	2105369	1274	1259
KS_140897_CP046905	CLF_123915_CP046905	CP046905	-1029	KS_First	3771785	3769470	3770499	3768235	2315	2264
KS_140895_CP046905	CLF_123913_CP046905	CP046905	-129	KS_First	3232895	3231567	3231696	3230356	1328	1340
KS_140900_CP046907	CLF_123918_CP046907	CP046907	-1200	KS_First	1126291	1124282	1125482	1123062	2009	2420
KS_140905_CP046907	CLF_123923_CP046907	CP046907	-1194	KS_First	3159124	3157610	3158804	3156366	1514	2438
KS_141030_CP047019	CLF_124029_CP047019	CP047019	-1221	KS_First	7754316	7752703	7753924	7751459	1613	2465
KS_141042_CP047019	CLF_124043_CP047019	CP047019	-1200	KS_First	9990956	9992482	9991282	9994044	1526	2762
KS_141042_CP047019	CLF_124044_CP047019	CP047019	700	KS_First	9990956	9992482	9993182	9993688	1526	506
KS_141018_CP047019	CLF_124017_CP047019	CP047019	-1029	KS_First	1855228	1853882	1854911	1852680	1346	2231
KS_141021_CP047019	CLF_124020_CP047019	CP047019	-3	KS_First	280723	279422	279425	278178	1301	1247
KS_141264_CP047140	CLF_124248_CP047140	CP047140	-1326	KS_First	216029	214314	215640	213034	1715	2606
KS_141261_CP047140	CLF_124247_CP047140	CP047140	-40	KS_First	2025122	2026300	2026260	2027531	1178	1271
KS_141289_CP047144	CLF_124270_CP047144	CP047144	8	KS_First	3642492	3640963	3640955	3639711	1529	1244
KS_141279_CP047144	CLF_124260_CP047144	CP047144	-57	KS_First	1779628	1778342	1778399	1777116	1286	1283
KS_141303_CP047146	CLF_124286_CP047146	CP047146	-1200	KS_First	3343119	3344387	3343187	3345634	1268	2447
KS_141436_CP047176	CLF_124406_CP047176	CP047176	-885	KS_First	1949285	1950808	1949923	1952073	1523	2150
KS_141652_CP047318	CLF_124578_CP047318	CP047318	-1203	KS_First	3577825	3579096	3577893	3580361	1271	2468
KS_142428_CP048261	CLF_125298_CP048261	CP048261	-213	KS_First	8718028	8716640	8716853	8715375	1388	1478
KS_142521_CP048289	CLF_125385_CP048289	CP048289	-1281	KS_First	668927	667578	668859	666364	1349	2495
KS_142637_CP048405	CLF_125496_CP048405	CP048405	-1284	KS_First	5340283	5338898	5340182	5337636	1385	2546
KS_143057_CP048835	CLF_125871_CP048835	CP048835	-3	KS_First	8286211	8287596	8287593	8288840	1385	1247
KS_143043_CP048835	CLF_125857_CP048835	CP048835	-1647	KS_First	1605264	1603996	1605643	1602737	1268	2906
KS_143140_CP048875	CLF_125948_CP048875	CP048875	-1311	KS_First	2237077	2235449	2236760	2234175	1628	2585
KS_143187_CP048882	CLF_125993_CP048882	CP048882	-3	KS_First	5523460	5524728	5524725	5525966	1268	1241
KS_143285_CP049055	CLF_126095_CP049055	CP049055	99	KS_First	1874248	1875468	1875567	1876805	1220	1238
KS_143894_CP049780	CLF_126648_CP049780	CP049780	-1200	KS_First	279456	277930	279130	276680	1526	2450
KS_143927_CP049782	CLF_126681_CP049782	CP049782	-195	KS_First	7831821	7833089	7832894	7834336	1268	1442
KS_144025_CP049838	CLF_126767_CP049838	CP049838	-489	KS_First	1766998	1765730	1766219	1764483	1268	1736
KS_144474_CP050177	CLF_127184_CP050177	CP050177	-48	KS_First	1304553	1305821	1305773	1307035	1268	1262
KS_145009_CP050504	CLF_127670_CP050504	CP050504	10	KS_First	2749398	2747899	2747889	2746645	1499	1244
KS_145024_CP050504	CLF_127688_CP050504	CP050504	-1329	KS_First	7424000	7425448	7424119	7426665	1448	2546
KS_145013_CP050504	CLF_127676_CP050504	CP050504	-1200	KS_First	4836463	4837791	4836591	4839011	1328	2420
KS_145072_CP050522	CLF_127731_CP050522	CP050522	-3	KS_First	5801860	5800520	5800523	5799249	1340	1274
KS_145141_CP050692	CLF_127800_CP050692	CP050692	-2205	KS_First	3863168	3861468	3863673	3860239	1700	3434
KS_145139_CP050692	CLF_127796_CP050692	CP050692	-3	KS_First	1416957	1415347	1415350	1414109	1610	1241
KS_145155_CP050693	CLF_127813_CP050693	CP050693	-1650	KS_First	6562846	6565671	6564021	6566876	2825	2855
KS_145152_CP050693	CLF_127810_CP050693	CP050693	-210	KS_First	5856035	5858050	5857840	5859336	2015	1496
KS_145282_CP050848	CLF_127935_CP050848	CP050848	-129	CLF_First	4419297	4417864	4420670	4419168	1433	1502
KS_145454_CP050974	CLF_128065_CP050974	CP050974	-129	KS_First	5905823	5907151	5907022	5908362	1328	1340
KS_145459_CP050974	CLF_128069_CP050974	CP050974	-195	KS_First	9847464	9848732	9848537	9849874	1268	1337
KS_145488_CP050975	CLF_128095_CP050975	CP050975	-1200	KS_First	4789410	4790738	4789538	4791946	1328	2408
KS_145493_CP050975	CLF_128100_CP050975	CP050975	-195	KS_First	7649367	7650635	7650440	7651777	1268	1337
KS_145502_CP050976	CLF_128107_CP050976	CP050976	-1275	KS_First	2823339	2821870	2823145	2820638	1469	2507
KS_145497_CP050976	CLF_128102_CP050976	CP050976	-48	KS_First	1232635	1231367	1231415	1230120	1268	1295
KS_145585_CP051006	CLF_128185_CP051006	CP051006	8	KS_First	4677100	4678359	4678367	4679611	1259	1244
KS_145602_CP051007	CLF_128199_CP051007	CP051007	-132	KS_First	127848	126583	126715	125336	1265	1379
KS_145619_CP051010	CLF_128214_CP051010	CP051010	-129	KS_First	11893308	11891974	11892103	11891291	1334	812
KS_145619_CP051010	CLF_128213_CP051010	CP051010	302	KS_First	11893308	11891974	11891672	11890695	1334	977
KS_145627_CP051010	CLF_128223_CP051010	CP051010	-1200	KS_First	6030290	6031618	6030418	6032829	1328	2411
KS_145635_CP051010	CLF_128230_CP051010	CP051010	-195	KS_First	9976127	9977395	9977200	9978639	1268	1439
KS_146602_CP051486	CLF_128876_CP051486	CP051486	-1410	KS_First	4329561	4328290	4329700	4327043	1271	2657
KS_146738_CP051627	CLF_128971_CP051627	CP051627	-39	KS_First	1716816	1715119	1715158	1713872	1697	1286
KS_147187_CP052032	CLF_129357_CP052032	CP052032	-489	KS_First	3212114	3210576	3211065	3209335	1538	1730
KS_147184_CP052032	CLF_129356_CP052032	CP052032	-3	KS_First	2214759	2216048	2216045	2217271	1289	1226
KS_147200_CP052033	CLF_129371_CP052033	CP052033	-489	KS_First	3980522	3982060	3981571	3983301	1538	1730
KS_147203_CP052033	CLF_129372_CP052033	CP052033	-3	KS_First	4977879	4976590	4976593	4975367	1289	1226
KS_148540_CP053109	CLF_130625_CP053109	CP053109	8	KS_First	6912444	6913967	6913975	6915219	1523	1244
KS_148537_CP053109	CLF_130622_CP053109	CP053109	-3	KS_First	5533846	5535174	5535171	5536391	1328	1220
KS_148615_CP053189	CLF_130696_CP053189	CP053189	-2542	CLF_First	7591702	7593030	7591611	7594244	1328	2633
KS_148606_CP053189	CLF_130689_CP053189	CP053189	8	KS_First	5570086	5571345	5571353	5572597	1259	1244
KS_148945_CP053452	CLF_130990_CP053452	CP053452	-36	CLF_First	3954446	3955852	3953127	3954482	1406	1355
KS_148968_CP053539	CLF_131009_CP053539	CP053539	-21	KS_First	6191369	6189885	6189906	6188665	1484	1241
KS_149680_CP054019	CLF_131653_CP054019	CP054019	-1335	KS_First	1777106	1775838	1777173	1774591	1268	2582
KS_149939_CP054187	CLF_131892_CP054187	CP054187	-87	CLF_First	134659	136065	133334	134746	1406	1412
KS_149946_CP054188	CLF_131899_CP054188	CP054188	49	KS_First	1775507	1774281	1774232	1772988	1226	1244
KS_149952_CP054190	CLF_131905_CP054190	CP054190	10	CLF_First	3075708	3077015	3073938	3075698	1307	1760
KS_150911_CP054916	CLF_132741_CP054916	CP054916	-189	KS_First	2143560	2145026	2144837	2146273	1466	1436
KS_150916_CP054916	CLF_132744_CP054916	CP054916	-1197	KS_First	3733631	3732240	3733437	3730942	1391	2495
KS_150982_CP054918	CLF_132805_CP054918	CP054918	-2521	CLF_First	96605	97852	96304	99126	1247	2822
KS_151002_CP054919	CLF_132827_CP054919	CP054919	-1197	KS_First	7747630	7749225	7748028	7750442	1595	2414
KS_150991_CP054919	CLF_132816_CP054919	CP054919	-1203	KS_First	5296656	5297993	5296790	5299243	1337	2453
KS_151011_CP054920	CLF_132836_CP054920	CP054920	-3	KS_First	2741568	2743400	2743397	2744665	1832	1268
KS_151019_CP054923	CLF_132841_CP054923	CP054923	-651	KS_First	1244487	1242754	1243405	1241546	1733	1859
KS_151029_CP054923	CLF_132852_CP054923	CP054923	-1425	KS_First	4716461	4715187	4716612	4713895	1274	2717
KS_151099_CP054925	CLF_132915_CP054925	CP054925	-1197	KS_First	9880736	9883357	9882160	9884568	2621	2408
KS_151105_CP054926	CLF_132920_CP054926	CP054926	-3	KS_First	4279391	4281448	4281445	4282707	2057	1262
KS_151202_CP054936	CLF_133014_CP054936	CP054936	-1203	KS_First	500156	501490	500287	502758	1334	2471
KS_151201_CP054936	CLF_133011_CP054936	CP054936	-195	KS_First	4707437	4706169	4706364	4704922	1268	1442
KS_151220_CP054938	CLF_133031_CP054938	CP054938	-129	KS_First	5508625	5510328	5510199	5511548	1703	1349
KS_151232_CP054939	CLF_133042_CP054939	CP054939	-195	KS_First	6853848	6852580	6852775	6851339	1268	1436
KS_151885_CP056041	CLF_133622_CP056041	CP056041	-1329	KS_First	1288855	1287290	1288619	1286067	1565	2552
KS_151895_CP056041	CLF_133634_CP056041	CP056041	-3	KS_First	7135909	7137237	7137234	7138460	1328	1226
KS_151892_CP056041	CLF_133630_CP056041	CP056041	-198	KS_First	3801610	3800336	3800534	3799089	1274	1445
KS_154149_CP058322	CLF_135647_CP058322	CP058322	-2659	CLF_First	4444867	4446240	4444443	4447526	1373	3083
KS_154143_CP058322	CLF_135641_CP058322	CP058322	-2512	CLF_First	3939775	3941046	3939591	3942287	1271	2696
KS_154273_CP058556	CLF_135758_CP058556	CP058556	-3	KS_First	5901860	5900142	5900145	5898883	1718	1262
KS_154438_CP058693	CLF_135905_CP058693	CP058693	-1275	KS_First	7719963	7718497	7719772	7717232	1466	2540
KS_154593_CP058905	CLF_136060_CP058905	CP058905	-1710	KS_First	3737113	3735557	3737267	3734271	1556	2996
KS_154680_CP058970	CLF_136127_CP058970	CP058970	20	KS_First	3814952	3816259	3816279	3817394	1307	1115
KS_154714_CP058977	CLF_136156_CP058977	CP058977	8	KS_First	296457	297953	297961	299205	1496	1244
KS_155225_CP059322	CLF_136605_CP059322	CP059322	-1200	KS_First	5694663	5693038	5694238	5691833	1625	2405
KS_155222_CP059322	CLF_136602_CP059322	CP059322	-1197	KS_First	5059327	5058059	5059256	5056815	1268	2441
KS_155480_CP059488	CLF_136844_CP059488	CP059488	-72	KS_First	1507998	1509341	1509269	1510498	1343	1229
KS_155575_CP059557	CLF_136922_CP059557	CP059557	-195	KS_First	4536604	4537998	4537803	4539209	1394	1406
KS_155619_CP059572	CLF_136959_CP059572	CP059572	-1191	KS_First	2716325	2714319	2715510	2713096	2006	2414
KS_155622_CP059572	CLF_136962_CP059572	CP059572	-1107	KS_First	3129640	3128378	3129485	3127122	1262	2363
KS_155648_CP059576	CLF_136986_CP059576	CP059576	-3	KS_First	3159229	3157889	3157892	3156618	1340	1274
KS_155686_CP059696	CLF_137018_CP059696	CP059696	1382	KS_First	333016	331304	329922	328639	1712	1283
KS_155683_CP059696	CLF_137017_CP059696	CP059696	-3	KS_First	315934	317208	317205	318413	1274	1208
KS_155696_CP059696	CLF_137027_CP059696	CP059696	-192	KS_First	6303164	6301899	6302091	6300646	1265	1445
KS_155925_CP059898	CLF_137181_CP059898	CP059898	-3	KS_First	2177187	2178905	2178902	2180164	1718	1262
KS_156057_CP059991	CLF_137306_CP059991	CP059991	-1200	KS_First	2620976	2619522	2620722	2618308	1454	2414
KS_156066_CP059991	CLF_137315_CP059991	CP059991	-2512	CLF_First	705283	706551	705249	707795	1268	2546
KS_156582_CP060395	CLF_137760_CP060395	CP060395	4	KS_First	1237530	1238822	1238826	1240106	1292	1280
KS_157309_CP060825	CLF_138332_CP060825	CP060825	-195	KS_First	5839347	5838079	5838274	5836841	1268	1433
KS_157339_CP060828	CLF_138362_CP060828	CP060828	-216	KS_First	2367647	2366250	2366466	2365033	1397	1433
KS_157377_CP060828	CLF_138401_CP060828	CP060828	-3	KS_First	9618102	9619439	9619436	9620677	1337	1241
KS_157363_CP060828	CLF_138388_CP060828	CP060828	-375	KS_First	8762494	8763759	8763384	8764961	1265	1577
KS_157548_CP061072	CLF_138560_CP061072	CP061072	-894	KS_First	4580628	4582226	4581332	4583482	1598	2150
KS_157541_CP061072	CLF_138552_CP061072	CP061072	-1200	KS_First	2368154	2366886	2368086	2365672	1268	2414
KS_157798_CP061281	CLF_138781_CP061281	CP061281	-1200	KS_First	1442250	1440982	1442182	1439738	1268	2444
KS_157810_CP061282	CLF_138792_CP061282	CP061282	-1200	KS_First	273284	274732	273532	275994	1448	2462
KS_157806_CP061282	CLF_138789_CP061282	CP061282	-888	KS_First	15585	16859	15971	18061	1274	2090
KS_158157_CP061725	CLF_139123_CP061725	CP061725	-2572	CLF_First	5820453	5821727	5820062	5823025	1274	2963
KS_158394_CP061913	CLF_139319_CP061913	CP061913	-54	KS_First	3976149	3977420	3977366	3978628	1271	1262
KS_159695_CP063232	CLF_140333_CP063232	CP063232	-3	KS_First	2359402	2360769	2360766	2361974	1367	1208
KS_159907_CP063373	CLF_140518_CP063373	CP063373	-1431	KS_First	8164199	8162928	8164359	8161681	1271	2678
KS_159911_CP063373	CLF_140521_CP063373	CP063373	-1314	KS_First	8450790	8449522	8450836	8448266	1268	2570
KS_159918_CP063374	CLF_140526_CP063374	CP063374	-3	KS_First	3455588	3453750	3453753	3452533	1838	1220
KS_159915_CP063374	CLF_140523_CP063374	CP063374	8	KS_First	2316067	2314544	2314536	2313292	1523	1244
KS_160052_CP063458	CLF_140647_CP063458	CP063458	-67	CLF_First	5899547	5898084	5900784	5899480	1463	1304
KS_160315_CP063808	CLF_140887_CP063808	CP063808	-3	KS_First	207997	205292	205295	204045	2705	1250
KS_160316_CP063808	CLF_140890_CP063808	CP063808	-25	KS_First	2532585	2534429	2534404	2535672	1844	1268
KS_160319_CP063808	CLF_140893_CP063808	CP063808	-129	KS_First	3687692	3689020	3688891	3690231	1328	1340
KS_160324_CP063808	CLF_140895_CP063808	CP063808	-1221	KS_First	8158747	8157443	8158664	8156208	1304	2456
KS_160366_CP063845	CLF_140939_CP063845	CP063845	-7	KS_First	1679341	1680738	1680731	1681906	1397	1175
KS_160374_CP063845	CLF_140945_CP063845	CP063845	27	KS_First	2974717	2973323	2973296	2972127	1394	1169
KS_160673_CP064057	CLF_141230_CP064057	CP064057	-936	KS_First	2250863	2252134	2251198	2253411	1271	2213
KS_160903_CP064192	CLF_141434_CP064192	CP064192	-1200	KS_First	2967124	2968449	2967249	2969660	1325	2411
KS_161060_CP064356	CLF_141581_CP064356	CP064356	-1188	CLF_First	3509100	3511547	3508615	3510288	2447	1673
KS_161059_CP064356	CLF_141582_CP064356	CP064356	-1188	KS_First	3508615	3510288	3509100	3511547	1673	2447
KS_161183_CP064655	CLF_141694_CP064655	CP064655	-774	CLF_First	3184813	3186861	3183653	3185587	2048	1934
KS_161182_CP064655	CLF_141695_CP064655	CP064655	-774	KS_First	3183653	3185587	3184813	3186861	1934	2048
KS_161621_CP064987	CLF_142050_CP064987	CP064987	709	CLF_First	2060837	2062171	2058857	2060128	1334	1271
KS_161812_CP065050	CLF_142228_CP065050	CP065050	-195	KS_First	8398084	8396816	8397011	8395569	1268	1442
KS_162017_CP065234	CLF_142412_CP065234	CP065234	-195	KS_First	1111227	1109467	1109662	1108169	1760	1493
KS_162032_CP065236	CLF_142428_CP065236	CP065236	-195	KS_First	1107638	1106259	1106454	1105033	1379	1421
KS_162032_CP065236	CLF_142427_CP065236	CP065236	517	KS_First	1107638	1106259	1105742	1104954	1379	788
KS_162060_CP065239	CLF_142452_CP065239	CP065239	-195	KS_First	1116223	1114463	1114658	1113165	1760	1493
KS_162073_CP065241	CLF_142465_CP065241	CP065241	-195	KS_First	1121511	1119751	1119946	1118453	1760	1493
KS_162091_CP065244	CLF_142481_CP065244	CP065244	-195	KS_First	1111201	1109441	1109636	1108143	1760	1493
KS_162104_CP065246	CLF_142494_CP065246	CP065246	-195	KS_First	1111203	1109443	1109638	1108145	1760	1493
KS_162118_CP065248	CLF_142508_CP065248	CP065248	-195	KS_First	1115053	1113293	1113488	1111995	1760	1493
KS_162131_CP065253	CLF_142521_CP065253	CP065253	-195	KS_First	1112593	1110833	1111028	1109535	1760	1493
KS_162146_CP065255	CLF_142536_CP065255	CP065255	-195	KS_First	1123063	1121303	1121498	1120005	1760	1493
KS_162169_CP065258	CLF_142558_CP065258	CP065258	-195	KS_First	5751615	5753375	5753180	5754673	1760	1493
KS_162190_CP065261	CLF_142576_CP065261	CP065261	-195	KS_First	5757904	5759664	5759469	5760962	1760	1493
KS_162531_CP065375	CLF_142862_CP065375	CP065375	-120	KS_First	7941479	7942714	7942594	7943970	1235	1376
KS_163010_CP065748	CLF_143285_CP065748	CP065748	20	KS_First	1586461	1587768	1587788	1588903	1307	1115
KS_163554_CP066225	CLF_143785_CP066225	CP066225	377	CLF_First	1587424	1588734	1585713	1587047	1310	1334
KS_163562_CP066227	CLF_143792_CP066227	CP066227	-393	CLF_First	2260751	2259492	2260723	2260358	1259	365
KS_163981_CP066774	CLF_144167_CP066774	CP066774	8	KS_First	8280494	8279235	8279227	8277983	1259	1244
KS_164037_CP066801	CLF_144220_CP066801	CP066801	-888	KS_First	1359935	1358667	1359555	1357438	1268	2117
KS_164095_CP066831	CLF_144276_CP066831	CP066831	-648	KS_First	7633822	7635195	7634547	7636478	1373	1931
KS_165027_CP068030	CLF_145164_CP068030	CP068030	0	KS_First	13223	11982	11982	10789	1241	1193
KS_165083_CP068048	CLF_145216_CP068048	CP068048	-120	KS_First	8007326	8009206	8009086	8010462	1880	1376
KS_165571_CP068598	CLF_145636_CP068598	CP068598	-3	KS_First	4341822	4343879	4343876	4345138	2057	1262
KS_165586_CP068598	CLF_145649_CP068598	CP068598	104	KS_First	896839	898191	898295	899443	1352	1148
KS_166425_CP069161	CLF_146348_CP069161	CP069161	-3	KS_First	1232706	1231390	1231393	1230206	1316	1187
KS_166773_CP069396	CLF_146671_CP069396	CP069396	-3	KS_First	2733377	2731599	2731602	2730355	1778	1247
KS_167718_CP070242	CLF_147568_CP070242	CP070242	-3	KS_First	2211964	2213682	2213679	2214941	1718	1262
KS_167739_CP070245	CLF_147584_CP070245	CP070245	-3	KS_First	5586733	5585015	5585018	5583756	1718	1262
KS_167753_CP070249	CLF_147598_CP070249	CP070249	-3	KS_First	2205891	2207609	2207606	2208868	1718	1262
KS_167770_CP070254	CLF_147613_CP070254	CP070254	-3	KS_First	2203274	2204992	2204989	2206251	1718	1262
KS_167795_CP070260	CLF_147630_CP070260	CP070260	-3	KS_First	5754927	5753209	5753212	5751950	1718	1262
KS_167885_CP070326	CLF_147721_CP070326	CP070326	-1335	KS_First	1900777	1899509	1900844	1898262	1268	2582
KS_168028_CP070373	CLF_147850_CP070373	CP070373	-51	KS_First	7111438	7112709	7112658	7113953	1271	1295
KS_168046_CP070379	CLF_147865_CP070379	CP070379	-1407	KS_First	2188321	2190126	2188719	2191400	1805	2681
KS_168049_CP070379	CLF_147866_CP070379	CP070379	-1200	KS_First	3152436	3150985	3152185	3149744	1451	2441
KS_168227_CP070499	CLF_148027_CP070499	CP070499	-3	KS_First	1361949	1360621	1360624	1359413	1328	1211
KS_168237_CP070499	CLF_148037_CP070499	CP070499	-3	KS_First	1943466	1944749	1944746	1945978	1283	1232
KS_168277_CP070500	CLF_148072_CP070500	CP070500	-120	KS_First	9109855	9111090	9110970	9112346	1235	1376
KS_168435_CP070627	CLF_148214_CP070627	CP070627	-45	CLF_First	6034557	6035864	6033346	6034602	1307	1256
KS_168528_CP070669	CLF_148294_CP070669	CP070669	-127	CLF_First	656279	657607	655222	656406	1328	1184
KS_168535_CP070675	CLF_148303_CP070675	CP070675	13	CLF_First	3452365	3451046	3453694	3452378	1319	1316
KS_168546_CP070678	CLF_148313_CP070678	CP070678	1	CLF_First	5619758	5618433	5621180	5619759	1325	1421
KS_168552_CP070684	CLF_148319_CP070684	CP070684	-49	KS_First	843377	844624	844575	845861	1247	1286
KS_168558_CP070685	CLF_148323_CP070685	CP070685	19	CLF_First	245122	246429	243763	245103	1307	1340
KS_168572_CP070689	CLF_148338_CP070689	CP070689	15	KS_First	1875497	1876768	1876783	1878018	1271	1235
KS_168612_CP070708	CLF_148372_CP070708	CP070708	851	CLF_First	150755	152053	148642	149904	1298	1262
KS_168611_CP070708	CLF_148373_CP070708	CP070708	851	KS_First	148642	149904	150755	152053	1262	1298
KS_168624_CP070715	CLF_148386_CP070715	CP070715	1	CLF_First	393825	392503	395154	393826	1322	1328
KS_168634_CP070718	CLF_148394_CP070718	CP070718	6	CLF_First	3114000	3115313	3112654	3113994	1313	1340
KS_168655_CP070728	CLF_148416_CP070728	CP070728	1	CLF_First	989490	988165	990822	989491	1325	1331
KS_168682_CP070743	CLF_148440_CP070743	CP070743	378	CLF_First	455832	454447	457562	456210	1385	1352
KS_168691_CP070744	CLF_148449_CP070744	CP070744	5	CLF_First	4433348	4432044	4434711	4433353	1304	1358
KS_168695_CP070747	CLF_148455_CP070747	CP070747	-57	CLF_First	3806	2433	5065	3749	1373	1316
KS_168717_CP070768	CLF_148472_CP070768	CP070768	275	KS_First	1415169	1413931	1413656	1412400	1238	1256
KS_168724_CP070771	CLF_148477_CP070771	CP070771	-3	CLF_First	4298533	4299819	4297316	4298536	1286	1220
KS_168732_CP070772	CLF_148485_CP070772	CP070772	28	CLF_First	2757857	2759227	2756405	2757829	1370	1424
KS_168749_CP070782	CLF_148502_CP070782	CP070782	1	CLF_First	4718639	4717314	4719968	4718640	1325	1328
KS_168772_CP070790	CLF_148523_CP070790	CP070790	3	CLF_First	3078416	3077106	3079771	3078419	1310	1352
KS_168784_CP070797	CLF_148533_CP070797	CP070797	1496	CLF_First	1366436	1367728	1362982	1364940	1292	1958
KS_168785_CP070797	CLF_148536_CP070797	CP070797	-15	KS_First	179071	180330	180315	181565	1259	1250
KS_168794_CP070806	CLF_148545_CP070806	CP070806	-13	CLF_First	1177883	1176573	1179195	1177870	1310	1325
KS_168798_CP070807	CLF_148549_CP070807	CP070807	-9	KS_First	1721967	1723220	1723211	1724488	1253	1277
KS_168814_CP070816	CLF_148563_CP070816	CP070816	-3	KS_First	381779	380388	380391	379105	1391	1286
KS_168819_CP070817	CLF_148568_CP070817	CP070817	-117	KS_First	631226	630009	630126	628873	1217	1253
KS_168839_CP070827	CLF_148590_CP070827	CP070827	5	CLF_First	4067010	4065703	4068355	4067015	1307	1340
KS_168849_CP070830	CLF_148599_CP070830	CP070830	1	CLF_First	1359371	1358049	1360589	1359372	1322	1217
KS_169134_CP071044	CLF_148855_CP071044	CP071044	-3	KS_First	4259525	4261582	4261579	4262841	2057	1262
KS_169148_CP071044	CLF_148868_CP071044	CP071044	-129	KS_First	856328	857680	857551	858933	1352	1382
KS_169251_CP071090	CLF_148956_CP071090	CP071090	-144	KS_First	3590164	3588251	3588395	3587010	1913	1385
KS_169251_CP071090	CLF_148958_CP071090	CP071090	1364	CLF_First	3590164	3588251	3593030	3591528	1913	1502
KS_169381_CP071123	CLF_149044_CP071123	CP071123	-894	KS_First	2973415	2971904	2972798	2970684	1511	2114
KS_169378_CP071123	CLF_149043_CP071123	CP071123	-3	KS_First	2714457	2715797	2715794	2717068	1340	1274
KS_169444_CP071139	CLF_149100_CP071139	CP071139	-129	KS_First	4311121	4313172	4313043	4314362	2051	1319
KS_169441_CP071139	CLF_149095_CP071139	CP071139	-1200	KS_First	1104449	1103142	1104342	1101919	1307	2423
KS_169755_CP071409	CLF_149370_CP071409	CP071409	1	KS_First	1486980	1488257	1488258	1489373	1277	1115
KS_169796_CP071465	CLF_149408_CP071465	CP071465	-810	KS_First	1180085	1181419	1180609	1182642	1334	2033
KS_169801_CP071465	CLF_149413_CP071465	CP071465	-489	KS_First	4354873	4356141	4355652	4357382	1268	1730
KS_169945_CP071595	CLF_149527_CP071595	CP071595	-1323	KS_First	4118892	4117624	4118947	4116410	1268	2537
KS_169963_CP071595	CLF_149544_CP071595	CP071595	1489	Diverge	7309800	7308571	7311289	7312887	1229	1598
KS_170286_CP071800	CLF_149797_CP071800	CP071800	-894	KS_First	2972107	2970596	2971490	2969376	1511	2114
KS_170283_CP071800	CLF_149796_CP071800	CP071800	-3	KS_First	2713149	2714489	2714486	2715760	1340	1274
KS_170322_CP071839	CLF_149831_CP071839	CP071839	8	KS_First	2707693	2704703	2704695	2703451	2990	1244
KS_170328_CP071839	CLF_149839_CP071839	CP071839	-57	KS_First	6645894	6647162	6647105	6648379	1268	1274
KS_170358_CP071872	CLF_149869_CP071872	CP071872	-195	KS_First	4409348	4410616	4410421	4411866	1268	1445
KS_171424_CP072788	CLF_150776_CP072788	CP072788	-1200	KS_First	5897881	5899209	5898009	5900444	1328	2435
KS_171517_CP072827	CLF_150856_CP072827	CP072827	-2554	CLF_First	7137590	7138930	7137388	7140144	1340	2756
KS_171672_CP072931	CLF_151001_CP072931	CP072931	-210	KS_First	6329478	6330764	6330554	6332011	1286	1457
KS_171693_CP072931	CLF_151019_CP072931	CP072931	-489	KS_First	814742	813474	813963	812227	1268	1736
KS_171728_CP072941	CLF_151052_CP072941	CP072941	-195	KS_First	2756993	2758261	2758066	2759508	1268	1442
KS_172101_CP073318	CLF_151398_CP073318	CP073318	-1182	KS_First	1771195	1772652	1771470	1773845	1457	2375
KS_172129_CP073318	CLF_151423_CP073318	CP073318	-2491	CLF_First	7373879	7375162	7373869	7376370	1283	2501
KS_172160_CP073365	CLF_151450_CP073365	CP073365	-18	KS_First	1346921	1348243	1348225	1349484	1322	1259
KS_172588_CP073778	CLF_151795_CP073778	CP073778	-195	KS_First	7089062	7087752	7087947	7086502	1310	1445
KS_172745_CP074102	CLF_151936_CP074102	CP074102	-129	KS_First	4163656	4162328	4162457	4161117	1328	1340
KS_172750_CP074102	CLF_151941_CP074102	CP074102	-195	KS_First	93965	92697	92892	91444	1268	1448
KS_172758_CP074111	CLF_151949_CP074111	CP074111	-3	KS_First	5364927	5363095	5363098	5361830	1832	1268
KS_172789_CP074132	CLF_151981_CP074132	CP074132	-1200	KS_First	912376	913752	912552	914960	1376	2408
KS_173165_CP074371	CLF_152334_CP074371	CP074371	-1320	KS_First	6341891	6340542	6341862	6339256	1349	2606
KS_173208_CP074380	CLF_152374_CP074380	CP074380	-1608	KS_First	6980855	6979440	6981048	6978022	1415	3026
KS_173204_CP074380	CLF_152368_CP074380	CP074380	-561	KS_First	3639058	3637781	3638342	3636558	1277	1784
KS_173253_CP074402	CLF_152411_CP074402	CP074402	-756	CLF_First	5400520	5401719	5400452	5401276	1199	824
KS_173253_CP074402	CLF_152413_CP074402	CP074402	58	KS_First	5400520	5401719	5401777	5402925	1199	1148
KS_173252_CP074402	CLF_152412_CP074402	CP074402	-756	KS_First	5400452	5401276	5400520	5401719	824	1199
KS_173252_CP074402	CLF_152413_CP074402	CP074402	501	KS_First	5400452	5401276	5401777	5402925	824	1148
KS_173540_CP074694	CLF_152674_CP074694	CP074694	141	CLF_First	5198056	5199348	5196575	5197915	1292	1340
KS_173908_CP075368	CLF_153008_CP075368	CP075368	696	CLF_First	3027911	3026580	3030187	3028607	1331	1580
KS_174098_CP075611	CLF_153174_CP075611	CP075611	-3	KS_First	3833535	3831880	3831883	3830882	1655	1001
KS_174106_CP075611	CLF_153184_CP075611	CP075611	-198	KS_First	6904191	6905465	6905267	6906712	1274	1445
KS_174169_CP075691	CLF_153242_CP075691	CP075691	-195	KS_First	6915771	6917042	6916847	6918262	1271	1415
KS_174255_CP075896	CLF_153304_CP075896	CP075896	-1380	KS_First	3616482	3615016	3616396	3613778	1466	2618
KS_174942_CP076457	CLF_153912_CP076457	CP076457	-93	KS_First	2445398	2444073	2444166	2442853	1325	1313
KS_175024_CP076538	CLF_153989_CP076538	CP076538	-888	KS_First	2360615	2362162	2361274	2363427	1547	2153
KS_175742_CP077658	CLF_154665_CP077658	CP077658	-3	KS_First	4403713	4404978	4404975	4406195	1265	1220
KS_176318_CP078145	CLF_155183_CP078145	CP078145	-450	KS_First	3088291	3090033	3089583	3091268	1742	1685
KS_177485_CP079862	CLF_156220_CP079862	CP079862	-3	KS_First	5526650	5527495	5527492	5528826	845	1334
KS_177632_CP080029	CLF_156358_CP080029	CP080029	-93	KS_First	6702840	6704201	6704108	6705427	1361	1319
KS_178189_CP080521	CLF_156861_CP080521	CP080521	-189	KS_First	8003504	8004877	8004688	8006097	1373	1409
KS_178225_CP080534	CLF_156892_CP080534	CP080534	-120	KS_First	8086676	8087911	8087791	8089167	1235	1376
KS_178235_CP080538	CLF_156898_CP080538	CP080538	-120	KS_First	1400761	1399526	1399646	1398270	1235	1376
KS_178393_CP080647	CLF_157040_CP080647	CP080647	-1200	KS_First	4824393	4825916	4824716	4827163	1523	2447
KS_178895_CP081496	CLF_157483_CP081496	CP081496	-651	KS_First	2461744	2463573	2462922	2464793	1829	1871
KS_178918_CP081496	CLF_157504_CP081496	CP081496	-1275	KS_First	4996674	4995118	4996393	4993886	1556	2507
KS_178916_CP081496	CLF_157502_CP081496	CP081496	-1200	KS_First	4833149	4831881	4833081	4830634	1268	2447
KS_179531_CP082301	CLF_158037_CP082301	CP082301	-195	KS_First	933620	932352	932547	931105	1268	1442
KS_179526_CP082301	CLF_158034_CP082301	CP082301	-195	KS_First	7522969	7524234	7524039	7525484	1265	1445
KS_180086_CP082844	CLF_158571_CP082844	CP082844	-462	KS_First	3445754	3444060	3444522	3442849	1694	1673
KS_180267_CP082945	CLF_158736_CP082945	CP082945	-1704	KS_First	894471	892945	894649	891695	1526	2954
KS_180254_CP082945	CLF_158721_CP082945	CP082945	-2515	CLF_First	7132417	7133685	7132281	7134932	1268	2651
KS_180536_CP083267	CLF_158978_CP083267	CP083267	-1206	KS_First	76023	74029	75235	72755	1994	2480
KS_180543_CP083267	CLF_158987_CP083267	CP083267	-1206	KS_First	8082491	8084485	8083279	8085432	1994	2153
KS_180543_CP083267	CLF_158988_CP083267	CP083267	395	KS_First	8082491	8084485	8084880	8085431	1994	551
KS_180527_CP083267	CLF_158970_CP083267	CP083267	-1200	KS_First	61990	60662	61862	59454	1328	2408
KS_180525_CP083267	CLF_158968_CP083267	CP083267	-1200	KS_First	5450249	5448933	5450133	5447608	1316	2525
KS_180713_CP083590	CLF_159145_CP083590	CP083590	-1113	KS_First	1264376	1263108	1264221	1261882	1268	2339
KS_181268_CP084058	CLF_159648_CP084058	CP084058	-189	KS_First	9165114	9163084	9163273	9161867	2030	1406
KS_181318_CP084203	CLF_159691_CP084203	CP084203	-45	KS_First	2240135	2238543	2238588	2237335	1592	1253
KS_181334_CP084203	CLF_159709_CP084203	CP084203	8	KS_First	6679080	6680558	6680566	6681810	1478	1244
KS_181676_CP084541	CLF_160020_CP084541	CP084541	-129	KS_First	839435	837684	837813	836461	1751	1352
KS_181650_CP084541	CLF_160002_CP084541	CP084541	-858	KS_First	3745088	3743574	3744432	3742363	1514	2069
KS_181735_CP084582	CLF_160077_CP084582	CP084582	-1197	KS_First	3862866	3861304	3862501	3860060	1562	2441
KS_181742_CP084582	CLF_160084_CP084582	CP084582	-48	KS_First	4484429	4483158	4483206	4481950	1271	1256
KS_181835_CP084681	CLF_160171_CP084681	CP084681	-3	KS_First	5501961	5500681	5500684	5499461	1280	1223
KS_181830_CP084681	CLF_160166_CP084681	CP084681	-489	KS_First	1373080	1371812	1372301	1370565	1268	1736
KS_182278_CP085173	CLF_160567_CP085173	CP085173	-1200	KS_First	1739610	1738342	1739542	1737098	1268	2444
KS_182282_CP085173	CLF_160574_CP085173	CP085173	-942	KS_First	6917025	6918290	6917348	6919498	1265	2150
KS_182360_CP085300	CLF_160634_CP085300	CP085300	-3	KS_First	2752614	2754446	2754443	2755711	1832	1268
KS_RS_221428_CP085408	CLF_RS_194409_CP085408	CP085408	17	KS_First	91680	92963	92980	94221	1283	1241
KS_184519_CP086102	CLF_162394_CP086102	CP086102	-1584	KS_First	1661814	1660453	1662037	1659227	1361	2810
KS_184556_CP086119	CLF_162428_CP086119	CP086119	-195	KS_First	6273947	6275227	6275032	6276429	1280	1397
KS_184576_CP086120	CLF_162445_CP086120	CP086120	-129	KS_First	3344409	3342883	3343012	3341663	1526	1349
KS_184759_CP086217	CLF_162629_CP086217	CP086217	-1200	KS_First	1145136	1143868	1145068	1142621	1268	2447
KS_184873_CP086322	CLF_162737_CP086322	CP086322	-3	KS_First	8923762	8925045	8925042	8926262	1283	1220
KS_185428_CP087138	CLF_163250_CP087138	CP087138	-13	KS_First	595504	596826	596813	597934	1322	1121
KS_185499_CP087263	CLF_163292_CP087263	CP087263	-55	KS_First	1766133	1767347	1767292	1768593	1214	1301
KS_185568_CP087563	CLF_163351_CP087563	CP087563	71	CLF_First	6981341	6982666	6979846	6981270	1325	1424
KS_186830_CP088911	CLF_164465_CP088911	CP088911	-1485	KS_First	6737429	6740242	6738757	6741471	2813	2714
KS_186835_CP088911	CLF_164468_CP088911	CP088911	-939	KS_First	8007580	8006105	8007044	8004831	1475	2213
KS_187105_CP089212	CLF_164708_CP089212	CP089212	-1200	KS_First	7031088	7032935	7031735	7034155	1847	2420
KS_187111_CP089214	CLF_164712_CP089214	CP089214	-1275	KS_First	1818722	1815654	1816929	1814446	3068	2483
KS_187281_CP089225	CLF_164862_CP089225	CP089225	-462	KS_First	5830262	5828559	5829021	5827324	1703	1697
KS_187289_CP089226	CLF_164871_CP089226	CP089226	-462	KS_First	2004094	2005458	2004996	2006669	1364	1673
KS_187488_CP089312	CLF_165042_CP089312	CP089312	-126	KS_First	2034714	2033047	2033173	2031806	1667	1367
KS_187744_CP089536	CLF_165278_CP089536	CP089536	-195	KS_First	8411394	8410126	8410321	8408879	1268	1442
KS_188432_CP090447	CLF_165895_CP090447	CP090447	-195	KS_First	1036994	1035432	1035627	1034194	1562	1433
KS_188437_CP090447	CLF_165900_CP090447	CP090447	-2506	CLF_First	3019396	3020670	3019332	3021902	1274	2570
KS_188796_CP090837	CLF_166206_CP090837	CP090837	-129	KS_First	5725960	5724632	5724761	5723421	1328	1340
KS_188829_CP090841	CLF_166239_CP090841	CP090841	-966	KS_First	739439	741133	740167	742380	1694	2213
KS_188820_CP090841	CLF_166230_CP090841	CP090841	-1197	KS_First	5288413	5289696	5288499	5290898	1283	2399
KS_189278_CP091278	CLF_166647_CP091278	CP091278	-3	KS_First	445628	444399	444402	443161	1229	1241
KS_189287_CP091279	CLF_166656_CP091279	CP091279	49	KS_First	772108	770876	770827	769583	1232	1244
KS_189512_CP091381	CLF_166870_CP091381	CP091381	-1401	KS_First	6164935	6162953	6164354	6161751	1982	2603
KS_189521_CP091382	CLF_166882_CP091382	CP091382	-1191	KS_First	6458487	6459809	6458618	6461047	1322	2429
KS_190194_CP092051	CLF_167493_CP092051	CP092051	-1113	KS_First	1271581	1270313	1271426	1269087	1268	2339
KS_190314_CP092183	CLF_167609_CP092183	CP092183	-465	KS_First	3464009	3465403	3464938	3466680	1394	1742
KS_190612_CP092431	CLF_167876_CP092431	CP092431	-129	KS_First	4629136	4630767	4630638	4632005	1631	1367
KS_190616_CP092431	CLF_167878_CP092431	CP092431	-1200	KS_First	5462878	5461355	5462555	5460099	1523	2456
KS_191446_CP093267	CLF_168634_CP093267	CP093267	-3	CLF_First	2138216	2139286	2137317	2138219	1070	902
KS_191446_CP093267	CLF_168633_CP093267	CP093267	896	CLF_First	2138216	2139286	2136766	2137320	1070	554
KS_191917_CP094262	CLF_169058_CP094262	CP094262	-1113	KS_First	1271059	1269791	1270904	1268565	1268	2339
KS_192062_CP094298	CLF_169197_CP094298	CP094298	-213	KS_First	633233	634621	634408	635886	1388	1478
KS_192106_CP094344	CLF_169231_CP094344	CP094344	-1200	KS_First	3386422	3384521	3385721	3383331	1901	2390
KS_192104_CP094344	CLF_169229_CP094344	CP094344	-195	KS_First	3206765	3205497	3205692	3204250	1268	1442
KS_192181_CP094495	CLF_169306_CP094495	CP094495	-10	KS_First	3645000	3646268	3646258	3647544	1268	1286
KS_192188_CP094495	CLF_169312_CP094495	CP094495	-3	KS_First	6142750	6141551	6141554	6140571	1199	983
KS_192188_CP094495	CLF_169311_CP094495	CP094495	77	KS_First	6142750	6141551	6141474	6140770	1199	704
KS_192188_CP094495	CLF_169310_CP094495	CP094495	1026	KS_First	6142750	6141551	6140525	6140286	1199	239
KS_192270_CP094676	CLF_169385_CP094676	CP094676	-954	KS_First	2241996	2244530	2243576	2245753	2534	2177
KS_192268_CP094676	CLF_169381_CP094676	CP094676	-1332	KS_First	1564911	1563043	1564375	1561766	1868	2609
KS_192391_CP094918	CLF_169499_CP094918	CP094918	-792	KS_First	2606515	2608569	2607777	2609804	2054	2027
KS_192398_CP094918	CLF_169506_CP094918	CP094918	-195	KS_First	4494930	4496198	4496003	4497439	1268	1436
KS_192860_CP095376	CLF_169896_CP095376	CP095376	-459	KS_First	5269964	5267199	5267658	5265931	2765	1727
KS_192961_CP095481	CLF_169983_CP095481	CP095481	-2530	CLF_First	6953489	6954799	6953395	6956019	1310	2624
KS_193396_CP096281	CLF_170360_CP096281	CP096281	-2587	CLF_First	6585064	6586425	6584841	6587651	1361	2810
KS_193396_CP096281	CLF_170362_CP096281	CP096281	1555	KS_First	6585064	6586425	6587980	6589695	1361	1715
KS_193735_CP096907	CLF_170674_CP096907	CP096907	-3	KS_First	6318295	6320214	6320211	6321467	1919	1256
KS_193827_CP097123	CLF_170758_CP097123	CP097123	-1200	KS_First	2811884	2813461	2812261	2814675	1577	2414
KS_193848_CP097123	CLF_170779_CP097123	CP097123	-681	KS_First	4833405	4834670	4833989	4835980	1265	1991
KS_194051_CP097289	CLF_170944_CP097289	CP097289	-1221	KS_First	2215370	2213838	2215059	2212600	1532	2459
KS_194098_CP097322	CLF_170991_CP097322	CP097322	-129	KS_First	5480355	5481740	5481611	5482960	1385	1349
KS_194119_CP097322	CLF_171009_CP097322	CP097322	-1200	KS_First	766913	768223	767023	769473	1310	2450
KS_194121_CP097323	CLF_171011_CP097323	CP097323	-3	KS_First	199958	201226	201223	202449	1268	1226
KS_RS_232749_CP098437	CLF_RS_204490_CP098437	CP098437	-213	KS_First	1027725	1026448	1026661	1025171	1277	1490
KS_RS_232770_CP098437	CLF_RS_204511_CP098437	CP098437	-48	KS_First	7484315	7485583	7485535	7486713	1268	1178
KS_RS_232770_CP098437	CLF_RS_204512_CP098437	CP098437	592	KS_First	7484315	7485583	7486175	7486831	1268	656
KS_RS_232812_CP098485	CLF_RS_204548_CP098485	CP098485	8	KS_First	2510419	2508929	2508921	2507677	1490	1244
KS_RS_232820_CP098485	CLF_RS_204558_CP098485	CP098485	-810	KS_First	4465376	4466758	4465948	4467972	1382	2024
KS_RS_232847_CP098609	CLF_RS_204582_CP098609	CP098609	-198	KS_First	3732352	3730172	3730370	3728925	2180	1445
KS_RS_233012_CP099468	CLF_RS_204738_CP099468	CP099468	-48	KS_First	5903957	5905486	5905438	5906733	1529	1295
KS_RS_232997_CP099468	CLF_RS_204722_CP099468	CP099468	-810	KS_First	2734231	2732903	2733713	2731692	1328	2021
KS_RS_233011_CP099468	CLF_RS_204735_CP099468	CP099468	-60	KS_First	5648249	5646981	5647041	5645758	1268	1283
KS_RS_233163_CP099738	CLF_RS_204875_CP099738	CP099738	-462	KS_First	5131326	5129377	5129839	5128166	1949	1673
KS_195496_CS715664	CLF_172218_CS715664	CS715664	-1218	KS_First	12123	10834	12052	9593	1289	2459
KS_195498_CS809345	CLF_172221_CS809345	CS809345	-1278	KS_First	1	1281	3	2507	1280	2504
KS_195508_CT573071	CLF_172227_CT573071	CT573071	99	KS_First	1271327	1272547	1272646	1273884	1220	1238
KS_195537_CT573213	CLF_172251_CT573213	CT573213	-3	KS_First	4769851	4768298	4768301	4767003	1553	1298
KS_RS_252051_CVPB01000001	CLF_RS_219949_CVPB01000001	CVPB01000001	-462	KS_First	1083271	1081922	1082384	1080708	1349	1676
KS_RS_252057_CVPB01000001	CLF_RS_219955_CVPB01000001	CVPB01000001	-483	KS_First	2093699	2092359	2092842	2091118	1340	1724
KS_195985_CXWJ01012720	CLF_172555_CXWJ01012720	CXWJ01012720	1298	KS_First	5310	6554	7852	9387	1244	1535
KS_196327_CXWL01002060	CLF_172847_CXWL01002060	CXWL01002060	-180	KS_First	178935	177577	177757	176357	1358	1400
KS_196348_CXWL01004779	CLF_172867_CXWL01004779	CXWL01004779	1	CLF_First	29775	31076	28431	29774	1301	1343
KS_196374_CXWL01008837	CLF_172891_CXWL01008837	CXWL01008837	-186	KS_First	1047	2651	2465	3874	1604	1409
KS_196475_CXWL01029190	CLF_172986_CXWL01029190	CXWL01029190	77	KS_First	3342	2062	1985	753	1280	1232
KS_196632_CXWL01123853	CLF_173133_CXWL01123853	CXWL01123853	75	KS_First	1760	501	426	1	1259	425
KS_196952_D87924	CLF_173419_D87924	D87924	-2566	CLF_First	3	1349	2	2569	1346	2567
KS_196977_DD106591	CLF_173445_DD106591	DD106591	-1584	KS_First	15268	13907	15491	12681	1361	2810
KS_268746_DF968245	CLF_235878_DF968245	DF968245	-3	KS_First	8218	6380	6383	5169	1838	1214
KS_268743_DF968245	CLF_235877_DF968245	DF968245	-945	KS_First	21023	22717	21772	23940	1694	2168
KS_268747_DF968265	CLF_235881_DF968265	DF968265	-1428	KS_First	24402	23134	24562	21887	1268	2675
KS_197109_DI063901	CLF_173567_DI063901	DI063901	-1200	KS_First	2042	3310	2110	4551	1268	2441
KS_197140_DI121374	CLF_173589_DI121374	DI121374	-1209	KS_First	52663	51320	52529	50097	1343	2432
KS_197462_DM377800	CLF_173852_DM377800	DM377800	-1209	KS_First	13259	14686	13477	16047	1427	2570
KS_197496_DQ143963	CLF_173881_DQ143963	DQ143963	-213	KS_First	659	2047	1834	3312	1388	1478
KS_197553_DQ280500	CLF_173930_DQ280500	DQ280500	-1200	KS_First	4575	5978	4778	7219	1403	2441
KS_197705_DQ855474	CLF_174032_DQ855474	DQ855474	4	KS_First	569	2281	2285	3556	1712	1271
KS_197705_DQ855474	CLF_174033_DQ855474	DQ855474	104	KS_First	569	2281	2385	2663	1712	278
KS_197741_DQ915964	CLF_174066_DQ915964	DQ915964	-57	KS_First	16776	15367	15424	14144	1409	1280
KS_RS_256796_DS570423	CLF_RS_224525_DS570423	DS570423	-1569	KS_First	5595	4324	5893	3053	1271	2840
KS_RS_256910_DS999641	CLF_RS_224621_DS999641	DS999641	-195	KS_First	6946858	6945590	6945785	6944337	1268	1448
KS_RS_256923_DS999644	CLF_RS_224635_DS999644	DS999644	-198	KS_First	4088382	4090562	4090364	4092271	2180	1907
KS_197908_EA130911	CLF_174209_EA130911	EA130911	-1200	KS_First	2042	3310	2110	4551	1268	2441
KS_198304_EF151801	CLF_174561_EF151801	EF151801	-2497	CLF_First	21083	22360	20860	23580	1277	2720
KS_198504_EU147298	CLF_174696_EU147298	EU147298	-1200	KS_First	31114	32691	31491	33908	1577	2417
KS_198506_EU147299	CLF_174698_EU147299	EU147299	-129	KS_First	4469	5740	5611	6957	1271	1346
KS_198732_EU852062	CLF_174846_EU852062	EU852062	-648	KS_First	2074	4746	4098	6029	2672	1931
KS_268794_FAOZ01000001	CLF_235920_FAOZ01000001	FAOZ01000001	-3	KS_First	77624	76278	76281	74974	1346	1307
KS_268812_FAOZ01000027	CLF_235937_FAOZ01000027	FAOZ01000027	-3	KS_First	32777	30795	30798	29560	1982	1238
KS_198905_FB300382	CLF_174959_FB300382	FB300382	-7	KS_First	2901586	2900252	2900259	2899009	1334	1250
KS_198906_FB300382	CLF_174962_FB300382	FB300382	-192	KS_First	3484233	3485498	3485306	3486748	1265	1442
KS_199203_FJ483966	CLF_175212_FJ483966	FJ483966	-2488	CLF_First	25972	27240	24681	28460	1268	3779
KS_199257_FJ670504	CLF_175253_FJ670504	FJ670504	-2545	CLF_First	5394	6719	5171	7939	1325	2768
KS_199260_FJ719113	CLF_175256_FJ719113	FJ719113	-2512	CLF_First	1010	2302	1000	3522	1292	2522
KS_199399_FJ915123	CLF_175362_FJ915123	FJ915123	-3	KS_First	18429	19871	19868	21085	1442	1217
KS_199464_FJVZ01000323	CLF_175408_FJVZ01000323	FJVZ01000323	-810	KS_First	1221	4043	3233	5254	2822	2021
KS_199466_FJVZ01000377	CLF_175410_FJVZ01000377	FJVZ01000377	5	KS_First	10759	9905	9900	8653	854	1247
KS_199474_FJVZ01001520	CLF_175417_FJVZ01001520	FJVZ01001520	5	KS_First	1199	2908	2913	3257	1709	344
KS_RS_267721_FKJH01000006	CLF_RS_234922_FKJH01000006	FKJH01000006	-1200	KS_First	55220	53916	55116	52672	1304	2444
KS_RS_267727_FKJH01000046	CLF_RS_234928_FKJH01000046	FKJH01000046	-1200	KS_First	12681	11413	12613	10172	1268	2441
KS_RS_267734_FKJI03000001	CLF_RS_234936_FKJI03000001	FKJI03000001	8	KS_First	254107	255603	255611	256855	1496	1244
KS_RS_268679_FLCF02000010	CLF_RS_235847_FLCF02000010	FLCF02000010	20	KS_First	123313	124620	124640	125755	1307	1115
KS_199811_FLNX01003808	CLF_175674_FLNX01003808	FLNX01003808	1208	Converge	36510	37796	40266	39004	1286	1262
KS_199812_FLNX01003808	CLF_175673_FLNX01003808	FLNX01003808	1208	Converge	40266	39004	36510	37796	1262	1286
KS_199918_FLNZ01005266	CLF_175766_FLNZ01005266	FLNZ01005266	1208	Converge	26493	27779	30249	28987	1286	1262
KS_199919_FLNZ01005266	CLF_175765_FLNZ01005266	FLNZ01005266	1208	Converge	30249	28987	26493	27779	1262	1286
KS_268944_FLRH01000003	CLF_236057_FLRH01000003	FLRH01000003	-1197	KS_First	3250715	3252427	3251230	3253662	1712	2432
KS_268946_FLRH01000003	CLF_236059_FLRH01000003	FLRH01000003	-489	KS_First	3483600	3484871	3484382	3486115	1271	1733
KS_RS_269549_FLSP01000014	CLF_RS_236696_FLSP01000014	FLSP01000014	-1350	KS_First	108375	111746	110396	112969	3371	2573
KS_RS_269615_FLTP01000050	CLF_RS_236760_FLTP01000050	FLTP01000050	-2515	CLF_First	211709	212977	211405	214224	1268	2819
KS_RS_269668_FLTR01000024	CLF_RS_236809_FLTR01000024	FLTR01000024	-198	KS_First	132009	134189	133991	135436	2180	1445
KS_RS_270166_FMBW01000095	CLF_RS_237279_FMBW01000095	FMBW01000095	-1425	KS_First	170964	169552	170977	168305	1412	2672
KS_RS_270188_FMBX01000112	CLF_RS_237296_FMBX01000112	FMBX01000112	-1200	KS_First	19324	20616	19416	21911	1292	2495
KS_RS_270209_FMBY01000178	CLF_RS_237316_FMBY01000178	FMBY01000178	-1572	KS_First	37646	36378	37950	35131	1268	2819
KS_RS_270221_FMBZ01000154	CLF_RS_237324_FMBZ01000154	FMBZ01000154	-2515	CLF_First	92166	93434	91859	94681	1268	2822
KS_RS_270223_FMBZ01000183	CLF_RS_237326_FMBZ01000183	FMBZ01000183	-93	KS_First	172272	171034	171127	169823	1238	1304
KS_RS_270225_FMBZ01000235	CLF_RS_237328_FMBZ01000235	FMBZ01000235	-7	KS_First	11951	10617	10624	9374	1334	1250
KS_RS_270242_FMCA01000097	CLF_RS_237346_FMCA01000097	FMCA01000097	-1572	KS_First	58238	56970	58542	55723	1268	2819
KS_RS_270252_FMCB01000019	CLF_RS_237354_FMCB01000019	FMCB01000019	-7	KS_First	43886	42552	42559	41309	1334	1250
KS_RS_270258_FMCB01000163	CLF_RS_237359_FMCB01000163	FMCB01000163	-2515	CLF_First	3551	4819	3244	6066	1268	2822
KS_RS_270261_FMCB01000171	CLF_RS_237362_FMCB01000171	FMCB01000171	-97	KS_First	13059	10264	10361	9054	2795	1307
[truncated: 4,353 more rows]

## Sheet: KS Hits
KS Hit Identifier	KS ORF Start	KS ORF End	ORF Sequence	NCBI Accession Number	Organism	Phyla	pHMM Score
KS_RS_332719_JAASAH010000007	178398	177073	MALARRRDGQAVLRVERPVSARRVVITGIGVTAPGGIGTKNFWKLLTDGRTATRGISFFDPSPFRSRVAAEADFDPDLHGLTPQEVRRMDRAAQFAVVTAREAVADSGLEFSRTDPHRVGVTVGSAVGATTGLDWEYRTVSDGGRLELVDHEYAVPHLYNYFVPSSFAAETAWAVGAEGPATVVSTGCTSGLDAVGHGVELVREGAVDVMVAGASDAPISPITMACFDAIKATTPRNDDPEHASRPFDGTRNGFVLGEGSAVFVLEELESARRRGAHIYAEIAGFASRCNAYHMTGLRPDGREMAEAIRVAMDEARIAPEAVDYINAHGSGTKQNDRHETAAFKRSLGDHAYRTPVSSIKSMVGHSLGAIGSIEIAASALAMEHGVIPPTANLHTPDPE…	JAASAH010000007	Streptomyces sp. HNM0574	Actinobacteria	1034.5
KS_RS_496231_JAMXMW010000007	300065	298740	MAIAGGRHGEEVLQLGVRVTGRRVVITGIGVLAPGGIGVKNFWSLLSEGRTSTRGITFFDPSPFRSQVAAEADFDPWEHGLGPQEIRRMDRAAQFAVVAAREAMADSGLDLNDVAPHRAGVTVGSAVGATMGLDREYRVVSDGGRLDLVDHEYAVPHLYDYFVPSSFAAEVAWSAGTEGPATVVSTGCTSGLDSVGYAVELIRDGSADVMIAGATDAPISPITVACFDAIKATTPRNDDPEHASRPFDRTRNGFVLGEGAAMFVLEELESARRRGAHLYAEIAGYASRCNAFHMTGLRPDGREMAEAIRAALDEARTNPEDVDYINAHGSGTKQNDRHETAAFKRSLGEHARRTPVSSIKSMVGHSLGAIGSIEIAASVLAMENNVVPPTANLHVPDPE…	JAMXMW010000007	Actinoallomurus sp. WRP9H-5	Actinobacteria	1032.6
KS_306059_SHKY01000001	3788758	3790278	MTPGPIVPRAPPRPVERRWSGEQRRRPGPRTPPNVERSSRCRPAPAQGRAASLGGGTGGGPPAGRHRRRQMAAVPDMFSNRRQTLRRRVVITGMGVLAPEGIGTKAFWNLISEGRTATRRLSFFDPAPFRSQVAAEIDFDPQSHGLGPQEVRRMDRAAQFAVVAAREAVADSGVEPDDLDPGRLGVTIGSAVGATMKLDEEYRVVSDGGRRWLVDHEYAVRHLYDYFVPSSFAAEVAWAVGAEGPVALVSTGCTSGLDSVGHAAELIREGSADVMITGATDAPISPITVACFDAIKATTPANDDPAHASRPFDGTRSGFVLAEGAAVFVLEEYERARRRGAHIYAEIAGYATRSNAFHMTGLRPDGREMAEAIRSALAEARVNPEQIDYVNAHGSGTKQ…	SHKY01000001	Krasilnikovia cinnamomea	Actinobacteria	1031.8
KS_RS_496220_JAMXMV010000009	300065	298740	MAIAGGRHGEEVLQLGVRVTGRRVVITGIGVLAPGGIGVKNFWSLLSEGRTSTREITFFDPSPFRSRVAAEADFDPWEHGLGPQEIRRMDRAAQFAVVAAREAMADSGLDLDDVAPHRAGVTVGSAVGATMGLDREYRVVSDGGRLDLVDHEYAVPHLYDYFVPSSFAAEVAWSAGTEGPATVVSTGCTSGLDSVGYAVELIRDGTADVMIAGATDAPISPITVACFDAIKATTPRNDDPEHASRPFDRTRNGFVLGEGAAMFVLEELESARRRGAHLYAEIAGYASRCNAFHMTGLRPDGREMAEAIRAALDEARADPEDVDYINAHGSGTKQNDRHETAAFKRSLGEHARRTPVSSIKSMVGHSLGAIGSIEIAASVLAMENNVVPPTANLHVPDPE…	JAMXMV010000009	Actinoallomurus sp. WRP6H-15	Actinobacteria	1031.4
KS_224431_LC131463	13532	14866	MALPRRRDGAALLPLDRAVSGPHARRVVITGIGVTAPGGVGAKNFWSLLSDGRTATRRISFFDPSPFRSQIAAEVDFDAELLGLGAQEVRRMDRAAQFAVVTAREAVADSGLEFDSLDPHRTGVTIGSAVGATMGLDQEYRTVSDSGRLDLVDHEYAVPHLYNYLVPSSFAAEVAWAVGAEGPTTVVSTGCTSGLDAVGYAAELIREGSADVMVAGAADAPISPITVACFDAIKATTPRNDDPEHASRPFDGTRNGFVLGEGSAVFVLEELDSARRRGAHVYAEIAGYATRSNAFHMTGLRPDGREMAEAIRVALDEARLDPTAIDYVNAHGSGTKQNDRHETAAFKRSLGEHAYAVPVSSIKSMVGHSLGAIGSIEIAASALAMEHGVVPPTANLHTP…	LC131463	Streptomyces sp. TK08046	Actinobacteria	1031.2
KS_7591_AF324838	43584	44963	MRPDQRGPQAVHPGVRPRHLAVPGRRHGPPLLPVERAVRRRVVITGVGVMAPGGIGVKNFWSLLSEGRTATRGITFFDPAPFRSRVAAEIDFFPEKHGLGPQKIRRMDRAAQLAVIATREAVADSGLDLDATDPHRRGVTVGSAVGATTGLDQEYRVVSDDGRLGLVDHRYAPPHLYGHFVPSSFAAEVAWASGSEGPSTVVSTGCTSGLDSLGHAVELIREGSADVMIAGATDAPISPITMACFDAIKATTPRNDDPAHASRPFDRSRNGFVLGEGHAVLVLEELGAAQRRGARIYAEIGGYASRCNAFHMTGLRPDGREMAEAIRVALDEARLNPEDIDYINAHGSGTKQNDRHETAAFKRSLGDHAYRTPVSSIKSMVGHSLGAIGSIEIAACVLA…	AF324838	Streptomyces antibioticus	Actinobacteria	1031
KS_RS_753475_PDKQ02000028	59202	57934	MGRRVVITGIGVLAPGGIGVKNFWSLLSEGRTATRRISFFDPSPFRSRVAAEADFDPELHGLSPQEIRRMDRAAQFAVVTAREALADSGLDLAEYDPHRTGVTIGSAVGATTGLDDEYRVVSDGGRLDLVDHTYAPQHLYNYFVPSSFSAEVAWAVGAEGPVTVVSTGCTSGIDSVGHAVELIREGTADVMVSGATDAPISPITMACFDAIKATTPRNDDPEHASRPFDGTRNGFVLGEGAAVFVLEELESARRRGAHIYAEIAGYASRCNAFHMTGLRPDGREMAEAIRVAMAEARMAPESIDYINAHGSGTKQNDRHETAAFKLSLGEHAYRTPVSSIKSMVGHSLGAIGSIEIAASALAMENAMVPPTANLHTPDPECDLDYVPLTAREQRTDAVL…	PDKQ02000028	Streptomyces barkulensis	Actinobacteria	1030.5
KS_299136_PGSG01000117	60394	59126	MGRRVVITGIGVLAPGGIGVKNFWSLLSEGRTATRRISFFDPSPFRSRVAAEADFDPELHGLSPQEIRRMDRAAQFAVVTAREALADSGLDLAEYDPHRTGVTIGSAVGATTGLDDEYRVVSDGGRLDLVDHTYAPQHLYNYFVPSSFSAEVAWAVGAEGPVTVVSTGCTSGIDSVGHAVELIREGTADVMVSGATDAPISPITMACFDAIKATTPRNDDPEHASRPFDGTRNGFVLGEGAAVFVLEELESARRRGAHIYAEIAGYASRCNAFHMTGLRPDGREMAEAIRVAMAEARMAPESIDYINAHGSGTKQNDRHETAAFKLSLGEHAYRTPVSSIKSMVGHSLGAIGSIEIAASALAMENAMVPPTANLHTPDPECDLDYVPLTAREQRTDAVL…	PGSG01000117	Streptomyces barkulensis	Actinobacteria	1030.5
KS_271907_FOSG01000038	4787	6055	MGRRVVITGIGVLAPGGIGAKNFWSLLSEGRTATRRISFFDPSPFRSRVAAEADFDPELHGLSPQEIRRMDRAAQFAVVTAREALADSGLDLAEYDPHRTGVTIGSAVGATTGLDDEYRVVSDGGRLDLVDHTYAPQHLYNYFVPSSFSAEVAWAVGAEGPVTVVSTGCTSGIDSVGHAVELIREGTADVMVSGATDAPISPITMACFDAIKATTPRNDDPEHASRPFDGTRNGFVLGEGAAVFVLEELESARRRGAHIYAEIAGYASRCNAFHMTGLRPDGREMAEAIRVAMAEARMAPESIDYINAHGSGTKQNDRHETAAFKLSLGEHAYRTPVSSIKSMVGHSLGAIGSIEIAASALAMENAMVPPTANLHTPDPECDLDYVPLTAREQRTDAVL…	FOSG01000038	Streptomyces pini	Actinobacteria	1030.4
KS_311797_VYUA01000001	178125	176065	MRPATAARPAAGTRRGGALRSRVARGPLHPRRLPLRPYERGRHPEPARLLRAHRCAEGGARLDRRGLRLHRRGLLDGGPSAGAQLPLRRLEGGGGPHGPRLRADPRTRRLGHPLLQQLRPPPAPGEAAPALRHPAPGRAPGAAVRGRPPCTRMDPRGRPLPRRPARPGQGSAGRGLQHRRRRAVQRGHDPRPAAPVRRRLEPGAQGRGPQGPRPAVRGGRLPDPRHARLHTPCPARSRTGRPRRLVPRPPGVVATAHPHRPGGPMNRRVVLTGIGVVAPGGTGTKAFWELITSGRTATRPISLFDASPFRSRIAAECDFDPAAHGLTHKETRRMDRAAQFAAVATDEAVADAGLEFHRTDPARVGVTVGSAVGCTTSLEREYTAVSDGGRDWLVDHTYA…	VYUA01000001	Streptomyces arboris	Actinobacteria	1030.1
KS_300385_PYAX01000012	176518	177786	MNRRVVITGVGVLAPGGSGVKSFWSLLSEGRTATRRITFFDPSPFRSQVGAEVDFSPEQHGLSPQEIRRMDRATQFAVVAARDAVADSGLEPSELDPHRVGVTIGSAVGATMGLEEEYRVVSDGGRKWLVDHEYAVPHLYHHFVPSSFAAEVAWDVGAQGPATVVSAGCTSGLDSVGYAVDLIREGSADVMIAGATDAPISPITVACFDAIKATTPRNDDAEHASRPFDGTRNGFVLGEGAAVFVLEEYESARKRNAHVYAEIAGYASRCNAFHMTGLRPDGREMAEAIRVALDEAKLDGDDVDYVNAHGSGTKQNDRHESAAFKRSLGDHAYRTPISSIKSMVGHSLGAIGSIEIAASVLAMRHNVVPPTANLRTPDPECDLDYVPLTAREWRTDTVL…	PYAX01000012	Saccharothrix carnea	Actinobacteria	1028.8
KS_312434_WIXO01000001	4071779	4070451	MAFARGRDGHALLQLGGAVMAARRVVVTGVGVTAPGGIGAKGFWDLLSTGRTATRGITFFDPSAFRSRVAAEIDFDPEAHGLSPQEIRRMDRAAQLAVVSAREAVADSGLEPGELDPYRVGVTIGSAVGATMGLDQEYRVVSDGGRHELVDHTYAVPHLYDFLVPSSFAAEVAWAVGAEGPSTVVSTGCTSGLDSVGHAVELIREGSADVMVAGASDAPISPITLACFDAIKATTPRNDDPEHASRPFDGTRNGFVLGEGSAVFVLEELEAARRRGAHVYAEIAGYASRCNAFHMTGLRPDGLEMAEAITVALDEARLNPEDIDYINAHGSGTKQNDRHETAAFKKSLGDHAYRTPVSSIKSMVGHSLGAIGSIEIAASVLAMEHGVVPPTANLHTPDP…	WIXO01000001	Streptomyces taklimakanensis	Actinobacteria	1028.1
KS_275088_JAAKZZ010000086	10071	11594	MRRDGDAAPYGHAAPTALRVPGAVLPSAGLRLRGRRRADRGGQDRPALRPHQRGPQAAYRGVRPRHLAFPGRRDGGALLPLERAVSSRRVVITGIGVIAPGGVGTKDFWSLLTEGRTATRRISFFDPSPFRSQVAAEADFDAELHGLTPQEVRRTDRAAQFAVVTAREAAADSGLEFTGVDPHRVGVTVGSAVGATTGLDWEYRTVSDGGRLDLVDHTYAVPHLYDYFVPSSFAAETAWAVGAEGPATVVSTGCTSGLDAVGHGAELVREGTVDVMVAGATDAPISPITVACFDAIKATTPRNDDPEHASRPFDGTRNGFVLGEGCAVFVLEELESARRRGARIYAEVAGYASRCNAYHMTGLRPDGREMAEAVRVALDEARLNPEAIDYVNAHGSGTK…	JAAKZZ010000086	Streptomyces boncukensis	Actinobacteria	1028
KS_RS_450668_JAIQYY010000051	38800	37394	MEGGRPALREDLRRPRPAGEEVRPGALALHGRPDRHPLLPLGGVGVTARRVVITGVEVIAPGGVGTRKFWDLLTEGRTATRGITFFDPSPFRSRVAAEVDFDPYTHGLTPQEVRRMDRAAQFAVVAARGAVADSGLDLGTLDPYRIGVTVGTAVGSTMSLDEDYRIVSDDGRLDLVDHTYADPHFYNYFVPSSFAAEVARTVGAQGPSSVVSAGCTSGLDSVGYATELIREGTADVVVAGATDAPISPITLACFDAIKATTPRNDEPEHASRPFDGTRNGFVLGEGAAVFVLEELESAQRRGARIYAEIAGYATRSNAYHMTGLRADGAEMAEAITVALDEARMNPTDIDYINAHGSGTKQNDRHETAAFKRTLGDHAYRTPVSSIKSMVGHSLGAIGS…	JAIQYY010000051	Streptomyces sp. CoH27	Actinobacteria	1026.8
KS_304101_RBXR01000001	8821152	8822465	MRSGARRAATDRRRVLSRRVVITGVGVLAPGGTGTKAFWRLLEEGRTATRRITSFDPSPFRSQVAAEVDFDPELHGLGPQEIRRMDRAAQLAVVAAREAVADSGVEPGGLDPHRVGVTIGSAVGATTGLDREYRVVSDGGRTWLVDHEYAVPHLYNYFVPSSFAAEVAWSVGAEGPASVVSTGCTSGLDSVALACELIREGTADVMVAGATDAPISPITVACFDAIKATTPRNDDPEHASRPFDRTRNGFVLGEGAAVFVLEEYESARKRGAQLYAEIAGYASRCNAFHMTGLRPDGAEMAEAIRVAMDEARVNPEDIDYVNAHGSGTKQNDRHETAAFKHSLGEHAYRTPVSSIKSMVGHSLGAIGSIEIAASVLAMRHDVVPPTANLSTPDPECDLD…	RBXR01000001	Saccharothrix variisporea	Actinobacteria	1026.7
KS_311847_VZRB01000017	178487	177159	MAVPRRRRGHALLRLGGPGVSARRVVITGVGVTAPGGVGTENFWSLLSEGRTATRGITFFDPSEFRSRVAAEIDFDPEEHGLNPQEIRRMDRAAQLAVVTAREALADSGLDVAAADPYRVGITIGSAVGATMGLDQEYRVVSDGGRLDLVDHEYAVPHLYNYLVPSSIAAEVAWAAGAEGPSTVVSTGCTSGLDSVGHAVELIREGSADVMVAGATDAPISPITLACFDAIKATTPRNDDPEHASRPFDGTRNGFVLGEGSAVFVLEELESARRRGAHIYAEIAGYASRCNAFHMTGLRPDGAEMAEAITVALDEARLDPDAIDYVNAHGSGTKQNDRHETAAFKKSLGEHAYRTPVSSIKSMVGHSLGAIGSIEIAASVLAMEHHVVPPTANLHTADP…	VZRB01000017	Streptomyces luteolifulvus	Actinobacteria	1026.3
KS_RS_18560_ALNP01000003	59113	57410	MWPGRRPEAITTCRWRWSAGSVRPGPSIPDKESHAQHIDRGPNGTRFRRERFPALPGVRRDGDATPHGCPSPTALLLPRTLLPPPGLRHAGRRRTDRGRAHRSAFRRHQRGPQALHHRVRPGDLAFPGRRHGPALLPLERPVSGSPARRVVITGIGVTAPGGVGVKNFWSLLSEGRTSTRRISFFDPSPFRSQVAAEVDFDAELLGLGAQEVRRMDRAAQFAVVTAREAVTDSGLDFGALDPHRTGVTIGSAVGATMGLDQEYRTVSDSGRLDLVDHRYAVPHLYDYLVPSSFAAEVAWAVGAEGPSLVVSTGCTSGLDAVGHATDLIREGSADVMVAGATDAPISPITVACFDAIKATTPRNDDPEHASRPFDATRNGFVLGEGSAVFVLEELTSARR…	ALNP01000003	Streptomyces sp. AA0539	Actinobacteria	1025.9
KS_151220_CP054938	5508625	5510328	MWPGRRPEAITTCRWRWSAGSVRPGPSIPDKESHAQHIDRGPNGTRFRRERFPALPGVRRDGDATPHGCPSPTALLLPRTLLPPPGLRHAGRRRTDRGRAHRSAFRRHQRGPQALHHRVRPGDLAFPGRRHGPALLPLERPVSGSPARRVVITGIGVTAPGGVGVKNFWSLLSEGRTSTRRISFFDPSPFRSQVAAEVDFDAELLGLGAQEVRRMDRAAQFAVVTAREAVTDSGLDFGALDPHRTGVTIGSAVGATMGLDQEYRTVSDSGRLDLVDHRYAVPHLYDYLVPSSFAAEVAWAVGAEGPSLVVSTGCTSGLDAVGHATDLIREGSADVMVAGATDAPISPITVACFDAIKATTPRNDDPEHASRPFDATRNGFVLGEGSAVFVLEELTSARR…	CP054938	Streptomyces harbinensis	Actinobacteria	1025.9
KS_8199_AJ578458	12016	9956	MRPATAARSAAGTRRGGALRGRVARGPLHPRRLPLRPYERGRHPEPARLLRAHRCAEGGARVDRRGLRLHRRGLLDGGPSAGTQLPLRRLEGGGGPHGPRLRAHPRARRLGHPLLQQLRPPPAPGEAAPALHHPAPGRAPGAAVRGRPPRTRMDPRGRPLPRRPARPGQGSAGRGLQHRRRRAVQRGHDPRPAAPVRRRLEPGAQGRGPQGPRPAVRGGRLPDPRHARLHTPYPARSRTGRPRRLVPRPPGVVATAHPHRPGGQMNRRVVLTGIGVVAPGGTGTKAFWELITSGGTATRPISLFDASPFRSRIAAECDFDPAAHGLTHKETRRMDRAAQFAAVATDEAVADAGLEFHRTDPARVGVTVGSAVGCTTSLEREYTAVSDGGRDWLVDHTYA…	AJ578458	Streptomyces griseus subsp. griseus	Actinobacteria	1025.5
KS_122626_CP032543	2015099	2017159	MRPATAARSAAGTRRGGALRGRVARGPLHPRRLPLRPYERGRHPEPARLLRAHRCAEGGARVDRRGLRLHRRGLLDGGPSAGTQLPLRRLEGGGGPHGPRLRAHPRARRLGHPLLQQLRPPPAPGEAAPALHHPAPGRAPGAAVRGRPPRTRMDPRGRPLPRRPARPGQGSAGRGLQHRRRRAVQRGHDPRPAAPVRRRLEPGAQGRGPQGPRPAVRGGRLPDPRHARLHTPYPARSRTGRPRRLVPRPPGVVATAHPHRPGGQMNRRVVLTGIGVVAPGGTGTKAFWELITSGGTATRPISLFDASPFRSRIAAECDFDPAAHGLTHKETRRMDRAAQFAAVATDEAVADAGLEFHRTDPARVGVTVGSAVGCTTSLEREYTAVSDGGRDWLVDHTYA…	CP032543	Streptomyces griseus subsp. griseus	Actinobacteria	1025.5
KS_RS_588408_KZ819167	5180874	5178814	MRPATAARSAAGTRRGGALRGRVARGPLHPRRLPLRPYERGRHPEPARLLRAHRCAEGGARVDRRGLRLHRRGLLDGGPSAGTQLPLRRLEGGGGPHGPRLRAHPRARRLGHPLLQQLRPPPAPGEAAPALHHPAPGRAPGAAVRGRPPRTRMDPRGRPLPRRPARPGQGSAGRGLQHRRRRAVQRGHDPRPAAPVRRRLEPGAQGRGPQGPRPAVRGGRLPDPRHARLHTPYPARSRTGRPRRLVPRPPGVVATAHPHRPGGQMNRRVVLTGIGVVAPGGTGTKAFWELITSGGTATRPISLFDASPFRSRIAAECDFDPAAHGLTHKETRRMDRAAQFAAVATDEAVADAGLEFHRTDPARVGVTVGSAVGCTTSLEREYTAVSDGGRDWLVDHTYA…	KZ819167	Streptomyces sp. CS065A	Actinobacteria	1025.5
KS_253739_BNBL01000022	30437	29097	MALAGRRHGPALLPLDGVMTTGAAGGRRVVITGIGVTAPGGPGVKNFWQLLTDGRTATRSISFFDPAPFRSQVAAEVDFDAELLGLSPQEIRRMDRAAQFAVVTAREAVEDSGLETGELDPYRVGVTIGSAVGATTGLDQEYRTVSDGGRLELVDHAYAVPHLYDYLVPSSFAAEVAWAVGAEGPGTVVSTGCTSGLDAVGHAAELIREGSADVMIAGAADAPISPITVACFDAIKATTPRNDDPEHASRPFDASRNGFVLGEGSAVFVLEELDAARRRGAHVYAEIAGYATRSNAFHMTGLRPDGREMAEAIRVALDEARMNPGDLDYINAHGSGTKQNDRHETAAFKRSLGEHARRTPVSSIKSMVGHSLGAIGSIEIAASALAMEHGVVPPTANLH…	BNBL01000022	Streptomyces griseocarneus	Actinobacteria	1025.2
KS_RS_450997_JAITYR010000028	16801	18141	MALAGRRHGPALLPLDGVMTTGAAGGRRVVITGIGVTAPGGPGVKNFWQLLTDGRTATRSISFFDPAPFRSQVAAEVDFDAELLGLSPQEIRRMDRAAQFAVVTAREAVEDSGLETGELDPYRVGVTIGSAVGATTGLDQEYRTVSDGGRLELVDHAYAVPHLYDYLVPSSFAAEVAWAVGAEGPGTVVSTGCTSGLDAVGHAAELIREGSADVMIAGAADAPISPITVACFDAIKATTPRNDDPEHASRPFDASRNGFVLGEGSAVFVLEELDAARRRGAHVYAEIAGYATRSNAFHMTGLRPDGREMAEAIRVALDEARMNPGDLDYINAHGSGTKQNDRHETAAFKRSLGEHARRTPVSSIKSMVGHSLGAIGSIEIAASALAMEHGVVPPTANLH…	JAITYR010000028	Streptomyces griseocarneus	Actinobacteria	1025.2
KS_253224_BMWH01000054	9487	8159	MALAQGRHGHPLLPLGGVGVTARRVVITGIGVVAPGGIGVKNFWNLLSEGRTATRGITFFDPSQFRSRVAAEIDFDPEEHGLSPQEVRRMDRAAQLAVVAAREAVGDSGLELDELDPHRVGVTVGSAVGATMGLDWEYRVVSDAGRLELVDHEYAVPHLYNYFVPSSFAAEVAWSVGAEGPTTVVSTGCTSGLDAVCHAVELLREGSADIMVAGATDAPISPITMACFDAIKATTPRNDDPEHASRPFDGTRNGFVLGEGSAVFVLEELESARRRGAHVYAEIAGYASRCNAFHMTGLRPDGAEMAEAIRVALDEARVNPEEIDYVNAHGSGTKQNDRHETAAFKKSLGEHAYAVPVSSIKSMIGHSLGAIGSIEIAASALAMEHHVVPPTANLHTPDP…	BMWH01000054	Streptomyces echinoruber	Actinobacteria	1025.1
KS_RS_952224_WUEJ01000002	655682	653622	MRPATAARSAAGTRRGGALRGRVARGPLHPRRLPLRPYERGRHPEPARLLRAHRCAEGGARVDRRGLRLHRRGLLDGGPSAGTQLPLRRLESGGGPHGPRLRAHPRARRLGHPLLQQLRPPPAPGEAAPALHHPAPGRAPGAAVRGRPPRTRMDPRGRPLPRRPARPGQGSAGRGLQHRRRRAVQRGHDPRPAAPVRRRLEPGAQGRGPQGPRPAVRGGRLPDPRHARLHTPYPARSRTGRPRRLVPRPPGVVATAHPHRPGGQMNRRVVLTGIGVVAPGGTGTKAFWELITSGRTATRPISLFDASPFRSRIAAECDFDPAAHGLTHKETRRMDRAAQFVAVATDEAVADAGLEFHRTDPARVGVTVGSAVGCTTSLEREYTAVSDGGRDWLVDHTYA…	WUEJ01000002	Streptomyces sp. YIM 132580	Actinobacteria	1024.8
KS_138251_CP045178	2389830	2391890	MRPATAARSAAGTRRGGALRGRVARGPLHPRRLPLRPYERGRYPESARLLRAHRAAEGGARVDRRGLRLHRRGLLDRGAPAGTQLSLRGLEGGCGPHGPRLLAHPRTRCLGHPLLQQLRPPPAPGEAAPPLRHPSPGRTPGAAVRGRPPCTRMDPRGRPLPRRPARPGQGSAGHGLQHRRRRAVQRGHDPRPPAPVRRRLEPGPQGRGPQGPRPAVRGGRLPDPGHARLHTPHPARCRAGRPRRLVPRPPGVVATAHPHRPGGPMNRRVVLTGMGVVAPGGTGTKAFWELITSGRTATRPISLFDASPFRSRIAAECDFDPALHGLTHKETRRMDRAAQFAAVATDEAVADAGLEFHRTDPTRVGVTVGSAVGCTTSLEREYTAVSDGGRDWLVDHTYA…	CP045178	Streptomyces tsukubensis	Actinobacteria	1024.7
KS_RS_697102_MVFC01000006	268944	266884	MRPATAARSAAGTRRGGALRGRVARGPLHPRRLPLRPYERGRYPESARLLRAHRAAEGGARVDRRGLRLHRRGLLDRGAPAGTQLSLRGLEGGCGPHGPRLLAHPRTRCLGHPLLQQLRPPPAPGEAAPPLRHPSPGRTPGAAVRGRPPCTRMDPRGRPLPRRPARPGQGSAGHGLQHRRRRAVQRGHDPRPPAPVRRRLEPGPQGRGPQGPRPAVRGGRLPDPGHARLHTPHPARCRAGRPRRLVPRPPGVVATAHPHRPGGPMNRRVVLTGMGVVAPGGTGTKAFWELITSGRTATRPISLFDASPFRSRIAAECDFDPALHGLTHKETRRMDRAAQFAAVATDEAVADAGLEFHRTDPTRVGVTVGSAVGCTTSLEREYTAVSDGGRDWLVDHTYA…	MVFC01000006	Streptomyces tsukubensis	Actinobacteria	1024.7
KS_RS_867651_SSBJ01000023	129556	128228	MALSRRRARHPLLRLGRPRMSARRVVITGVGVTAPGGVGAKNFWSLLSEGRTATRGITFFDPSSFRSRVAAEIDFDPEAHGLGPQEIRRMDRAAQLAVVTAREAVADSGLDLSGLDPYRTGVTIGSAVGATMGLDEEYRVVSDGGRLDLVDHEYAVPHLYNYLVPSSFAAEVAWAVGAEGPSTVVSTGCTSGLDSVGHAVELIREGSADVMVAGASDAPISPITLACFDAIKATTPRNDDPEHASRPFDGTRNGFVLGEGSAVFVLEELESAKKRGAHIYAEIAGYASRCNAFHMTGLRPDGLEMAEAISVAMGEARLNAESIDYINAHGSGTKQNDRHETAAFKKSLGDHAYRTPVSSIKSMVGHSLGAIGSIEIAASVLAMENNVVPPTANLHTPDP…	SSBJ01000023	Streptomyces sp. A1136	Actinobacteria	1024.7
KS_RS_63806_BNBE01000001	232920	231652	MGRRVVITGVGVLAPGGIGTKNFWSLLSEGRTATRGITFFDPSQFRSQVAAEVDFAPELHGLTPQEIRRMDRAAQFGVVAAREALADSGLDLAGFDPHRTGVTIGSAVGATTGLDDEYRIVSDDGRLDLVDHTYAPQHLYNYFVPSSFSAEVAWAVGAEGPATVVSTGCTSGLDSVGHAVELIREGTADVMITGATDAPISPITMACFDAIKATTPRNDDPEHASRPFDGTRNGFVLGEGSAVFVLEELESARRRGAHIYAEIAGYASRCNAFHMTGLRPDGREMSEAINVAMAEARMNPESIDYINAHGSGTKQNDRHETAAFKLSLGDHAYRTPVSSIKSMVGHSLGAIGSIEIAASVLAMEHHVVPPTANLHTPDPECDLDYVPLHAREHRTDAVL…	BNBE01000001	Streptomyces filamentosus	Actinobacteria	1024.3
KS_298837_PDCL01000002	1417940	1416672	MGRRVVITGVGVLAPGGIGTKNFWSLLSEGRTATRGITFFDPSQFRSQVAAEVDFAPELHGLTPQEIRRMDRAAQFGVVAAREALADSGLDLAGFDPHRTGVTIGSAVGATTGLDDEYRIVSDDGRLDLVDHTYAPQHLYNYFVPSSFSAEVAWAVGAEGPATVVSTGCTSGLDSVGHAVELIREGTADVMITGATDAPISPITMACFDAIKATTPRNDDPEHASRPFDGTRNGFVLGEGSAVFVLEELESARRRGAHIYAEIAGYASRCNAFHMTGLRPDGREMSEAINVAMAEARMNPESIDYINAHGSGTKQNDRHETAAFKLSLGDHAYRTPVSSIKSMVGHSLGAIGSIEIAASVLAMEHHVVPPTANLHTPDPECDLDYVPLHAREHRTDAVL…	PDCL01000002	Streptomyces filamentosus	Actinobacteria	1024.3
KS_RS_816937_RAIE01000804	30766	29432	MAVTRRRHGPAVLPLDRAVSGAHSRRVVITGIGVTAPGGVGSKNFWSLLSDGRTATRRISFFDPSPFRSQVAAEADFDAELLGLSPQEIRRMDRAAQFAVVTAREAVADSGLEFASLDPHRTGVTVGSAVGATMGLDQEYRTVSDSGRLDLVDHEYAVPHLYNYLVPSSFAAEVAWAVGAEGPATVVSTGCTSGLDAVGYATELIREGSADVMVAGAADAPISPITVACFDAIKATTPRNEDPEHASRPFDGTRNGFVLGEGSAVFVLEELDSALRRGAHVYAEIAGYATRSNAFHMTGLRPDGREMAEAIRIALDEARLNPEDIDYVNAHGSGTKQNDRHETAAFKRSLGDHAYAVPVSSIKSMVGHSLGAIGSIEIAASALAMEHGVVPPTANLHTP…	RAIE01000804	Streptomyces sp. E5N91	Actinobacteria	1024.3
KS_322786_X87093	1792	3126	MAVTRRRHGPAVLPLDRAVSGAHSRRVVITGIGVTAPGGVGSKNFWSLLSDGRTATRRISFFDPSPFRSQVAAEADFDAELLGLSPQEIRRMDRAAQFAVVTAREAVADSGLEFASLDPHRTGVTVGSAVGATMGLDQEYRTVSDSGRLDLVDHEYAVPHLYNYLVPSSFAAEVAWAVGAEGPATVVSTGCTSGLDAVGYATELIREGSADVMVAGAADAPISPITVACFDAIKATTPRNEDPEHASRPFDGTRNGFVLGEGSAVFVLEELDSALRRGAHVYAEIAGYATRSNAFHMTGLRPDGREMAEAIRIALDEARLNPEDIDYVNAHGSGTKQNDRHETAAFKRSLGDHAYAVPVSSIKSMVGHSLGAIGSIEIAASALAMEHGVVPPTANLHTP…	X87093	Streptomyces fradiae	Actinobacteria	1024.3
KS_287037_JOEV01000071	2370	3719	MPWPPASTTGRLPHEAASRRHEGRPPLVARRVVITGVGVLAPGGTGAKNFWSLLSEGRTATRGITFFDPSAFRSRVAAEADFDPHLHGLTPQEIRRMDRAAQFAVVTAREALTDSGLDLGGFDPHRTGVTIGSAVGATTGLDDEYRVVSDDGRLDLVDHTYAPQHLYNYFVPSSFSAEVAWAVGAEGPATVVSTGCTSGIDSVGHAVELIREGTADVMIAGATDAPISPITMACFDAIKATTSRNDDPEHASRPFDGTRNGFVLGEGSAVFVLEELDSARRRGAHIYAEIAGYASRCNAFHMTGLRPDGREMAEAITVALDEARMNPESIDYINAHGSGTKQNDRHETAAFKLSLGDHAYRTPVSSIKSMVGHSLGAIGSIEIAASVLAIENQVVPPTA…	JOEV01000071	Streptomyces cellulosae	Actinobacteria	1023.6
KS_286683_JNZP01000005	275679	276986	MHSTPRPSTQPGTVKRRVVITGIGVLAPGGIGAKNFWSLLSEGRTATRGITFFDPSPFRSRVAAEIDFDPADHGLRPQEIRRMDRAAQFAVVAAREALADSGLDMAEGDPYRTGVCLGSAVGATMGLDQEYRVVSDDGRLELVDHEYAVPHLYNHLVPSSFAVEVAWATGAEGPATVVSTGCTSGLDAVGHATELIREGSADVMIAGATDAPISPITMACFDAIKATTPRHDDPAHASRPFDGTRNGFVLGEGSAVFVLEELESARRRGAHIYAEIAGFGSRCNAFHMTGLRPDGLEMAEAIRIALDEARLAPEAIDYVNAHGSGTKQNDRHETAAFKLSLGEHARRTPVSSIKSMVGHSLGAIGSIEIAACALAMEYGVVPPTANLHTPDPECDLDYV…	JNZP01000005	Streptomyces exfoliatus	Actinobacteria	1023.5
KS_RS_512783_JOFB01000008	275575	276882	MHSTPRPSTQPGTVKRRVVITGIGVLAPGGIGAKNFWSLLSEGRTATRGITFFDPSPFRSRVAAEIDFDPADHGLRPQEIRRMDRAAQFAVVAAREALADSGLDMAEGDPYRTGVCLGSAVGATMGLDQEYRVVSDDGRLELVDHEYAVPHLYNHLVPSSFAVEVAWATGAEGPATVVSTGCTSGLDAVGHATELIREGSADVMIAGATDAPISPITMACFDAIKATTPRHDDPAHASRPFDGTRNGFVLGEGSAVFVLEELESARRRGAHIYAEIAGFGSRCNAFHMTGLRPDGLEMAEAIRIALDEARLAPEAIDYVNAHGSGTKQNDRHETAAFKLSLGEHARRTPVSSIKSMVGHSLGAIGSIEIAACALAMEYGVVPPTANLHTPDPECDLDYV…	JOFB01000008	Streptomyces exfoliatus	Actinobacteria	1023.5
KS_RS_952852_WUNA01000024	2639	4618	MCCWTSRTTRRCAAGPPRGWTGSTSSPPLPFCPRAARWRARRPYWSAPTDTSPGPHRAATAICRWRWSTGSARPADTVRGIRPARWHRTPKPSGSPPERPPTHGTRPPETPPNVPPRYPRGTAEGDPHAQHPDRGPDGPRQPGRCGPAVQGVRRHRDAASDGHPAPSALRVPRPLLPSAGLRHRQRRRADRGGQVRPAFRGDQRGPQAVHPGVRPGDLAVPRRRRGHALLRLGGPGVSARRVVITGVGVTAPGGVGTENFWSLLSEGRTATRGITFFDPSEFRSRVAAEIDFDPEEHGLNPQEIRRMDRAAQLAVVTAREALADSGLDVAAADPYRVGITIGSAVGATMGLDQEYRVVSDGGRLGLVDHEYAVPHLYNYLVPSSIAAEVAWAAGAEGPS…	WUNA01000024	Streptomyces sp. HUCO-GS316	Actinobacteria	1023.4
KS_RS_252051_CVPB01000001	1083271	1081922	MRWPPASTTGRLPHEPAARRHEGRRPLMGRRVVITGVGVLAPGGIGAKNFWSLLSEGRTATRAITFFDPSSFRSRVAAEIDFDPQLHGLSPQEIRRMDRAAQFGVVTAREALADSGLDLAGFDPHRTGVTIGSAVGATTGLDDEYRVVSDDGRLDLVDHTYAPQHLYNYFVPSSISAEVAWAVGAEGPATVVSTGCTSGIDSVGHAAELIREGTADVMITGATDAPISPITMACFDAIKATTPRNDDPEHASRPFDGTRNGFVLGEGSAVFVLEELDSARKRGAHIYAEIAGYASRCNAFHMTGLRPDGREMAEAIKVALGEARMNPESVDYINAHGSGTKQNDRHETAAFKLSLGEHAYRTPVSSIKSMVGHSLGAIGSIEIAASVLAMENQVVPPTA…	CVPB01000001	Streptomyces sp. Wb2n-11	Actinobacteria	1023.3
KS_RS_391220_JADWOR010000001	4583344	4584783	MRHGQWWRAHRGGEDRPAFREDQRGPQAVHRGLRPGHLALARGRDGQVLLPLGSRQVTGRRVAITGIGVLAPGGIGAKNFWSLLSDGRTSTRRITFFDPSPFRSRVAAEIDFDPEEHGLSPQEIRRMDRAAQLAVVATREAVADSGIDLTRLDPYRTGVTIGSAVGATTGLDQEYRVVSDGGRLGLVDHEYAVPHLYNYFVPSSFAAEVAWAVGAEGPSTVVSTGCTSGIDSVGHAVDVIREGSADVMIAGSSDAPISPITVACFDAIKATTPRNDDPEHASRPFDGTRNGFVLGEGAAVFVLEELERARSRGAHVYAEIAGYASRCNAFHMTGLRPDGAEMAEAIGVAMNEARINPESVDYINAHGSGTKQNDRHETAAFKRSLGEHAYRTPVSSIKS…	JADWOR010000001	Streptomyces sp. MC1	Actinobacteria	1023.1
KS_RS_509780_JNWV01000037	13251	11812	MRHGQWWRAHRGGEDRPAFREDQRGPQAVHRGLRPGHLALARGRDGQVLLPLGSRQVTGRRVAITGIGVLAPGGIGAKNFWSLLSDGRTSTRRITFFDPSPFRSRVAAEIDFDPEEHGLSPQEIRRMDRAAQLAVVATREAVADSGIDLTRLDPYRTGVTIGSAVGATTGLDQEYRVVSDGGRLGLVDHEYAVPHLYNYFVPSSFAAEVAWAVGAEGPSTVVSTGCTSGIDSVGHAVDVIREGSADVMIAGSSDAPISPITVACFDAIKATTPRNDDPEHASRPFDGTRNGFVLGEGAAVFVLEELERARSRGAHVYAEIAGYASRCNAFHMTGLRPDGAEMAEAIGVAMNEARINPESVDYINAHGSGTKQNDRHETAAFKRSLGEHAYRTPVSSIKS…	JNWV01000037	Streptomyces flaveolus	Actinobacteria	1023.1
KS_RS_511557_JOCJ01000025	174300	175739	MRHGQWWRAHRGGEDRPAFREDQRGPQAVHRGLRPGHLALARGRDGQVLLPLGSRQVTGRRVAITGIGVLAPGGIGAKNFWSLLSDGRTSTRRITFFDPSPFRSRVAAEIDFDPEEHGLSPQEIRRMDRAAQLAVVATREAVADSGIDLTRLDPYRTGVTIGSAVGATTGLDQEYRVVSDGGRLGLVDHEYAVPHLYNYFVPSSFAAEVAWAVGAEGPSTVVSTGCTSGIDSVGHAVDVIREGSADVMIAGSSDAPISPITVACFDAIKATTPRNDDPEHASRPFDGTRNGFVLGEGAAVFVLEELERARSRGAHVYAEIAGYASRCNAFHMTGLRPDGAEMAEAIGVAMNEARINPESVDYINAHGSGTKQNDRHETAAFKRSLGEHAYRTPVSSIKS…	JOCJ01000025	Streptomyces sp. NRRL WC-3744	Actinobacteria	1023.1
KS_RS_511826_JOCU01000026	178385	179824	MRHGQWWRAHRGGEDRPAFREDQRGPQAVHRGLRPGHLALARGRDGQVLLPLGSRQVTGRRVAITGIGVLAPGGIGAKNFWSLLSDGRTSTRRITFFDPSPFRSRVAAEIDFDPEEHGLSPQEIRRMDRAAQLAVVATREAVADSGIDLTRLDPYRTGVTIGSAVGATTGLDQEYRVVSDGGRLGLVDHEYAVPHLYNYFVPSSFAAEVAWAVGAEGPSTVVSTGCTSGIDSVGHAVDVIREGSADVMIAGSSDAPISPITVACFDAIKATTPRNDDPEHASRPFDGTRNGFVLGEGAAVFVLEELERARSRGAHVYAEIAGYASRCNAFHMTGLRPDGAEMAEAIGVAMNEARINPESVDYINAHGSGTKQNDRHETAAFKRSLGEHAYRTPVSSIKS…	JOCU01000026	Streptomyces flaveus	Actinobacteria	1023.1
KS_RS_514060_JOIC01000039	127077	128516	MRHGQWWRAHRGGEDRPAFREDQRGPQAVHRGLRPGHLALARGRDGQVLLPLGSRQVTGRRVAITGIGVLAPGGIGAKNFWSLLSDGRTSTRRITFFDPSPFRSRVAAEIDFDPEEHGLSPQEIRRMDRAAQLAVVATREAVADSGIDLTRLDPYRTGVTIGSAVGATTGLDQEYRVVSDGGRLGLVDHEYAVPHLYNYFVPSSFAAEVAWAVGAEGPSTVVSTGCTSGIDSVGHAVDVIREGSADVMIAGSSDAPISPITVACFDAIKATTPRNDDPEHASRPFDGTRNGFVLGEGAAVFVLEELERARSRGAHVYAEIAGYASRCNAFHMTGLRPDGAEMAEAIGVAMNEARINPESVDYINAHGSGTKQNDRHETAAFKRSLGEHAYRTPVSSIKS…	JOIC01000039	Streptomyces sp. NRRL F-3307	Actinobacteria	1023.1
KS_RS_514404_JOIV01000036	178012	179451	MRYGQWWRAHRGGEDRPAFREDQRGPQAVHRGLRPGHLALARGRDGQVLLPLGSRQVTGRRVAITGIGVLAPGGIGAKNFWSLLSDGRTSTRRITFFDPSPFRSRVAAEIDFDPEEHGLSPQEIRRMDRAAQLAVVATREAVADSGIDLTRLDPYRTGVTIGSAVGATTGLDQEYRVVSDGGRLGLVDHEYAVPHLYNYFVPSSFAAEVAWAVGAEGPSTVVSTGCTSGIDSVGHAVDVIREGSADVMIAGSSDAPISPITVACFDAIKATTPRNDDPEHASRPFDGTRNGFVLGEGAAVFVLEELERARSRGAHVYAEIAGYASRCNAFHMTGLRPDGAEMAEAIGVAMNEARINPESVDYINAHGSGTKQNDRHETAAFKRSLGEHAYRTPVSSIKS…	JOIV01000036	Streptomyces sp. NRRL S-1896	Actinobacteria	1023.1
KS_RS_514599_JOJH01000024	249286	250725	MRHGQWWRAHRGGEDRPAFREDQRGPQAVHRGLRPGHLALARGRDGQVLLPLGSRQVTGRRVAITGIGVLAPGGIGAKNFWSLLSDGRTSTRRITFFDPSPFRSRVAAEIDFDPEEHGLSPQEIRRMDRAAQLAVVATREAVADSGIDLTRLDPYRTGVTIGSAVGATTGLDQEYRVVSDGGRLGLVDHEYAVPHLYNYFVPSSFAAEVAWAVGAEGPSTVVSTGCTSGIDSVGHAVDVIREGSADVMIAGSSDAPISPITVACFDAIKATTPRNDDPEHASRPFDGTRNGFVLGEGAAVFVLEELERARSRGAHVYAEIAGYASRCNAFHMTGLRPDGAEMAEAIGVAMNEARINPESVDYINAHGSGTKQNDRHETAAFKRSLGEHAYRTPVSSIKS…	JOJH01000024	Streptomyces sp. NRRL WC-3725	Actinobacteria	1023.1
KS_RS_597744_LGDX01000236	107270	108709	MRYGQWWRAHRGGEDRPAFREDQRGPQAVHRGLRPGHLALARGRDGQVLLPLGSRQVTGRRVAITGIGVLAPGGIGAKNFWSLLSDGRTSTRRITFFDPSPFRSRVAAEIDFDPEEHGLSPQEIRRMDRAAQLAVVATREAVADSGIDLTRLDPYRTGVTIGSAVGATTGLDQEYRVVSDGGRLGLVDHEYAVPHLYNYFVPSSFAAEVAWAVGAEGPSTVVSTGCTSGIDSVGHAVDVIREGSADVMIAGSSDAPISPITVACFDAIKATTPRNDDPEHASRPFDGTRNGFVLGEGAAVFVLEELERARSRGAHVYAEIAGYASRCNAFHMTGLRPDGAEMAEAIGVAMNEARINPESVDYINAHGSGTKQNDRHETAAFKRSLGEHAYRTPVSSIKS…	LGDX01000236	Streptomyces sp. NRRL WC-3723	Actinobacteria	1023.1
KS_RS_599060_LGUX01000140	6457	5018	MRHGQWWRAHRGGEDRPAFREDQRGPQAVHRGLRPGHLALARGRDGQVLLPLGSRQVTGRRVAITGIGVLAPGGIGAKNFWSLLSDGRTSTRRITFFDPSPFRSRVAAEIDFDPEEHGLSPQEIRRMDRAAQLAVVATREAVADSGIDLTRLDPYRTGVTIGSAVGATTGLDQEYRVVSDGGRLGLVDHEYAVPHLYNYFVPSSFAAEVAWAVGAEGPSTVVSTGCTSGIDSVGHAVDVIREGSADVMIAGSSDAPISPITVACFDAIKATTPRNDDPEHASRPFDGTRNGFVLGEGAAVFVLEELERARSRGAHVYAEIAGYASRCNAFHMTGLRPDGAEMAEAIGVAMNEARINPESVDYINAHGSGTKQNDRHETAAFKRSLGEHAYRTPVSSIKS…	LGUX01000140	Streptomyces antibioticus	Actinobacteria	1023.1
KS_236689_MK240316	24484	22880	MPPPAPKWRACSKHSTTPTCRTGWAHGGASCSSTGACTSTCRTSTQTTAANSSRRPSRTPGSSRSATTSSHTSKPTTRRPGAHPPTRWPSASTTGRRPGETPPHRHEGRRPLVGRRVAITGVGVLAPGGIGVKNFWSLLSEGRTATRGITFFDPAPFRSRVAAEIDFDAAQHGLRPQELRRMDRAAQFAVVTAREALADSQLAVADFDPHRTGVTIGSAVGATTGLDDEYRVVSDDGRLDLVDHTYAPRHLYNYFVPSSFSAEVAWAVGAEGPATVISTGCTSGIDSVGHAVELIREGTADVMIAGATDAPISPITLACFDAIKATTARNDDPEHASRPFDGTRNGFVLGEGSAVFVLEELESAQRRGAHIYAEIAGYASRCNAFHMTGLRPDGREMAE…	MK240316	Streptomyces griseus	Actinobacteria	1023.1
KS_RS_827146_RJWA01000001	612984	614318	MALAGRRHGAAVLPLERIVTAAGDRRVVITGIGVIAPGGVGVKDFWQLLTDGRTATRRISFFDPSPFRSQVAAEVDFDPELHGLRPQEIRRMDRAAQFAVVTARQAVRDSGLEFDALDPLRTGVTIGSAVGATMGLDQEYRTVSDGGRLDLVDHRYAVPHLYNYLVPSSFAAEVAWAVGAEGPVSVVSTGCTSGLDAVGYAAEVIREGTADVMVAGATDAPISPITVACFDAIKATTPRNDDPEHASRPFDASRNGFVLGEGAAVFVLEELSVARARGATIYAEVAGYATRSNAFHMTGLRPDGREMAEAIRVALAEARLDPEDIDYVNAHGSGTKQNDRHETAAFKRSLGEHAWRVPVSSIKSMIGHSLGAIGSIEIAASVLAMTHHVVPPTANLHNP…	RJWA01000001	Micromonospora sp. HM5-17	Actinobacteria	1022.6
KS_RS_45539_BDDR01000049	39578	38250	MAFAGRCHGGPLLPLGGVRVTGRRVVITGMEVLAPGGIGTKNFWSLLSEGRTATRGITFFDPSPFRSRVAAEIDFDPEEHGLSPQEVRRMDRAAQFAVVAARGAVADSGIELEEYDPYRVGVTIGSAVGATMGLDQEYRIVSDGGRLDLVDHTYAVPHLYNYLVPSSFTAEVAWAVGAQGPSTVVSTGCTSGIDAVGYAVELIREGSVDVMVAGASDAPISPITMACFDAIKATTPRHDRPECASRPFDGTRNGFVLGEGAAVFVLEELGSARRRGAHIYAEIAGYATRSNAYHMTGLRPDGAEMAEAIRVALDEARMNPEEIDYINAHGSGTKQNDRHETAAFKRSLGEHAYRTPVSSIKSMVGHSLGAIGSIEIAASALAMEHNVVPPTANLHTPDP…	BDDR01000049	Streptomyces sp. F-3	Actinobacteria	1022.5
KS_296835_MUME01000160	30301	28973	MAFAGRCHGGPLLPLGGVRVTGRRVVITGMEVLAPGGIGTKNFWSLLSEGRTATRGITFFDPSPFRSRVAAEIDFDPEEHGLSPQEVRRMDRAAQFAVVAARGAVADSGIELEEYDPYRVGVTIGSAVGATMGLDQEYRIVSDGGRLDLVDHTYAVPHLYNYLVPSSFTAEVAWAVGAQGPSTVVSTGCTSGIDAVGYAVELIREGSVDVMVAGASDAPISPITMACFDAIKATTPRHDRPECASRPFDGTRNGFVLGEGAAVFVLEELGSARRRGAHIYAEIAGYATRSNAYHMTGLRPDGAEMAEAIRVALDEARMNPEEIDYINAHGSGTKQNDRHETAAFKRSLGEHAYRTPVSSIKSMVGHSLGAIGSIEIAASALAMEHNVVPPTANLHTPDP…	MUME01000160	Streptomyces thermovulgaris	Actinobacteria	1022.5
KS_192106_CP094344	3386422	3384521	MQQGDSRDLRRLRCGHCAPDIRAEASAAVRLLRRPRPYSGLHRRERRRGGRRSGEGIPGRRTPRAAGTAGHVLHADRGRRPCRRLLPMGGRAAGRQGNRSPQHGDREPGRRRGRPRGGPALRRTGRHRLSVPDGHPAPAAVLVPGRLLPHPGLPERERHRRDRPGLEGGRPALREDLRGPGPAGEEVRPGALALHGRPDRHPLLPLGGGGVSARRVVITGVEVLAPGGVGARKFWELLTEGRTATRGITFFDPSPFRSRVAAEVDFDPYAHGLTPQEVRRMDRAAQFAVVAARGAVADSGLALDGLDPYRIGVTVGTAVGSTMSLDEDYRIVSDDGRLDLVDHTYADPHFYNYFVPSSFAAEVARAVGAQGPSSVVSAGCTSGLDSVGYAAELIREGTA…	CP094344	Streptomyces sp. HP-A2021	Actinobacteria	1021.9
KS_85463_CP009754	4328090	4329418	MALPRRRARHPLLRLGGPGVSARRVVITGVGVTAPGGVGRKNFWSLLSEGRTATRGITFFDPSAFRSRVAAEIDFDPEEHGLSPQEIRRMDRAAQLAVVTAREALADSGLDLSGADPYRVGVTIGSAVGATMGLDQEYRVVSDGGRLDLVDHRYAVPHLYNYLVPSSLAAEVAWAAGAEGPATVVSTGCTSGLDSVGHAVELIREGSACAVVAGATDAPISPITLACFDAIKATTPRNDDPEHASRPFDGTRNGFVLGEGSAVFVLEELEAARRRGAHIYAEIAGYASRCNAFHMTGLRPDGAEMAEAITVALDEARLNPEDVDYINAHGSGTKQNDRHETAAFKKSLGDHAYRTPVSSIKSMVGHSLGAIGSIEIAASVLAMEHGVVPPTANLHTPDP…	CP009754	Streptomyces sp. CCM_MD2014	Actinobacteria	1021.7
KS_114301_CP026730	3522213	3523541	MALARRRPRHPLLRLGGPGVSARRVVITGVGVTAPGGVGRKNFWSLLSEGRTATRGITFFDPSAFRSRVAAEIDFDPEEHGLSPQEIRRMDRAAQLAVVTAREALADSGLDLSGADPYRVGVTIGSAVGATMGLDQEYRVVSDGGRLDLVDHRYAVPHLYNYLVPSSLAAEVAWAAGAEGPATVVSTGCTSGLDSVGHAVELIREGSACAVVAGATDAPISPITLACFDAIKATTPRNDDPEHASRPFDGTRNGFVLGEGSAVFVLEELEAARRRGAHIYAEIAGYASRCNAFHMTGLRPDGAEMAEAITVALDEARLNPEDVDYINAHGSGTKQNDRHETAAFKKSLGDHAYRTPVSSIKSMVGHSLGAIGSIEIAASVLAMEHGVVPPTANLHTPDP…	CP026730	Streptomyces sp. CB09001	Actinobacteria	1021.7
KS_RS_461460_JAJIBA010000001	744608	743280	MALPRRRARHPLLRLGGPGVSARRVVITGVGVTAPGGVGRKNFWSLLSEGRTATRGITFFDPSAFRSRVAAEIDFDPEEHGLSPQEIRRMDRAAQLAVVTAREALADSGLDLSGADPYRVGVTIGSAVGATMGLDQEYRVVSDGGRLDLVDHRYAVPHLYNYLVPSSLAAEVAWAAGAEGPATVVSTGCTSGLDSVGHAVELIREGSACAVVAGATDAPISPITLACFDAIKATTPRNDDPEHASRPFDGTRNGFVLGEGSAVFVLEELEAARRRGAHIYAEIAGYASRCNAFHMTGLRPDGAEMAEAITVALDEARLNPEDVDYINAHGSGTKQNDRHETAAFKKSLGDHAYRTPVSSIKSMVGHSLGAIGSIEIAASVLAMEHGVVPPTANLHTPDP…	JAJIBA010000001	Streptomyces sp. R1	Actinobacteria	1021.7
KS_RS_513111_JOFR01000070	679	2007	MALAGRRHGDPLLPLGGVGVTARRVVITGMEVLAPGGIGTKNFWSLLSEGRTATRGITFFDPSPFRSRVAAEIDFDPEEHGLSPQEVRRMDRAAQFAVVAARGAVADSGIEVEEYDPYRVGVTIGSAVGATMGLDEEYRIVSDGGRLDLVDHTYAVPHLYNYLVPSSFAAEVAWAVGAQGPSTVVSTGCTSGIDSVGHAVELIREGSADVVVAGSSDAPISPITMACFDAIKATTPRHDEPERASRPFDGTRNGFVLGEGAAVFVLEELGSARRRGAHIYAEITGYATRSNAYHMTGLRPDGAEMAEAIRVALDEARMNPEEIDYINAHGSGTKQNDRHETAAFKRSLGEHAYRTPVSSIKSMVGHSLGAIGSIEIAASALAMEHNVVPPTANLHTPDP…	JOFR01000070	Streptomyces bicolor	Actinobacteria	1021.7
KS_287145_JOFS01000070	689	2017	MALAGRRHGDPLLPLGGVGVTARRVVITGMEVLAPGGIGTKNFWSLLSEGRTATRGITFFDPSPFRSRVAAEIDFDPEEHGLSPQEVRRMDRAAQFAVVAARGAVADSGIEVEEYDPYRVGVTIGSAVGATMGLDEEYRIVSDGGRLDLVDHTYAVPHLYNYLVPSSFAAEVAWAVGAQGPSTVVSTGCTSGIDSVGHAVELIREGSADVVVAGSSDAPISPITMACFDAIKATTPRHDEPERASRPFDGTRNGFVLGEGAAVFVLEELGSARRRGAHIYAEITGYATRSNAYHMTGLRPDGAEMAEAIRVALDEARMNPEEIDYINAHGSGTKQNDRHETAAFKRSLGEHAYRTPVSSIKSMVGHSLGAIGSIEIAASALAMEHNVVPPTANLHTPDP…	JOFS01000070	Streptomyces bicolor	Actinobacteria	1021.7
KS_114168_CP026652	2116064	2117407	MALARRRDGPALLPLDRTVTASRGRRIVITGIGVTAPGGVGAKNFWSLLTDGRTATRRVSFFDPSPFRSQVAAEADFDPALLGLSPQEIRRMDRAAQFAVVTAREAVADSGLEFGGLDPHRTGVTIGSAVGATMGLDQEYRTVSDNGRLDLVDHTYAVPHLYNYLVPSSFAAEVAWAVGAEGPSTVVSTGCTSGLDAVGYAADLIREGSADVMVAGAADAPISPITVACFDAIKATTPRNDDPEHASRPFDGTRNGFVLGEGAAVFVLEELDSARARGAHVYAEIAGYATRSNAFHMTGLRPDGREMAEAITVALDEARLNPEDIDYVNAHGSGTKQNDRHETAAFKRSLGGHAYDVPVSSIKSMVGHSLGAIGSIEIAASALAMEHGAVPPTANLHTP…	CP026652	Streptomyces dengpaensis	Actinobacteria	1021.5
KS_RS_697014_MVDM01000001	787122	788465	MALARRRDGPALLPLDRTVTASRGRRIVITGIGVTAPGGVGAKNFWSLLTDGRTATRRVSFFDPSPFRSQVAAEADFDPALLGLSPQEIRRMDRAAQFAVVTAREAVADSGLEFGGLDPHRTGVTIGSAVGATMGLDQEYRTVSDNGRLDLVDHTYAVPHLYNYLVPSSFAAEVAWAVGAEGPSTVVSTGCTSGLDAVGYAADLIREGSADVMVAGAADAPISPITVACFDAIKATTPRNDDPEHASRPFDGTRNGFVLGEGAAVFVLEELDSARARGAHVYAEIAGYATRSNAFHMTGLRPDGREMAEAITVALDEARLNPEDIDYVNAHGSGTKQNDRHETAAFKRSLGGHAYDVPVSSIKSMVGHSLGAIGSIEIAASALAMEHGAVPPTANLHTP…	MVDM01000001	Streptomyces sp. HG99	Actinobacteria	1021.5
KS_RS_392169_JADWYO010000054	39466	37865	MPSRASTWPSSSRSSTRPRCPTAWAPAVVSCSRTGACTSTCRTSIPTTAAGSSRKPRPIRASSESARTSSPTSRRTTRRPGGPRPTRWPPASTTGRPPREAVRRHHGRRFLVERRVVITGIGVLAPGGIGTKNFWSLLSEGRTATRGITFFDPSSFRSQVAAEADFDAELHGLGPQEIRRMDRAAQFAVVTAREALADSGLDLAGFDPHRTGVTIGSAVGATTGLDDEYRVVSDGGRLDLVDHAYTPPHLYNHFVPSSFSAEVAWAVGAEGPNTVVSTGCTSGLDSVGHAVELIREGSTDVMIAGATDAPISPITMACFDAIKATTPRNDDPEHASRPFDGTRNGFVLGEGSAVFVLEELSAARRRGAHVYAEIAGYASRCNAFHMTGLRPDGREMAEA…	JADWYO010000054	Streptomyces sp. MUM 203J	Actinobacteria	1021.2
KS_202159_FSYA01000397	31242	29974	MSRRVVITGVGVLTPGGIGAKNFWSLLSEGRTATRRITFFDPSSFRSQVAAEADFDPELHGLTPQEIRRMDRAAQFGVVAAREALADSGLDLAGFDPHRTGVTIGSAVGATTGLDQEYRVVSDDGRLDLVDHTYAPQHLYNHFVPSSFAAEVAWAVGAEGPATVVSTGCTSGLDSVGHAVELIREGSADVMIAGATDAPISPITMACFDAIKATTPRTDDPEHASRPFDGTRNGFVLGEGAAVFVLEELDSARRRGARIYAEIAGYASRCNAFHMTGLRPDGREMAEAIRVAMAEARMAPESIDYINAHGSGTKQNDRHETAAFKLSLGDHAYRTPVSSIKSMVGHSLGAIGSIEIAASVLAMTHHVVPPTANLHTPDPECDLDYVPLTAREHRTDAVL…	FSYA01000397	metagenome	Environmental Sample	1021
KS_253677_BNBI01000004	51942	54725	MGPGTGRRHPARPRGHRPHRGRPRGQRHRRRRPHRAARPVRRRLRRRPQHRPPPGRLRLPRHPRHHRAVPRRRPGRRPAAQDDRRPLRGRPGHDRPAARRHHPRHRRRTRHTPRPAHRPPGVRRGRRRLQTAHRHRHLRRRTRLGQRLHRRRPPGHPVPARPDPDRGRRRTRPPPGRRPGHEHLRPGLRQPRLEAGRRGQGHRPRQPAGHLPQRTPPRRPHPAHQHPRAEPAHPRRRRRGPAPRGPHRTPRPHRGLPPPRRPGQRPRHPLRRRRRPAPPARRPAAPPRPRPRHPAPHQHRTAAHRPRPAARPHRQPHPAPPRPRLDRPRRHRHRHPARGPRREPPAPHHGRPGTARRPRRLGRPRQPPRPADGAGALVRPGPLSRPHRKQKENHAQHPD…	BNBI01000004	Streptomyces fumanus	Actinobacteria	1020.9
KS_104156_CP021744	6887309	6888886	MTSTPPRCRTAWAPGAVSCSPTAACTSTSRTSTRTTAASSSRRPSPTRASSGSARTSSRSSRPTTRRPGGRRRTPWPPASTTGRQPSEADRPPDGRHEGRRPLVGRRVVITGIGVLAPGGIGTKNFWSLLSEGRTATRGITFFDPSPFRSKVAAEADFDPELHGLSPQEIRRMDRAAQFGVVTAREALADSGLDLAGLDPYRTGVTIGSAVGATTGLDNEYRVVSDGGRLDLVDHKYTPQHLYNHFVPSSFAAEVAWATGAEGPATVVSTGCTSGIDSVGHAVELIREGTADVMITGATDAPISPITMACFDAIKATTPRNDDPEHASRPFDGTRNGFVLGEGSACFVLEELESARKRGARIYAEIAGYASRCNAFHMTGLRPDGREMAEAIKVALDEA…	CP021744	Streptomyces albireticuli	Actinobacteria	1020.9
KS_193827_CP097123	2811884	2813461	MTSTPPRCRTAWAPGAVSCSPTAACTSTSRTSTRTTAASSSRRPSPTRASSGSARTSSRSSRPTTRRPGGRRRTPWPPASTTGRQPSEADRPPDGRHEGRRPLVGRRVVITGIGVLAPGGIGTKNFWSLLSEGRTATRGITFFDPSPFRSKVAAEADFDPELHGLSPQEIRRMDRAAQFGVVTAREALADSGLDLAGLDPYRTGVTIGSAVGATTGLDNEYRVVSDGGRLDLVDHKYTPQHLYNHFVPSSFAAEVAWATGAEGPATVVSTGCTSGIDSVGHAVELIREGTADVMITGATDAPISPITMACFDAIKATTPRNDDPEHASRPFDGTRNGFVLGEGSACFVLEELESARKRGARIYAEIAGYASRCNAFHMTGLRPDGREMAEAIKVALDEA…	CP097123	Streptomyces sp. HU2014	Actinobacteria	1020.9
KS_RS_438971_JAHUXH010000052	3365	4693	MAVPRRRGGDPLLRLGGPGVSARRVVITGVGVTAPGGVGTKNFWNLLSEGRTATRGITFFDPSSFRSRVAAEIDFDPEEHGLSPQEIRRMDRAAQLAVVTAREALADSGLDLTGADPHRVGVTIGSAVGATMGLDQEYRVVSDGGRLDLVDHTYAVPHLYNYLVPSSFAAEVAWAVGAEGPATVVSTGCTSGLDSVGHAAELIREGSACAVVAGATDAPISPITLACFDAIKATTPRNDDPEHASRPFDGTRNGFVLGEGSAVFVLEELQGALRRGAHIYAEIAGYASRCNAFHMTGLRPDGVEMAEAITVALDEARLNPEDIDYVNAHGSGTKQNDRHETAAFKKSLGEHAYRTPVSSIKSMVGHSLGAIGSIEIAASVLAMEHNVVPPTANLHTPDP…	JAHUXH010000052	Streptomyces sp. TRM70350	Actinobacteria	1020.9
KS_RS_366045_JACLZH010000004	217633	218961	MALPRRRARHPLLRLGGPGVSTRRVVVTGVGVTAPGGVGRKNFWSLLSEGRTATRGITFFDPSAFRSRVAAEIDFDPEEHGLSPQEIRRMDRAAQLAVVTAREALADSGLDLSGADPYRVGVTIGSAVGATMGLDQEYRVVSDGGRLDLVDHRYAVPHLYNYLVPSSLAAEVAWAAGAEGPATVVSTGCTSGLDSVGHAVELIREGSACAVVAGATDAPISPITLACFDAIKATTPRNDDPEHASRPFDGTRNGFVLGEGSAVFVLEELEAARRRGAHIYAEIAGYASRCNAFHMTGLRPDGAEMAEAITVALDEARLNPEDVDYINAHGSGTKQNDRHETAAFKKSLGDHAYRTPVSSIKSMVGHSLGAIGSIEIAASVLAMEHGVVPPTANLHTPDP…	JACLZH010000004	Streptomyces sp. SS06011	Actinobacteria	1020.7
KS_RS_453116_JAIWNC010000060	14783	16132	MAVPPGRGSGLGPMTAHPTGREGDAQMTGRRVVITGIGVMAPGGLGVKSFWELITAGRTATRTISFFDPAPFRSRIAAECDFDPAAEGLSPQEIRRMDRAAQLAVVSARDCLADSGLQLGDLDPYRTGVSIGTAVGATMSLEREYAVVSDGGRQRLTDHTYAVPHLYDYLVPGSFAREVAWLVGAEGPATVVSTGCTSGLDAVGHAAELIREGTADVMVAGATDAPISPITLACFDAIKATTPRNDDPEHASRPFDRTRNGFVLGEGAAMFVLEEAGHARRRGAQPYAEVAGFASRSNAYHMTGLRPDGREMAEAIRVALTEARLNPADVDYINAHGSGTKQNDRHETAAFKRSLGDHAYRTPVSSIKSMIGHSLGAIGSIEIAASVLAIRHGVVPPTA…	JAIWNC010000060	Wangella sp. NEAU-J3	Actinobacteria	1020.7
KS_RS_496234_JAMXMX010000001	55567	56892	MAIAGGRHGEEVLQLGVRVTGRRVVITGVGVLAPGGIGVKNFWSLLSEGRTSTREITFFDPSAFRSRVAAEADFDPWEHGLGPQEIRRMDRAAQFAVVAAREAMADSGVELSEIEPHRAGVTVGSAVGATMGLDREYRVVSDGGRLDLVDHRYAVPHLYDYFVPSSFAAEVAWAAGTEGPATVISTGCTSGLDSVGYAAELIRDGSADVVIAGATDAPISPITVACFDAIKATTPRNDDPAHASRPFDRTRNGFVLGEGAAMFVLEELGAARRRGAHLYAEIAGYASRCNAFHMTGLRPDGREMAEAIRAALDEARTDPEDVDYINAHGSGTKQNDRHETAAFKRSLGEHARRTPVSSIKSMVGHSLGAIGSIEIAASVLAMENNVVPPTANLHEPDPE…	JAMXMX010000001	Actinoallomurus spadix	Actinobacteria	1020.7
KS_RS_939273_WFLH01000022	197907	196579	MALPRRRARHPLLRLGGPGVSTRRVVVTGVGVTAPGGVGRKNFWSLLSEGRTATRGITFFDPSAFRSRVAAEIDFDPEEHGLSPQEIRRMDRAAQLAVVTAREALADSGLDLSGADPYRVGVTIGSAVGATMGLDQEYRVVSDGGRLDLVDHRYAVPHLYNYLVPSSLAAEVAWAAGAEGPATVVSTGCTSGLDSVGHAVELIREGSACAVVAGATDAPISPITLACFDAIKATTPRNDDPEHASRPFDGTRNGFVLGEGSAVFVLEELEAARRRGAHIYAEIAGYASRCNAFHMTGLRPDGAEMAEAITVALDEARLNPEDVDYINAHGSGTKQNDRHETAAFKKSLGDHAYRTPVSSIKSMVGHSLGAIGSIEIAASVLAMEHGVVPPTANLHTPDP…	WFLH01000022	Streptomyces coelicoflavus	Actinobacteria	1020.7
KS_17275_AY034378	14742	16010	MSRRVVITGVGVLAPGGIGAKNFWSLLSEGRTATRGITFFDPSSFRSRVAAEADFDPEMHGLTPQEIRRMDRAAQFAVVTAREALADSGLDLAGFDPHRTGVTIGSAVGATTGLDDEYRVVSDGGRLDLVDHTYAPPHLYNYFVPSSFSAEVAWAVGAEGPATVVSTGCTSGLDSVGHATELIREGTADVMITGATDAPISPITMACFDAIKATTPRNDDAAHASRPFDGTRNGFVLGEGSAVFVLEELESAKKRGAHIYAEIAGYASRCNAFHMTGLRPDGREMSEAIDVALGEARMNPDRIDYINAHGSGTKQNDRHETAAFKLSLGDHAYRTPVSSIKSMVGHSLGAIGSIEIAASVLAMKNHVVPPTANLHTPDPECDLDYVPLTAREQRTDTVL…	AY034378	Streptomyces sp. PGA64	Actinobacteria	1020.5
KS_157541_CP061072	2368154	2366886	MSRRVVITGVGVLAPGGIGAKNFWSLLSEGRTATRGITFFDPSSFRSRVAAEADFDPEMHGLTPQEIRRMDRAAQFAVVTAREALADSGLDLAGFDPHRTGVTIGSAVGATTGLDDEYRVVSDGGRLDLVDHTYAPPHLYNYFVPSSFSAEVAWAVGAEGPATVVSTGCTSGLDSVGHATELIREGTADVMITGATDAPISPITMACFDAIKATTPRNDDAAHASRPFDGTRNGFVLGEGSAVFVLEELESAKKRGAHIYAEIAGYASRCNAFHMTGLRPDGREMSEAIDVALGEARMNPDRIDYINAHGSGTKQNDRHETAAFKLSLGDHAYRTPVSSIKSMVGHSLGAIGSIEIAASVLAMKNHVVPPTANLHTPDPECDLDYVPLTAREQRTDTVL…	CP061072	Streptomyces sp. CB00271	Actinobacteria	1020.5
KS_RS_602334_LISY01000003	463911	465179	MSRRVVITGVGVLAPGGIGAKNFWSLLSEGRTATRGITFFDPSSFRSRVAAEADFDPEMHGLTPQEIRRMDRAAQFAVVTAREALADSGLDLAGFDPHRTGVTIGSAVGATTGLDDEYRVVSDGGRLDLVDHTYAPPHLYNYFVPSSFSAEVAWAVGAEGPATVVSTGCTSGLDSVGHATELIREGTADVMITGATDAPISPITMACFDAIKATTPRNDDAAHASRPFDGTRNGFVLGEGSAVFVLEELESAKKRGAHIYAEIAGYASRCNAFHMTGLRPDGREMSEAIDVALGEARMNPDRIDYINAHGSGTKQNDRHETAAFKLSLGDHAYRTPVSSIKSMVGHSLGAIGSIEIAASVLAMKNHVVPPTANLHTPDPECDLDYVPLTAREQRTDTVL…	LISY01000003	Streptomyces sp. TSRI0261	Actinobacteria	1020.5
KS_RS_417199_JAGGOL010000128	3888	2620	MGRRVVITGIGVLAPGGIGTKNFWSLLSEGRTATRGITFFDPTPFRSQVAAEADFDPELHGLSPQEIRRMDRAAQFGVVTAREALADSGLDLAGLDPHRTGVTIGSAVGATTGLDNEYRVVSDGGRLDLVDHTYTPQHLYNHFVPSSFAAEVAWATGAEGPATVVSTGCTSGIDSVGHAVELIREGTADVMITGATDAPISPITMACFDAIKATTPRNDDPAHASRPFDGTRNGFVLGEGSAVFVLEELESAKKRGARIYAEIAGYASRCNAFHMTGLRPDGREMAEAITVALAEARMNPQEIDYINAHGSGTKQNDRHETAAFKLSLGEHAYRTPVSSIKSMVGHSLGAIGSIEIAASVLAMANNVVPPTANLHTPDPECDLDYVPLTARDHTTDAVL…	JAGGOL010000128	Streptomyces sp. ISL-11	Actinobacteria	1020.4
KS_RS_767025_PQSU01000008	272204	270876	MAFPQGRHGHPLLPLGGVGVTARRVVITGIGVVAPGGIGVKNFWNLLSEGRTATRGITFFDPSQFRSRVAAEIDFDPEEHGLGPQEVRRMDRAAQLAVVAAREAVADSGLEPAELDPHRVGVTVGSAVGATMGLDWEYRVVSDAGRLELVDHAYAVPHLYNHFVPSSFAAEVAWSVGAEGPTSVVSTGCTSGLDAVCHAVELLREGSADVMVAGATDAPISPITMACFDAIKATTPRNDDPGHASRPFDGTRNGFVLGEGSAVFVLEELDSARRRGAHVYAEVAGYASRCNAFHMTGLRPDGAEMAEAIRVALDEARVAPEEIDYVNAHGSGTKQNDRHETAAFKKSLGQHAYDVPVSSIKSMIGHSLGAIGSIEIAASALAMEHNVVPPTANLHTPDP…	PQSU01000008	Streptomyces sp. Ru62	Actinobacteria	1020.4
KS_RS_821759_RCOL01000003	53369	52101	MSRRVVITGVGVLAPGGIGAKNFWSLLSEGRTATRGITFFDPSSFRSRVAAEADFDPELHGLTPQEIRRMDRAAQFAVVTAREAVADSGLDLAGLDPHRTGVTIGSAVGATTGLDDEYRVVSDNGRLDLVDHTYAPQHLYNYFVPSSFSAEVAWAVGAEGPATVVSTGCTSGLDSVGHAVELIREGTADVMVTGATDAPISPITMACFDAIKATTPRNDDPAHASRPFDSTRNGFVLGEGSAVFVLEEYENAKKRGAHIYAEIAGYASRCNAFHMTGLRPDGREMSEAIDVALGEARMNPDRIDYINAHGSGTKQNDRHETAAFKLSLGDHAYRTPISSIKSMVGHSLGAIGSIEIAASVLAMENHVVPPTANLHTPDPECDLDYVPLTAREQRTDAVL…	RCOL01000003	Streptomyces sp. CBMAI 2042	Actinobacteria	1020.4
KS_253629_BNBD01000013	159288	158020	MGRRVVITGIGVLAPGGIGTKNFWSLLSEGRTATRRISFFDPSPFRSQVAAEADFDPELHGLGPQEIRRMDRAAQFGVVTAREALADSGLDLAGFDPYRAGVTIGSAVGATTGLDNEYRVVSDDGRLDLVDHTYAPNHLYNHFVPSSFAAEVAWATGAEGPATVVSTGCTSGIDSVGHAVELIREGTTDIMITGATDAPISPITMACFDAIKATTSRNDDPEHASRPFDGTRNGFVLGEGSAAFVLEELESAKKRGARIYAEIAGYASRCNAFHMTGLRPDGREMAEAIKVALDEARMNPEQIDYINAHGSGTKQNDRHETAAFKLSLGDHAYRTPVSSIKSMVGHSLGAIGSIEIAASVLAMENNVVPPTANLHTPDPECDLDYVPLTAREHRTDAVL…	BNBD01000013	Streptomyces mashuensis	Actinobacteria	1020.2
KS_RS_862549_SOAV01000014	273097	269723	MVPHGARPRHPGAGRPARPVGGLRPGRGDRRRAHHQARRGRGAPRGVRAGPPARGGGAPGEPGHRAPVPLIRPTPVPCPARRRGVPEECHGRTSHRRGRRAGRHDARGRAAARGRRRRRTGEARRTHRRVTGPRLHRTHHGGLRPAGPAVPLRGHRGQQRGPLRGPAGGLRRAGRRPPGGQECSAVGHRDRPGGVVHPARRRPAAPPRGAVRHGEGGLRRGRGERPRRGGAAAVRVPGRLRRRPLGDPQEGRLRLPGHALDPRDVPRRRQGRGPAAPDDRRDPRRRHGHGRPAARRDHPADRVRARHPAEAARAAPGLGRGLRGLAAADRRRHLARRAGVAVRLRRRHPAGLRVPARPGLPGRRLRPHPPPGRRPGHEHQHPGLGEPRLEARRRGARPG…	SOAV01000014	Streptomyces sp. BK208	Actinobacteria	1020.2
KS_RS_438070_JAHTGP010000001	1892286	1893620	MALPRRRDGTALLPLERTMSGPHARRVVITGIGVTAPGGVGVKNFWSLLSDGRTATRRISFFDASPFRSQIAAEVDFDAELLGLGAQEIRRMDRAAQFAVVTAREAVEDSGLDLHSLDPHRTGVTIGSAVGATMGLDQEYRTVSDSGRLDLVDHEYAVPHLYNYLVPSSFAAEVAWAVGAEGPTTVVSTGCTSGLDAVGYATELIREGSADVMVAGAADAPISPITVACFDAIKATTPRNDDPEHASRPFDGTRNGFVLGEGSAVFVLEELSSARRRGAHVYAEVAGYATRSNAFHMTGLRPDGREMAEAIRIALDEARLGPEAVDYVNAHGSGTKQNDRHETAAFKRSLGEHAYDVPVSSIKSMVGHSLGAIGSIEIAASALAMEHGVVPPTANLHTA…	JAHTGP010000001	Streptomyces sp. MBT84	Actinobacteria	1020
KS_RS_466658_JAJQQS010000038	4952	6529	MTSTPPRCRTAWAPGAASCSRTGACTSTSRTSTRTTAASSSRRPSPTRASSGSARTSSRSSRPTTRRPGGRRRTPWPPASTTGRLASEADRPPDVRHEGRRPVVGRRVVITGIGVLAPGGIGTKNFWSLLSEGRTATRGITFFDPSPFRSKVAAEADFDPELHGLGPQEIRRMDRAAQFGVVTAREALADSGLDLAGLDPYRTGVTIGSAVGATTGLDNEYRVVSDGGRLDLVDHKYTPQHLYNHFVPSSFAAEVAWATGAEGPATVVSTGCTSGIDSVGHAVELIREGTADVMITGATDAPISPITMACFDAIKATTPRNDDPEHASRPFDGTRNGFVLGEGSACFVLEELESARKRGARIYAEIAGYASRCNAFHMTGLRPDGREMAEAIKVALDEA…	JAJQQS010000038	Streptomyces albireticuli	Actinobacteria	1019.9
KS_RS_737723_NSJV01000635	4800	6377	MTSTPPRCRTAWAPGAASCSRTGACTSTSRTSTRTTAASSSRRPSPTRASSGSARTSSRSSRPTTRRPGGRRRTPWPPASTTGRLASEADRPPDVRHEGRRPVVGRRVVITGIGVLAPGGIGTKNFWSLLSEGRTATRGITFFDPSPFRSKVAAEADFDPELHGLGPQEIRRMDRAAQFGVVTAREALADSGLDLAGLDPYRTGVTIGSAVGATTGLDNEYRVVSDGGRLDLVDHKYTPQHLYNHFVPSSFAAEVAWATGAEGPATVVSTGCTSGIDSVGHAVELIREGTADVMITGATDAPISPITMACFDAIKATTPRNDDPEHASRPFDGTRNGFVLGEGSACFVLEELESARKRGARIYAEIAGYASRCNAFHMTGLRPDGREMAEAIKVALDEA…	NSJV01000635	Streptomyces albireticuli	Actinobacteria	1019.9
KS_231848_LT594323	2284290	2285861	MGQGAGPAGHPGQRGRAGDGGDRGAHRRRAGRAGGAARRHPGPEDQGVPAGPVRPGRRRHPVDHPAGRDGQLLADRPGAHRRRRLGPGRPGRSGPGPQGRVVTRRVAITGIGVVAPGGTGTKEFWSLLTAGRTATRRISFFDPSPFRSQLAAECDFDPAAHGLGLQEIRRMDRAAQFAVVCTREAVGDAGLELEELDPTRLGVTIGSAVGCTMSLEREYAVVSDEGRRWLVDHTYGVPHLYNYLVPGSLATEVAWEVGAEGPTAVVSTGCTSGLDTLGHAVQLIREGSTDVMVAGATDAPISPITVACFDAIKATTPRNDDPEHASRPFDRSRNGFVLGEGAAVFVLEELEHARRRGAPVYAEVSGFASRCNAFHMTGLRPDGREMSAAIDHALRQARV…	LT594323	Micromonospora auratinigra	Actinobacteria	1019.7
KS_RS_816953_RAIF01000031	357854	356586	MERRVVITGIGVLAPGGVGTKNFWSLLSEGRTATRGITFFDPSSFRSQVAAEADFDPELHGLGPQEIRRMDRAAQFGVVTAREALADSGLDLAGFDPHRTGVTIGSAVGATMGLDDEYRVVSDGGRLDLVDYAYAPRHLYNHFVPSSFSAEVAWAVGAEGPNTVVSTGCTSGLDSVGHAVELIREGSTDVMIAGATDTPISPITMACFDAIKATTPRNDDPEHASRPFDGTRNGFVLGEGSAVFVLEELSAARRRGAHIYAEIAGYASRCNAFHMTGLRPDGREMAEAIRVALDEARMNPEDIDYINAHGSGTKQNDRHETAAFKLSLGEHAYRTPVSSIKSMVGHSLGAIGSIEIAASVLAMENNVVPPTANLHTPDPECDLDYVPLTAREHTTEAVL…	RAIF01000031	Streptomyces sp. E2N166	Actinobacteria	1019.7
KS_RS_353750_JACBWZ010000395	5246	3918	MALAQGRDGHALLPLGGLRMTPRRVVVTGIGVLAPGGIGVKNFWSLLSEGRTATRGITFFDPAQFRSRVAAEIDFDPEEHGLSPQEIRRMDRAAQLAVVATREAVTDSGIELTGIDPYRVGVTVGSAVGATMGLDQEYRVVSNGGLLDLVDHTYAVPHLYNHMVPSSFAAEVAWQVGAEGPSTVVSTGCTSGLDSVGHAVELIREGSADVMIAGSSDAPISPITMACFDAIKATTPRNDDPEHASRPFDGTRNGFVLGEGSAFFVLEELESARARGAHIYAEIAGYATRSNAYHMTGLRPDGAEMAEAIRVALDEARIDGDEIDYINAHGSGTKQNDRHETAAFKKSLGEHAYRTPVSSIKSMVGHSLGAIGSIEIAASALAMEHNVVPPTANLHTPDP…	JACBWZ010000395	Streptomyces sp. WELS2	Actinobacteria	1019.5
KS_302834_QTTT01000001	7072507	7073775	MTRRVVITGIGVLAPGGVGTKNFWNLLSEGQTATRTITFFDAAPFRSRVAAEIDFDPEAHGLGPQEVRRMDRAAQFAVVTAAEAMADSGLEQGDLVPERTGVTVGSAVGATMGLDQEYRIVSDGGRLDLVDHEYAVPHLYDYFVPSSFAAEVAWSVGAEGPAAVVSTGCTSGLDSVGHAFELIREGTVDVMIAGATDAPISPITVACFDAIKATTARNDDPEHASRPFDDSRNGFVLGEGSAMFVLEEYESARRRGAHIYAEIGGFASRCNAYHMTGLRPDGREMAEAIRVALAEARTDPGDIDYINAHGSGTKQNDRHETAAFKRSLGGRAYEVPVSSIKSMVGHSLGAIGSIEIAASALAIEHDLVPPTANLHTPDPECDLDYVPLVAREWRTDTVL…	QTTT01000001	Thermomonospora umbrina	Actinobacteria	1019.5
KS_RS_332700_JAASAG010000006	313765	315678	MHRSIDREDSPVRFSAETAGGPFGNSSYGPYGTARRNPCISSAAHPRRTGVRRFGVTPPPAGPAPARPVLPPGPPSGSHHDLLMAHERRSGPPRTQPSRQGDVDAQHVDRGPDGTRLGRAGREPLRRVRRHGDAAPDGDQAPAALLVPRPLLPPSGLRRRGRRRAHRGGEDRLAVRRHQQRPEAVHHRLRSGHLALSRRRHGAALLSLVRTVTASRGRRVVITGIGVTAPGGVGVKDFWSLLTDGRTATRRISFFDPGPFRSQVAAEADFDAELLGLSSQQIRRMDRAAQFAVVTAREAVADSGLDLAALDPYRTGVTVGSAVGATMGLDEEYRTVSDSGRLELVDHTYAVPHLYNYLVPSSFAAEVAWDVGAEGPATVVSTGCTSGLDAVGYATELVR…	JAASAG010000006	Streptomyces sp. HNM0575	Actinobacteria	1019.3
KS_RS_657839_MJAJ01000057	22093	20759	MALPRRCHGTALLPLDRPVSGPYGRRVVITGLGVTAPGGVGAKNFWSLLSEGRTATRRISFFDPSPFRSQVAAEVDFDAELLGLGAQEVRRMDRAAQFAVVTAREAVADSGLAFDSLDPHRTGVTIGSAVGATMGLDEEYRTVSDSGRLELVDHEYAVPHLYNYLVPSSFATEVAWAVGAEGPTTVVSTGCTSGLDAVGYAAELIREGSADVMVAGAADAPISPITVACFDAIKATTSRNDDPEHASRPFDGTRNGFVLGEGSAVFVLEDLDSARRRGAHVYAEIAGYATRSNAFHMTGLRPDGREMAEAIRVALDEARLAPQAVDYINAHGSGTKQNDRHETAAFKRSLGEHAYAVPVSSIKSMVGHSLGAIGSIEIAASVLAMENGVVPPTANLHTP…	MJAJ01000057	Streptomyces sp. LUP30	Actinobacteria	1019.3
KS_251697_BMSF01000029	35406	34057	MPWPPASTTGRRLSDAGPRQHEGRPPLVGRRVVITGLGVLAPGGIGAKNFWSLLSEGRTATRGITFFDPSSFRSRVAAEADFDPALHGLTPQDIRRMDRAAQFAVVTAREALADSGLDLAGFDPHRTGVTIGSAVGATTGLDDEYRVVSNDGRLDLVDHTYAPPHLYNHFVPSSFAAEVAWAVGAEGPATVVSTGCTSGLDSVGHAVELIREGTADVMITGATDAPISPITMACFDAIKATTPRNDDPEHASRPFDGTRNGFVLGEGSAVFVLEELESAKKRGAHIYAEIAGYASRCNAFHMTGLRPDGREMSEAIDVALAEARMNPDRIDYINAHGSGTKQNDRHETAAFKLSLGEHAYRTPVSSIKSMVGHSLGAIGSIEIAASVLAMENHVVPPTA…	BMSF01000029	Streptomyces narbonensis	Actinobacteria	1019.2
KS_118066_CP029194	2245937	2244588	MPWPPASTTGRQLSDAGPRQHEGRPPLVGRRVVITGLGVLAPGGIGAKNFWSLLSEGRTATRGITFFDPSSFRSRVAAEADFDPALHGLTPQEIRRMDRAAQFAVVTAREALADSGLDLAGFDPHRTGVTIGSAVGATTGLDDEYRVVSNDGRLDLVDHTYAPPHLYNHFVPSSFAAEVAWAVGAEGPATVVSTGCTSGLDSVGHAVELIREGTADIMITGATDAPISPITMACFDAIKATTPRNDDPEHASRPFDGTRNGFVLGEGSAVFVLEELESAKKRGAHIYAEIAGYASRCNAFHMTGLRPDGREMSEAIDVALAEARMNPDRIDYINAHGSGTKQNDRHETAAFKLSLGEHAYRTPVSSIKSMVGHSLGAIGSIEIAASVLAMENHVVPPTA…	CP029194	Streptomyces venezuelae	Actinobacteria	1019
KS_RS_274508_FNTQ01000001	6124832	6126163	MALSRRRGRHALLRLGGPGVNARRVVITGVGVIAPGGVGTKNFWNLLSEGRTATRGITFFDPSSFRSRVAAEVDFDPEEHGLSPQEIRRMDRAAQLAVVSAREALADSGLDLSGADPHRVGVTIGSAVGATMGLDQEYRVVSDGGRLDLVDHTYAVPHLYNYLVPSSFAAEVAWAVGAEGAATVVSTGCTSGLDSVGHAVELIREGSACAMIAGATDAPISPITLACFDAIKATTPRNDDPEHASRPFDGTRNGFVLGEGSAVFVLEELEGARARGAHIYAEIAGYASRCNAFHMTGLRPDGAEMAEAITVALDEARLNPEAVDYINAHGSGTKQNDRHETAAFKKSLGDHAYRTPVSSIKSMVGHSLGAIGSIEIAASVLAMEHNVVPPTANLHTPDP…	FNTQ01000001	Streptomyces sp. Ag109_O5-10	Actinobacteria	1018.9
KS_RS_954420_WVUG01000235	2323	4215	MPPCAADRPRNRRDRSRSSPRPFAAPPHHRGRRPWRSRPMCGTRNHRTARPGPRRRRPVGRVVRSAASRPTTARSPFTSGPPTTVTYEDPTGREETNRHAQHAHRGPDGPRVQRRRRTHLPRVRRDGDAPPDGHPPPSAVLVPRAVLPLAGLRLGRRRPPYRGGQAGPAFHPDQRRPQAVHRGLRPGDLALTLRCDGHSLLQLGGVGVTARRVVITGIGVVAPGGIGVKNFWNLLSSGRTATRRITFFDPSQFRSRVAAEIDFDPDEHGLSPQETRRMDRAAQLAVVAAREAVEDSGLEFDELDPYRVGVTIGSAVGATMGLDWEYRVVSDAGRLELVDHTYAVPHLYNYFVPSSFAAEVAWSVGAEGPNAVVSTGCTSGLDAVCHAVELLREGSADIM…	WVUG01000235	Streptomyces griseorubiginosus	Actinobacteria	1018.9
KS_RS_457968_JAJDKN010000038	45500	46834	MALARRRDGAALLPLDRPVSGAYPRRVVITGIGVTAPGGVGVKNFWNTLSGGHTATRRITFFDPSPFRSQVAAEVDFDAELLGLSAQEIRRMDRAAQFAVVTARDAVADSGLEFTALDPHRTGVTIGSAVGATMGLDQEYRTVSDSGRLDLVDHTYAVPHLYNHLVPSSFAAEVAWAVGAEGPATVVSTGCTSGLDAVGYAADLIREGSADVMVAGATDAPISPITVACFDAIKATTPRNDDPEHASRPFDGTRNGFVLGEGSAVFVLEELGSARRRGAHVYAEIAGYATRSNAFHMTGLRPDGREMAEAIRVALDEARLAPGAIDYVNAHGSGTKQNDRHETAAFKRSLGEHAYAVPVSSIKSMVGHSLGAIGSIEIAASALAMEHGVVPPTANLHTP…	JAJDKN010000038	Streptomyces sp. CNZ748	Actinobacteria	1018.8
KS_RS_602494_LIVP01000011	111104	109422	MPLNLPMASERWFGPSRILPSRQGEVDAQHVDRGPNGTPLGRGGREPFRRVRRHGDAAPDGNQAPAALLVPRPVLPPAGLRRRGRRPAHRGGEDRLPVRDHQRGPETVHHRLRPRHLALSRRRHGRALLPLERTVSAAHGRRVVITGIGVTAPGGVGVKNFWSLLTDGRTATRRISTFDPSPFRSQIAAEVDFDAELLGLSSQQIRRMDRAAQFAVVTAQEAVADSGLDLTALDPHRTGVTIGSAVGATMGLDEEYRTVSDSGRLELVDHTYAVPHLYNYLVPSSFATEVAWAVGAEGPAMVVSTGCTSGLDAVGYAAELIREGSADVMVAGASDAPISPITVACFDAIKATTSRNDDPEHASRPFDRTRNGFVLGEGAAVFVLEELEAARRRGAHVYA…	LIVP01000011	Streptomyces sp. MJM1172	Actinobacteria	1018.7
KS_145013_CP050504	4836463	4837791	MALAQGRDGHALLPLGGLRMTPRRVVITGIGVLAPGGIGVKNFWSLLSEGRTATRGITFFDPAQFRSRVAAEIDFDPEEHGLNPQETRRMDRAAQLAVVATREAVADSGIELTGIDPYRVGVTVGSAVGATMGLDQEYRVVSNGGLLDLVDHTYAVPHLYNHMVPSSFAAEVAWQVGAEGPSTVVSTGCTSGLDSVGHAVELIREGSADVMIAGSSDAPISPITMACFDAIKATTPRNDDPEHASRPFDGTRNGFVLGEGSAFFVLEELESARARGAHVYAEIAGYATRSNAYHMTGLRPDGAEMAEAIRVALDEARINGDEIDYINAHGSGTKQNDRHETAAFKKSLGDHAYRTPVSSIKSMVGHSLGAIGSIEIAASALAMEHNVVPPTANLHTPDP…	CP050504	Streptomyces sp. DSM 40868	Actinobacteria	1018.6
KS_286790_JOBD01000033	142994	144322	MALAQGRDGHALLPLGGLRMTPRRVVITGIGVLAPGGIGVKNFWSLLSEGRTATRGITFFDPAQFRSRVAAEIDFDPEEHGLNPQETRRMDRAAQLAVVATREAVADSGIELTGIDPYRVGVTVGSAVGATMGLDQEYRVVSNGGLLDLVDHTYAVPHLYNHMVPSSFAAEVAWQVGAEGPSTVVSTGCTSGLDSVGHAVELIREGSADVMIAGSSDAPISPITMACFDAIKATTPRNDDPEHASRPFDGTRNGFVLGEGSAFFVLEELESARARGAHVYAEIAGYATRSNAYHMTGLRPDGAEMAEAIRVALDEARINGDEIDYINAHGSGTKQNDRHETAAFKKSLGDHAYRTPVSSIKSMVGHSLGAIGSIEIAASALAMEHNVVPPTANLHTPDP…	JOBD01000033	Streptomyces lavenduligriseus	Actinobacteria	1018.6
KS_RS_767004_PQSR01000066	31604	30000	MSRRARKSPRSSRNSTGPTCRTAWAPDAASSSRTKACTSICRTSTRTTAANSSRKPRPTRGSYGSARISSRSSRPTTRRPGVPRPMPWPRVSTTGRLPGEAVVRRFEGRRSLVGRRVVITGVGVLAPGGIGVKNFWNLLSEGRTATRGITFFDPSQFRSRVAAEADFDPELHGLTPQEIRRMDRAAQFGVVAAREALADSGLDLAGFDPHRTGVTIGSAVGATTGLDDEYRVVSDDGRLDLVDHRYAPPHLYNYFVPSSFSAEVAWAVGAEGPATVVSTGCTSGLDSVGHAVELIREGTADVMVAGATDAPISPITMACFDAIKATTPRNDDPEHASRPFDGTRNGFVLGEGAAVFILEELGSARRRGAHIYAEIAGYASRCNAFHMTGLRPDGREMAE…	PQSR01000066	Streptomyces sp. Ru72	Actinobacteria	1018.6
KS_RS_61504_BMTA01000018	165434	163596	MPWPPSPAAGPTCFSGLGHRSGPARFRGPGRRTARVAPVGSPRLLVPARRAAPRAGPSCAGARTPSSAPPPLRRTAEWRDHAQHLDRRPDGPRSQPRGGPAVQGVRHHRDAASDGHPAPSALRLPRPVLPPPGLRHRQRRRADRGGQDRPPLRADQRGPQAVHRGLRPGDLAVPRRRGRHALLRLGGPGVSARRVVITGVGVTAPGGVGTKNFWNLLSEGRTATRGITFFDPSSFRSRVAAEIDFDPEEHGLSPQEIRRMDRAAQLAVVTAREALADSGLDLTGADPHRVGVTIGSAVGATMGLDQEYRVVSDGGRLDLVDHTYAVPHLYNYLVPSSFAAEVAWAVGAEGPATVVSTGCTSGLDSVGHAAELIREGSACAVVAGATDAPISPITLACFD…	BMTA01000018	Streptomyces chromofuscus	Actinobacteria	1018.5
KS_159918_CP063374	3455588	3453750	MPWPPSPAAGPTCFSGLGHRSGPARFRGPGRRTARVAPVGSPRLLVPARRAAPRAGPSCAGARTPSSAPPPLRRTAEWRDHAQHLDRRPDGPRSQPRGGPAVQGVRHHRDAASDGHPAPSALRLPRPVLPPPGLRHRQRRRADRGGQDRPPLRADQRGPQAVHRGLRPGDLAVPRRRGRHALLRLGGPGVSARRVVITGVGVTAPGGVGTKNFWNLLSEGRTATRGITFFDPSSFRSRVAAEIDFDPEEHGLSPQEIRRMDRAAQLAVVTAREALADSGLDLTGADPHRVGVTIGSAVGATMGLDQEYRVVSDGGRLDLVDHTYAVPHLYNYLVPSSFAAEVAWAVGAEGPATVVSTGCTSGLDSVGHAAELIREGSACAVVAGATDAPISPITLACFD…	CP063374	Streptomyces chromofuscus	Actinobacteria	1018.5
KS_289036_KB912728	250999	252330	MPAAAVNHRWVCEAVVERRDVLVGRRVVITGIGVLAPGGIGSKNFWKLLSEGGTATRRISFFDPTPFRSQVAAEIDFDPESHGLGPQEIRRMDRAAQLAVVGAREAVEDSGLELSERDPRRTGVTIGSAVGATMGLEQEYRVVSDDGRHWLVDHEYAVRHLYGYLVPSSFATEVAWSVGAEGPATVVSTGCTSGLDSVGYAVDLIREGSADVMIAGATDAPISPITMACFDAIKATTPRNDQPETASRPFDRSRNGFVLGEGAAVFVLEDLAHAQRRGAAVYAEVAGFASRCNAYHMTGLRTDGREMAEAIRTALDEARVDATAVDYINAHGSGTKQNDRHETAAFKRSLGEHAYRVPVSSIKSMIGHSLGAIGSIEIAASVLALHHDLVPPTANLHEA…	KB912728	Saccharomonospora saliphila YIM 90502	Actinobacteria	1018.5
KS_284893_JAJAUZ010000101	3230	4558	MAVSRRRGRHPLLRLGGPGVSGRRVVITGVGVTAPGGVGSGNFWNLLSEGRTATRGITFFDSSQFRSRVAAEADFDPEEHGLSTQEIRRMDRAAQMAVVTAREAVADSGLDLTALDPYRTGVTIGSAVGATMGLDEEYRVVSDSGRLDLVDHTYAVPHLYNYLVPSSFSAEVAWAVGAEGPATVVSTGCTSGLDSVGHAVELIREGSTDVMVAGASDAPISPITLACFDAIKATTPRNDDPEHASRPFDGTRNGFVLGEGSAVFVLEELESARRRGAHIYAEIAGYASRCNAFHMTGLRPDGTEMAEAITVALDEARMNGDAIDYINAHGSGTKQNDRHETAAFKKSLGDHAYRTPVSSIKSMVGHSLGAIGSIEIAASVLAMKHNVVPPTANLHTPDP…	JAJAUZ010000101	Streptomyces bambusae	Actinobacteria	1018.4
KS_RS_490630_JAMCCK010000010	63539	64867	MALAQGRDGHALLPLGGLRMTPRRVVITGIGVLAPGGIGVKNFWSLLSEGRTATRGITFFDPAQFRSRVAAEIDFDPEEHGLNPQETRRMDRAAQLAVVATREAVADSGIELTGIDPYRVGVTVGSAVGATMGLDQEYRVVSNGGLLDLVDHTYAVPHLYNHMVPSSFAAEVAWQVGAEGPSTVVSTGCTSGLDSVGHAVELIREGSADVMIAGSSDAPISPITMACFDAIKATTPRNDDPEHASRPFDGTRNGFVLGEGSAFFVLEELESARARGAHVYAEIAGYATRSNAYHMTGLRPDGAEMAEAIRVALDEARIDGDEIDYINAHGSGTKQNDRHETAAFKKSLGDHAYRTPVSSIKSMVGHSLGAIGSIEIAASALAMEHNVVPPTANLHTPDP…	JAMCCK010000010	Streptomyces lavenduligriseus	Actinobacteria	1018.3
KS_270744_FNVO01000002	308012	309691	MSPAPRCAAGSATPAPDPSRPTHPRNPYAQHPDRRPDGARLGRRRRPAVRRVRPDRDARPDGHPAPAAVLLPRPVLPPPGLRRRRRRLDRPGAQPSAVRADQRGPQAVHRAVRPADLAVPGRRDGRPLLPLGTAGMIGRRVVITGIGVQAPGGDGVKEFWSLLSEGRTATRPISLFDASPFRSRVAAEVDFDAEAHGLTPREIRRMDRATRLAVVAAREAVADSGLDFAGLDPARTGVAVGSAVGCTMGLEEEYRVVSDDGRDWLVDHSYAVPHLYRHFVPSSMAAEVAWQVGAEGPVSVISTGCTSGLDSVGYARELIAEGSADVLVAGATDAPISPITVACFDAIKATTPRNDDAAHASRPFDNTRNGFVLGEGSAMFVLEELESARRRGATVYAEL…	FNVO01000002	Thermomonospora echinospora	Actinobacteria	1018.2
KS_RS_359810_JACHJF010000007	4938	6515	MTSTPPRCRTAWAPGAASCSPTAVCTSTSRTSTRTTAASSSRRPSPTRASSGSARTSSRSSRPTTRRPGGRRRTPWPPASTTGRPASEADRPPDVRHEGRRPVVGRRVVITGIGVLAPGGIGTKNFWSLLSEGRTATRGITFFDPSPFRSKVAAEADFDPELYGLSPQEIRRMDRAAQFGVVTAREALADSGLDLAGLDPYRTGVTIGSAVGATTGLDNEYRVVSDGGRLDLVDHRYTPQHLYNHFVPSSFAAEVAWATGAEGPATVVSTGCTSGIDSVGHAVELIREGTADVMITGATDAPISPITMACFDAIKATTPRNDDPEHASRPFDGTRNGFVLGEGSACFVLEELESARKRGARIYAEIAGYASRCNAFHMTGLRPDGREMAEAIKVALDEA…	JACHJF010000007	Streptomyces eurocidicus	Actinobacteria	1017.9
KS_291467_LGUI01000006	86325	84748	MTSTPPRCRTAWAPGAASCSPTAVCTSTSRTSTRTTAASSSRRPSPTRASSGSARTSSRSSRPTTRRPGGRRRTPWPPASTTGRPASEADRPPDVRHEGRRPVVGRRVVITGIGVLAPGGIGTKNFWSLLSEGRTATRGITFFDPSPFRSKVAAEADFDPELYGLSPQEIRRMDRAAQFGVVTAREALADSGLDLAGLDPYRTGVTIGSAVGATTGLDNEYRVVSDGGRLDLVDHRYTPQHLYNHFVPSSFAAEVAWATGAEGPATVVSTGCTSGIDSVGHAVELIREGTADVMITGATDAPISPITMACFDAIKATTPRNDDPEHASRPFDGTRNGFVLGEGSACFVLEELESARKRGARIYAEIAGYASRCNAFHMTGLRPDGREMAEAIKVALDEA…	LGUI01000006	Streptomyces eurocidicus	Actinobacteria	1017.9
KS_RS_947570_WPBZ01000058	11220	9643	MTSTPPRCRTAWAPGAASCSPTAVCTSTSRTSTRTTAASSSRRPSPTRASSGSARTSSRSSRPTTRRPGGRRRTPWPPASTTGRPASEADRPPDVRHEGRRPVVGRRVVITGIGVLAPGGIGTKNFWSLLSEGRTATRGITFFDPSPFRSKVAAEADFDPELYGLSPQEIRRMDRAAQFGVVTAREALADSGLDLAGLDPYRTGVTIGSAVGATTGLDNEYRVVSDGGRLDLVDHRYTPQHLYNHFVPSSFAAEVAWATGAEGPATVVSTGCTSGIDSVGHAVELIREGTADVMITGATDAPISPITMACFDAIKATTPRNDDPEHASRPFDGTRNGFVLGEGSACFVLEELESARKRGARIYAEIAGYASRCNAFHMTGLRPDGREMAEAIKVALDEA…	WPBZ01000058	Streptomyces eurocidicus	Actinobacteria	1017.9
KS_187488_CP089312	2034714	2033047	MEEAHPAPPPRRAGTRNRRGKDAQHSDSRSDGPHVGRRCRAALRRVRPHRHAAPHGHPSQAALLVQGSLLPPAGLRHAGRRRAHREGEDRPAIRRHQRGSEALHRGLRPCHLAFALRRHGAALLRLERAMSVSPSRRRVAITGIGVTAPGGVGTKNFWQLLTDGRTATRRISFFDPSAFRSQVAAEIDFDPELHGLSPQEIRRTDRAAQLAVVTAREAVTDSGLEFATLDPHRTGVTIGSAVGATMGLDEEYRTVSDGGRLDLVDHRYAVPHLYNYLVPSSFAVEVAWAVGAEGPNTVVSTGCTSGLDSVGYATELIREGSADVMVAGASDAPISPITVACFDAIKATTPRNDDAEHASRPFDASRNGFVLGEGSAVFVLEELESARRRGAHVYAEIAG…	CP089312	Streptomyces sp. GQFP	Actinobacteria	1017.8
KS_RS_611312_LMWH01000240	105796	107130	MALPRRRDGPALLPLERTVSGPHARRVVITGIGVTAPGGVGVKNFWSLLSDGRTATRRISFFDASPFRSQIAAEVDFDAELLGLGAQEIRRMDRAAQFAVVTAREAVEDSGLDLHSLDPHRTGVTIGSAVGATMGLDQEYRTVSDSGRLDLVDHEYAVPHLYNYLVPSSFAAEVAWAVGAEGPTTVVSTGCTSGLDAVGYATELIREGSADVMVAGAADAPISPITVACFDAIKATTPRNDDPEHASRPFDGTRNGFVLGEGSAVFVLEELSSARRRGAHVYAEVAGYATRSNAFHMTGLRPDGREMAEAIRIALDEARLGPEAVDYVNAHGSGTKQNDRHETAAFKRSLGEHAYGVPVSSIKSMVGHSLGAIGSIEIAASALAMEHGVVPPTANLHTA…	LMWH01000240	Streptomyces sp. NRRL F-5122	Actinobacteria	1017.7
KS_247805_BCRO01000124	23611	22334	MSRPQGGGPRRVAITGMGVVAPGGSGRKAFWNLLTDGRTATRKISLFDPAGFRSRIAAECDFDPAAEGLTPREVRRMDRAAQLAVVSAREALADSGLVAGEGDPARFAVSLGSAVGCTMGLEDEYVVVSDQGRDWLVDHSYGVPHLYRHLVPSSLAAEVAWAGGAEGPVTLISTGCTSGLDAVGHGARVIAEGSADVALAGATDAPISPITVACFDAIRATSPNNDDPEHASRPFDRERNGFVLGEGAAVFVLEELEHARRRGAHVYCEVAGYATRGNAYHMTGLKPDGREMAEAIRVAMDAARVAPADLDYINAHGSGTKQNDRHETAAFKRSLGERAYELPVSSIKSMVGHSLGAIGSIELAACALAIEHGVVPPTANLHNADPECDLDYVPLVARE…	BCRO01000124	Actinomadura hibisca NBRC 15177	Actinobacteria	1017.2
KS_198304_EF151801	21083	22360	MSRPQGGGPRRVAITGMGVVAPGGSGRKAFWNLLTDGRTATRKISLFDPAGFRSRIAAECDFDPAAEGLTPREVRRMDRAAQLAVVSAREALADSGLVAGEGDPARFAVSLGSAVGCTMGLEDEYVVVSDQGRDWLVDHSYGVPHLYRHLVPSSLAAEVAWAGGAEGPVTLISTGCTSGLDAVGHGARVIAEGSADVALAGATDAPISPITVACFDAIRATSPNNDDPEHASRPFDRERNGFVLGEGAAVFVLEELEHARRRGAHVYCEVAGYATRGNAYHMTGLKPDGREMAEAIRVAMDAARVAPADLDYINAHGSGTKQNDRHETAAFKRSLGERAYELPVSSIKSMVGHSLGAIGSIELAACALAIEHGVVPPTANLHNADPECDLDYVPLVARE…	EF151801	Actinomadura hibisca	Actinobacteria	1017.2
KS_RS_346940_JABTTR010000038	45429	46763	MALARRRDGAALLPLDRPVSGAYPRRVVITGIGVTAPGGVGVKSFWNTLSGGHTATRRITFFDPSPFRSQVAAEVDFDAELLGLSAQEIRRMDRAAQFAVVTARDAVADSGLEFTALDPHRTGVTIGSAVGATMGLDQEYRTVSDSGRLDLVDHTYAVPHLYNHLVPSSFAAEVAWAVGAEGPATVVSTGCTSGLDAVGYAADLIREGSADVMVAGATDAPISPITVACFDAIKATTPRNDDPEHASRPFDGTRNGFVLGEGSAVFVLEELGSARRRGAHVYAEIAGYATRSNAFHMTGLRPDGREMAEAIRVALDEARLAPGAIDYVNAHGSGTKQNDRHETAAFKRSLGEHAYAVPVSSIKSMVGHSLGAIGSIEIAASALAMEHGVVPPTANLHTP…	JABTTR010000038	Streptomyces sp. Vc74B-19	Actinobacteria	1017.2
KS_RS_426517_JAGXJL010000011	21826	23157	MAVSRRRGRHPLLRLGGPGVNARRVVITGVGVIAPGGVGTKNFWNLLSEGRTATRGITFFDPSSFRSRVAAEIDFDPEEHGLSPQEIRRMDRAAQLAVVSAREALADSGLDLSGADPYRVGVTIGSAVGATMGLDQEYRVVSDGGRLDLVDHTYAVPHLYNYLVPSSFAAEVAWSVGAEGAATVVSTGCTSGLDSVGHAVELIREGSACAMIAGATDAPISPITLACFDAIKATTPRNDDPEHASRPFDGTRNGFVLGEGSAVFVLEELEAARARGAHIYAEIAGYASRCNAFHMTGLRPDGAEMAEAITVALDEARLNPGAIDYINAHGSGTKQNDRHETAAFKKSLGDHAYRTPVSSIKSMVGHSLGAIGSIEIAASVLAMEHNVVPPTANLHTPDP…	JAGXJL010000011	Streptomyces sp. GbtcB6	Actinobacteria	1017.2
KS_RS_441552_JAHXGQ010000004	127739	126417	MALARRRDGEPLLPLEHNVTRRVVITGVGVTAPGSPGVKNFWDLLTAGRTATRRISFFDPSPFRSQVAAEVDFDAELHGLSPQEIRRMDRAAQFAVVTAREAIADSGLEFEALDPSRIGVTIGSAVGATMGLDQEYRTVSDGGRLELVDHNYAVPHLYNYMVPSSFATEVAWASGAEGPSTVVSTGCTSGLDAIGYAADVIREGSADVMVAGATDAPISPITVACFDAIKATTPRNDDPEHASRPFDASRNGFVMGEGAAVFVLEELESARQRGAKVYAEVAGYATRSNAFHMTGLRPDGKEMAEAIRVALAEARLNPEDIDYINAHGSGTKQNDRHETAAFKRSLGEHAYRTPVSSIKSMVGHSLGAIGSIEVAASVLAMQHDVVPPTANLHNPDPEC…	JAHXGQ010000004	Saccharothrix sp. SC076	Actinobacteria	1017.2
KS_RS_466367_JAJQKZ010000002	188982	190316	MALARRRDGAALLPLDRPVSGAYPRRVVITGIGVTAPGGVGVKSFWNTLSGGHTATRRITFFDPSPFRSQVAAEVDFDAELLGLSAQEIRRMDRAAQFAVVTARDAVADSGLEFTALDPHRTGVTIGSAVGATMGLDQEYRTVSDSGRLDLVDHTYAVPHLYNHLVPSSFAAEVAWAVGAEGPATVVSTGCTSGLDAVGYAADLIREGSADVMVAGATDAPISPITVACFDAIKATTPRNDDPEHASRPFDGTRNGFVLGEGSAVFVLEELGSARRRGAHVYAEIAGYATRSNAFHMTGLRPDGREMAEAIRVALDEARLAPGAIDYVNAHGSGTKQNDRHETAAFKRSLGEHAYAVPVSSIKSMVGHSLGAIGSIEIAASALAMEHGVVPPTANLHTP…	JAJQKZ010000002	Streptomyces sp. RO-S4	Actinobacteria	1017.2
KS_RS_232997_CP099468	2734231	2732903	MAFARRCHGQVVLPLGSFLVTGRRVAITGIGVLAPGGIGAKNFWNLLSEGRTSTRGITFFDPSSFRSRVAAEIDFDPEEHGLSPQEIRRMDRAAQLAVVATREAVADSGIVLAELDPYRTGVTIGSAVGATTGLDQEYRVVSDGGRLDLVDHRYAVPHLYNHFVPSSFAAEVAWAVGAEGPSTVVSTGCTSGLDSVGHAVDIIREGTADVMIAGSSDAPISPITVACFDAIKATTSRNDDPEHASRPFDGTRNGFVLGEGSAVFVLEELESAKRRGAHIYAEIAGYASRCNAFHMTGLRPDGAEMAEAIGVALDEARMSPDSIDYINAHGSGTKQNDRHETAAFKRSLGDHAYRTPVSSIKSMVGHSLGAIGSIEIAASALAMENHVVPPTANLHTPDP…	CP099468	Streptomyces phaeoluteigriseus	Actinobacteria	1017.1
KS_194098_CP097322	5480355	5481740	MRADQRGPQAVHRGLRPQHLALAGRRDGQALLHLGEVRVTDRRVVITGIEVLAPGGVGTKNFWRLLNEGRTATRGITFFDPSPFRSRVAAEIDFSPEEHGLTPQEVRRMDRAAQFAVVAARGAVADSGIAIAGLDPHRVGVTIGTAVGATMSLDEEYRTVSDGGRLNLVDHDYAVPHLYNFLVPSSFAAEVAWAVGAEGPCTVVSTGCTSGLDSVGYAVELIREGSADVVVAGSSDAPISPITMACFDAIKATTPRHDDPEHASRPFDATRNGFVLGEGAAVFVLEELESARRRGAHIYAEIAGYATRSNAYHMTGLRADGAEMAEAIRVALDEARMNPDEIDYVNAHGSGTKQNDRHETAAFKLSLGHHAYRTPVSSIKSMVGHSLGAIGSIEIAASA…	CP097322	Streptomyces sp. RerS4	Actinobacteria	1017
KS_223073_KX356541	9963	11297	MALPRRRDGPALLPLERTVSGPHARRVVITGVGVTAPGGVGVKNFWSLLSDGRTATRRISFFDASPFRSQIAAEVDFDAELLGLGAQEIRRMDRAAQFAVVTAREAVEDSGLDLHSLDPHRTGVTIGSAVGATMGLDQEYRTVSDSGRLDLVDHEYAVPHLYNYLVPSSFAAEVAWAVGAEGPTTVVSTGCTSGLDAVGYATELIREGSADVMVAGAADAPISPITVACFDAIKATTPRNDDPEHASRPFDGTRNGFVLGEGSAVFVLEELSSARRRGAHVYAEVAGYATRSNAFHMTGLRPDGREMAEAIRIALDEARLGPEAVDYVNAHGSGTKQNDRHETAAFKRSLGEHAYGVPVSSIKSMVGHSLGAIGSIEIAASALAMEHGVVPPTANLHTA…	KX356541	Streptomyces sp.	Actinobacteria	1017
KS_248803_BEVZ01000006	451652	450036	MLRREHDAQHFDRGPNGTERARRRRRAVRRIRRHGDAPPHGDPATPAVLVPRAVLPPAGLRHRQRRRAHRGREDRPPLRPDQRGPEAVHRGVRPRDLALARRRDGHALLHLGGVEVTGRRVVITGIEVLAPGGVGRKSFWDLISSGRTATRGITFFDPSPFRSRVAAEIDFDPYEHGLTPQEVRRMDRAAQLAVVAARGAVQDSGLDLTDLDPYRVGVTVGSAVGATMGLDEEYRVVSDGGRLDLVDHTYAAPHLYNHLVPSSFAAEVAWAVGAEGPSTVVSTGCTSGIDSVGYAVELIREGSADVMVAGSSDAPISPITMACFDAIKATTPRHDDPERASRPFDGTRNGFVLGEGAAVFVLEELESARRRGAHVYAEIAGYATRSNAYHMTGLRPDGA…	BEVZ01000006	Streptomyces fragilis	Actinobacteria	1016.9
KS_196952_D87924	3	1349	ARPRRHRGAARPRRAGARRRGPHVSRPQGGGPRRVAITGMGVVAPGGSGRKAFWNLLTDGRTATRKISLFDPAGFRSRIAAECDFDPAAEGLTPREVRRMDRAAQLAVVSAREALADSGLVAGEGDPARFAVSLGSAVGCTMGLEDEYVVVSDQGRDWLVDHSYGVPHLYRHLVPSSLAAEVAWAGGAEGPVTLISTGCTSGLDAVGHGARVIAEGSADVALAGATDAPISPITVACFDAIRATSPNNDDPEHASRPFDRERNGFVLGEGAAVFVLEELEHARRRGAHVYCEVAGYATRGNAYHMTGLKPDGREMAEAIRVAMDAARVAPADLDYINAHGSGTKQNDRHETAAFKRSLGERAYELPVSSIKSMVGHSLGAIGSIELAACALAIEHGVVP…	D87924	Actinomadura hibisca	Actinobacteria	1016.9
KS_257141_CP010407	6361236	6362849	MRSEPHAQHAHRRPPATRRGDRRGPTLRCVRRDRDAPSHGNAASPAVLVPGPVLPPPGLRRGQRRRADREGQVRPALRRHQQRPEALHRGVRPGDLAFARRRHGRALLPLGGVGMTGRRVVVTGIEVLAPGGIGAKNFWNLLSEGRTATRGITFFDPTPFRSRVAAEIDFDPYEHGLGPQEVRRLDRAAQFAVVAARGAVADSGVELDRLDPYRVGVTVGSAVGATMGLDEEYRVVSDGGRLDLVDHAYAAPHLYNHMVPSSFAAEVAWAVGAEGPSTVVSTGCTSGIDSVGYAVELIREGSADVMIAGSSDAPISPITMACFDAIKATTPRNDDAEHASRPFDGTRNGFVLGEGAAVFVLEELESAKKRGAHIYAEIAGYATRSNAYHMTGLRPDGAE…	CP010407	Streptomyces vietnamensis	Actinobacteria	1016.7
KS_258885_CP018074	6507808	6509334	MRRLRDAASHGDATPSAVLVPRPLLPPPGLRRRQRRRAHRAGQDRPPLRGHQRGPEAVHRGLRPGHLALARRRHGHPLLQLGGERVTARRVVITGIEVLAPGGTGSKAFWNLLSEGRTATRGITFFDPTPFRSRVAAEIDFDPEAHGLSPQEIRRMDRAAQFAVVAARGAVADSGIDLAAHDPYRVGVTVGSAVGATMGLDEEYRVVSDGGRLDLVDHAYAVPHLYDYMVPSSFSAEVAWAVGAEGPNTVVSTGCTSGLDSVGYAVELIREGSADVMIAGSSDAPISPITMACFDAIKATTNRYDDPAHASRPFDGTRNGFVLGEGAAVFVLEELESARARGAHIYAEIAGYATRSNAYHMTGLRPDGAEMAEAIRVALDEARMNPTEIDYINAHGSGT…	CP018074	Streptomyces venezuelae	Actinobacteria	1016.7
KS_118088_CP029195	1753734	1752208	MRRLRDAASHGDATPSAVLVPRPLLPPPGLRRRQRRRAHRAGQDRPPLRGHQRGPEAVHRGLRPGHLALARRRHGHPLLQLGGERVTARRVVITGIEVLAPGGTGSKAFWNLLSEGRTATRGITFFDPTPFRSRVAAEIDFDPEAHGLSPQEIRRMDRAAQFAVVAARGAVADSGIDLAAHDPYRVGVTVGSAVGATMGLDEEYRVVSDGGRLDLVDHAYAVPHLYDYMVPSSFSAEVAWAVGAEGPNTVVSTGCTSGLDSVGYAVELIREGSADVMIAGSSDAPISPITMACFDAIKATTNRYDDPAHASRPFDGTRNGFVLGEGAAVFVLEELESARARGAHIYAEIAGYATRSNAYHMTGLRPDGAEMAEAIRVALDEARMNPTEIDYINAHGSGT…	CP029195	Streptomyces venezuelae	Actinobacteria	1016.7
KS_118095_CP029196	6183986	6185512	MRRLRDAASHGDATPSAVLVPRPLLPPPGLRRRQRRRAHRAGQDRPPLRGHQRGPEAVHRGLRPGHLALARRRHGHPLLQLGGERVTARRVVITGIEVLAPGGTGSKAFWNLLSEGRTATRGITFFDPTPFRSRVAAEIDFDPEAHGLSPQEIRRMDRAAQFAVVAARGAVADSGIDLAAHDPYRVGVTVGSAVGATMGLDEEYRVVSDGGRLDLVDHAYAVPHLYDYMVPSSFSAEVAWAVGAEGPNTVVSTGCTSGLDSVGYAVELIREGSADVMIAGSSDAPISPITMACFDAIKATTNRYDDPAHASRPFDGTRNGFVLGEGAAVFVLEELESARARGAHIYAEIAGYATRSNAYHMTGLRPDGAEMAEAIRVALDEARMNPTEIDYINAHGSGT…	CP029196	Streptomyces venezuelae	Actinobacteria	1016.7
KS_118105_CP029197	6508355	6509881	MRRLRDAASHGDATPSAVLVPRPLLPPPGLRRRQRRRAHRAGQDRPPLRGHQRGPEAVHRGLRPGHLALARRRHGHPLLQLGGERVTARRVVITGIEVLAPGGTGSKAFWNLLSEGRTATRGITFFDPTPFRSRVAAEIDFDPEAHGLSPQEIRRMDRAAQFAVVAARGAVADSGIDLAAHDPYRVGVTVGSAVGATMGLDEEYRVVSDGGRLDLVDHAYAVPHLYDYMVPSSFSAEVAWAVGAEGPNTVVSTGCTSGLDSVGYAVELIREGSADVMIAGSSDAPISPITMACFDAIKATTNRYDDPAHASRPFDGTRNGFVLGEGAAVFVLEELESARARGAHIYAEIAGYATRSNAYHMTGLRPDGAEMAEAIRVALDEARMNPTEIDYINAHGSGT…	CP029197	Streptomyces venezuelae ATCC 10712	Actinobacteria	1016.7
KS_276362_JABRXD010000057	44157	42889	MGRRVVITGVGVLAPGGIGTKNFWSLLSEGRTATRGITFFDPSSFRSRVAAEADFDPELHGLTPQEIRRMDRAAQFGVVTAREALADSGLDLAGLDPYRTGVTIGSAVGATTGLDDEYRVVSDNGALDLVDHTYAPQHLYNYFVPSSFSAEVAWAVGAEGPATVVSTGCTSGLDSVGHAVELIREGTADVMIAGATDAPISPITMACFDAIKATTPRNDDPEHASRPFDSTRNGFVLGEGSAVFVLEELDDARRRGAHIYAEIAGYASRCNAFHMTGLRPDGREMSEAIDVALGEARTNPDRIDYVNAHGSGTKQNDRHETAAFKLSLGDHAYRTPVSSIKSMVGHSLGAIGSIEIAASVLAMEHHVVPPTANLHTPDPECDLDYVPLTAREQRVDTVL…	JABRXD010000057	Streptomyces brasiliscabiei	Actinobacteria	1016.7
KS_RS_349493_JABVZL010000197	921	2447	MRRLRDAASHGDATPSAVLVPRPLLPPPGLRRRQRRRAHRAGQDRPPLRGHQRGPEAVHRGLRPGHLALARRRHGHPLLQLGGERVTARRVVITGIEVLAPGGTGSKAFWNLLSEGRTATRGITFFDPTPFRSRVAAEIDFDPEAHGLSPQEIRRMDRAAQFAVVAARGAVADSGIDLAAHDPYRVGVTVGSAVGATMGLDEEYRVVSDGGRLDLVDHAYAVPHLYDYMVPSSFSAEVAWAVGAEGPNTVVSTGCTSGLDSVGYAVELIREGSADVMIAGSSDAPISPITMACFDAIKATTNRYDDPAHASRPFDGTRNGFVLGEGAAVFVLEELESARARGAHIYAEIAGYATRSNAYHMTGLRPDGAEMAEAIRVALDEARMNPTEIDYINAHGSGT…	JABVZL010000197	Streptomyces venezuelae	Actinobacteria	1016.7
KS_RS_349505_JABVZM010000194	921	2447	MRRLRDAASHGDATPSAVLVPRPLLPPPGLRRRQRRRAHRAGQDRPPLRGHQRGPEAVHRGLRPGHLALARRRHGHPLLQLGGERVTARRVVITGIEVLAPGGTGSKAFWNLLSEGRTATRGITFFDPTPFRSRVAAEIDFDPEAHGLSPQEIRRMDRAAQFAVVAARGAVADSGIDLAAHDPYRVGVTVGSAVGATMGLDEEYRVVSDGGRLDLVDHAYAVPHLYDYMVPSSFSAEVAWAVGAEGPNTVVSTGCTSGLDSVGYAVELIREGSADVMIAGSSDAPISPITMACFDAIKATTNRYDDPAHASRPFDGTRNGFVLGEGAAVFVLEELESARARGAHIYAEIAGYATRSNAYHMTGLRPDGAEMAEAIRVALDEARMNPTEIDYINAHGSGT…	JABVZM010000194	Streptomyces venezuelae	Actinobacteria	1016.7
KS_RS_349510_JABVZN010000027	10976	9450	MRRLRDAASHGDATPSAVLVPRPLLPPPGLRRRQRRRAHRAGQDRPPLRGHQRGPEAVHRGLRPGHLALARRRHGHPLLQLGGERVTARRVVITGIEVLAPGGTGSKAFWNLLSEGRTATRGITFFDPTPFRSRVAAEIDFDPEAHGLSPQEIRRMDRAAQFAVVAARGAVADSGIDLAAHDPYRVGVTVGSAVGATMGLDEEYRVVSDGGRLDLVDHAYAVPHLYDYMVPSSFSAEVAWAVGAEGPNTVVSTGCTSGLDSVGYAVELIREGSADVMIAGSSDAPISPITMACFDAIKATTNRYDDPAHASRPFDGTRNGFVLGEGAAVFVLEELESARARGAHIYAEIAGYATRSNAYHMTGLRPDGAEMAEAIRVALDEARMNPTEIDYINAHGSGT…	JABVZN010000027	Streptomyces venezuelae	Actinobacteria	1016.7
KS_RS_349526_JABVZO010000199	10363	8837	MRRLRDAASHGDATPSAVLVPRPLLPPPGLRRRQRRRAHRAGQDRPPLRGHQRGPEAVHRGLRPGHLALARRRHGHPLLQLGGERVTARRVVITGIEVLAPGGTGSKAFWNLLSEGRTATRGITFFDPTPFRSRVAAEIDFDPEAHGLSPQEIRRMDRAAQFAVVAARGAVADSGIDLAAHDPYRVGVTVGSAVGATMGLDEEYRVVSDGGRLDLVDHAYAVPHLYDYMVPSSFSAEVAWAVGAEGPNTVVSTGCTSGLDSVGYAVELIREGSADVMIAGSSDAPISPITMACFDAIKATTNRYDDPAHASRPFDGTRNGFVLGEGAAVFVLEELESARARGAHIYAEIAGYATRSNAYHMTGLRPDGAEMAEAIRVALDEARMNPTEIDYINAHGSGT…	JABVZO010000199	Streptomyces venezuelae ATCC 10712	Actinobacteria	1016.7
KS_RS_698660_MWIG01000006	1374	2987	MRSEPHAQHAHRRPPATRRGVRRGPTLRCVRRDRDAPPHGNAASPAVLVPGPVLPPPGLRRGQRRRADRKGQVRPALRRHQQRPEALHRGVRPGDLAFARRRHGRALLPLGGVGMTGRRVVVTGIEVLAPGGIGAKNFWNLLSEGRTATRGITFFDPTPFRSRVAAEIDFDPYEHGLGPQEVRRLDRAAQFAVVAARGAVADSGVELDRLDPYRVGVTVGSAVGATMGLDEEYRVVSDGGRLDLVDHAYAAPHLYNHMVPSSFAAEVAWAVGAEGPSTVVSTGCTSGIDSVGYAVELIREGSADVMIAGSSDAPISPITMACFDAIKATTPRNDDAEHASRPFDGTRNGFVLGEGAAVFVLEELESAKKRGAHIYAEIAGYATRSNAYHMTGLRPDGAE…	MWIG01000006	Streptomyces sp. NRRL B-24572	Actinobacteria	1016.7
KS_RS_715466_NHOD01000384	22308	21040	MGRRVVITGVGVLAPGGIGTKNFWSLLSEGRTATRGITFFDPSSFRSRVAAEADFDPELHGLTPQEIRRMDRAAQFGVVTAREALADSGLDLAGLDPYRTGVTIGSAVGATTGLDDEYRVVSDNGALDLVDHTYAPQHLYNYFVPSSFSAEVAWAVGAEGPATVVSTGCTSGLDSVGHAVELIREGTADVMIAGATDAPISPITMACFDAIKATTPRNDDPEHASRPFDSTRNGFVLGEGSAVFVLEELDDARRRGAHIYAEIAGYASRCNAFHMTGLRPDGREMSEAIDVALGEARTNPDRIDYVNAHGSGTKQNDRHETAAFKLSLGDHAYRTPVSSIKSMVGHSLGAIGSIEIAASVLAMEHHVVPPTANLHTPDPECDLDYVPLTAREQRVDTVL…	NHOD01000384	Streptomyces scabiei	Actinobacteria	1016.7
KS_RS_483451_JALDAY010000027	6629	5361	MSRRVVITGVGVLAPGGIGAKNFWSLLSEGRTATRGITFFDPSSFRSQVAAEADFDPELHGLTAQEIRRMDRAAQFGVVAAREALADSGLALAGFDPHRTGVTIGSAVGATTGLDEEYRVVSDDGRLDLVDHTYAPPHLYNYFVPSSFSAEVAWAVGAEGPATVVSTGCTSGLDSVGHAVELIREGSADVMIAGATDAPISPITMACFDAIKATTPRNDYPEHASRPFDGTRNGFVLGEGAAVFVLEELESATRRGAHVYAEIAGYASRCNAFHMTGLRPDGREMAEAIRVALAEARMNPESIDYINAHGSGTKQNDRHETAAFKLSLGDHAHRTPVSSIKSMVGHSLGAIGSIEIAASVLAMENHVVPPTANLHTPDPECDLDYVPVTAREHRTDAVL…	JALDAY010000027	Streptomyces sp. 7R015	Actinobacteria	1016.5
KS_287109_JOFL01000046	4666	5934	MGRRVVITGIGVLAPGGIGTKNFWSLLSEGRTATRGITFFDPSPFRSKVAAEADFDPELHGLTPQEIRRMDRAAQFGVVTAREALADSGLDLAGFDPHRAGVTIGSAVGATTGLDNEYRVVSNDGRLDLVDHTYAPSHLYNHFVPSSFAAEVAWATGAEGPATVVSTGCTSGIDSVGHAVELIREGTADIMITGATDAPISPITMACFDAIKATTPRNDDPEHASRPFDSTRNGFVLGEGSACFVLEELESAKKRGARIYAEIAGYASRCNAFHMTGLRPDGREMAEAITVALAEARMNPESIDYINAHGSGTKQNDRHETAAFKLSLGEHAYRTPVSSIKSMVGHSLGAIGSIEIAASVLAMENNVVPPTANLHTPDPECDLDYVPLTARDHRTDAVL…	JOFL01000046	Streptomyces roseoverticillatus	Actinobacteria	1016.5
KS_303835_RBAM01000022	55423	54155	MGRRVVITGIGVLAPGGIGTKNFWSLLSEGRTATRGITFFDPSPFRSKVAAEADFDPELHGLTPQEIRRMDRAAQFGVVTAREALADSGLDLAGFDPHRAGVTIGSAVGATTGLDNEYRVVSNDGRLDLVDHTYAPSHLYNHFVPSSFAAEVAWATGAEGPATVVSTGCTSGIDSVGHAVELIREGTADIMITGATDAPISPITMACFDAIKATTPRNDDPEHASRPFDASRNGFVLGEGSACFVLEELESAKKRGARIYAEIAGYASRCNAFHMTGLRPDGREMAEAITVALAEARMNPEAIDYINAHGSGTKQNDRHETAAFKLSLGEHAYRTPVSSIKSMVGHSLGAIGSIEIAASVLAMENNVVPPTANLHTPDPECDLDYVPLTARDHRTDAVL…	RBAM01000022	Streptomyces klenkii	Actinobacteria	1016.5
KS_RS_947506_WPBY01000031	4512	5780	MGRRVVITGIGVLAPGGIGTKNFWSLLSEGRTATRGITFFDPSPFRSKVAAEADFDPELHGLTPQEIRRMDRAAQFGVVTAREALADSGLDLAGFDPHRAGVTIGSAVGATTGLDNEYRVVSNDGRLDLVDHTYAPSHLYNHFVPSSFAAEVAWATGAEGPATVVSTGCTSGIDSVGHAVELIREGTADIMITGATDAPISPITMACFDAIKATTPRNDDPEHASRPFDASRNGFVLGEGSACFVLEELESAKKRGARIYAEIAGYASRCNAFHMTGLRPDGREMAEAITVALAEARMNPEAIDYINAHGSGTKQNDRHETAAFKLSLGEHAYRTPVSSIKSMVGHSLGAIGSIEIAASVLAMENNVVPPTANLHTPDPECDLDYVPLTARDHRTDAVL…	WPBY01000031	Streptomyces sp. NRRL B-1677	Actinobacteria	1016.5
KS_140895_CP046905	3232895	3231567	MALSRRRDGAALLQLGGVRVTGRRVVITGIEVLAPGGVGVDNFWNLLSEGRTATRGITFFDPSPFRSRVAAEIDFDPQAHGLSPQEIRRMDRAAQFAVVAARGAVADSGIDLTAYDPYRVGVTIGSAVGATMGLDEEYNVVSDGGRLHLVDHEYAVPHLYNYLVPSSFTAEVAWAVGAQGPSTVVSTGCTSGIDSVGHAVDLVREGSVDVMIAGSSDAPISPITMACFDAIKATTPRHDDPEHASRPFDGTRNGFVLGEGAAVFVLEELESAKKRGAHIYAEIAGYATRSNAYHMTGLRPDGKEMAEAIRVALDEARMNPTEIDYINAHGSGTKQNDRHETAAFKRSLGDHAYRTPVSSIKSMVGHSLGAIGSIEIAASALAMENHVVPPTANLHTPDP…	CP046905	Streptomyces sp. QHH-9511	Actinobacteria	1016.3
KS_251758_BMSK01000015	169669	168341	MALAQGRDGHALLPLGGLRMTPRRVVITGIGVLAPGGIGVKNFWSLLSEGRTATRGITFFDPAQFRSRVAAEIDFDPEEHGLNPQETRRMDRAAQLAVVATREAVADSGIELTGIDPYRVGVTVGSAVGATMGLDQEYRVVSNGGLLDLVDHTYAVPHLYNHMVPSSFAAEVAWQVGAEGPSTVVSTGCTSGLDSVGHAVELIREGSADVMIAGSSDAPISPITMACFDAIKATTPRNDDPGHASRPFDGTRNGFVLGEGSAFFVLEELESARARGAHVYAEIAGYATRSNAYHMTGLRPDGAEMAEAIRVALDEARINGDEIDYINAHGSGTKQNDRHETAAFKRSLGDHAYRTPVSSIKSMVGHSLGAIGSIEIAASALAMEHGVVPPTANLHTPDP…	BMSK01000015	Streptomyces eurythermus	Actinobacteria	1016.2
KS_RS_399787_JAENRW010000214	40102	41430	MALAQGRDGHALLPLGGLRMTPRRVVITGIGVLAPGGIGVKNFWSLLSEGRTATRGITFFDPAQFRSRVAAEIDFDPEEHGLNPQETRRMDRAAQLAVVATREAVADSGIELTGIDPYRVGVTVGSAVGATMGLDQEYRVVSNGGLLDLVDHTYAVPHLYNHMVPSSFAAEVAWQVGAEGPSTVVSTGCTSGLDSVGHAVELIREGSADVMIAGSSDAPISPITMACFDAIKATTPRNDDPGHASRPFDGTRNGFVLGEGSAFFVLEELESARARGAHVYAEIAGYATRSNAYHMTGLRPDGAEMAEAIRVALDEARINGDEIDYINAHGSGTKQNDRHETAAFKRSLGDHAYRTPVSSIKSMVGHSLGAIGSIEIAASALAMEHGVVPPTANLHTPDP…	JAENRW010000214	Streptomyces sp. MBT70	Actinobacteria	1016.2
KS_270800_FNVU01000018	97611	99344	MYGGARDRRAAAPRPHRSAAHRPAGPDDVPRLSCHPPHATTERRTHAQHPDRGTDGTRPRPGRRRPVRRLRPHRHAAPDGHPAPPAVPLPRPVLPPAGLRRARRRHPDRGGANGPALRPDQRRPQTVHRRLRPRHLAVPGRRHGHPLLRLGRLGMSERRVVITGIGVLAPGGVGVKNFWDLLAEGRTATRGITFFDPAPFRSRIAAEIDFCPEAHGLGPQEVRRMDRAAQLAVAATREALADSGLDIGALDPHRVGVTVGSAVGATTGLDAEYRVVSDGGRLAEVDHRYAVPHLYDYLVPSSFAAEVAWAAGAEGPSAVVSTGCTSGIDSVGHAVELIREGSADVMVAGSSDAPISPITVACFDAIKATTPRNDDPEHASRPFDGTRNGFVLGEGAAIF…	FNVU01000018	Streptomyces yanglinensis	Actinobacteria	1016.1
KS_194121_CP097323	199958	201226	MSRRVVITGVGVLAPGGLGTKNFWSLLSEGRTATRRISFFDPSSFRSQVAAEADFDPELYGLTPQEIRRMDRAAQFGVVAAREALADSGLDLAGFDPHRTGVTVGSAVGATTGLDTEYRVVSDGGRLDLVDHRYAPQHLYGYFVPSSFSAEVAWAVGAEGPATVVSTGCTSGIDSVGHAVELIREGSADVMIAGATDAPISPITMACFDAIKATTPRNDDAEHASRPFDGTRNGFVLGEGAAVFVLEELEMARRRGAHIYAEVAGYASRANAFHMTGLRPDGREMAEAIRVALGEARLNPEAVDYINAHGSGTKQNDRHETAAFKLSLGEHAYRTPVSSIKSMVGHSLGAIGSIEIAASVLAMENHVVPPTANLHTPDPECDLDYVPLTAREHTTDTVL…	CP097323	Streptomyces sp. RerS4	Actinobacteria	1016
KS_296199_MPOH02000002	56508	55180	MAFARRCHGQVVLPLGSFLVTGRRVAITGIGVLAPGGIGAKNFWNLLSEGRTSTRGITFFDPSSFRSRVAAEIDFDPEEHGLSPQEIRRMDRAAQLAVVATREAVADSGIVLAELDPYRTGVTIGSAVGATTGLDQEYRVVSDGGRLDLVDHRYAVPHLYNHFVPSSFAAEVAWAVGAEGPSTVVSTGCTSGLDSVGHAVDIIREGTADVMIAGSSDAPISPITVACFDAIKATTSRNDDPEHASRPFDGTRNGFVLGEGSAVFVLEELESAKRRGAHIYAEIAGYASRCNAFHMTGLRPDGAEMAEAIGVALDEARMSPDSIDYINAHGSGTKQNDRHETAAFKRSLGDHAYRTPVSSIKSMVGHSLGAIGSIEIAASALAMENHVVPPTANLHTPDP…	MPOH02000002	Streptomyces phaeoluteigriseus	Actinobacteria	1016
KS_RS_29943_AQRK01000050	22084	20756	MAVPGRRARHPLLRLGGTAVSARRVVITGVGVTAPDGIGTKSFWSLLSEGRTATRGITFFDPSAFRSRVAAEIDFDPEAHGLSPQEIRRMDRAAQLAVVTTREALADSGLDLAARDPYRTGVTIGSAVGATMGLDEEYRVVSDGGRLTHVDHTYAVPHLYNYLVPSSFAAEVAWAAGAEGAATVVSTGCTSGIDAVGHAVELIREGSADVMVAGATDAPISPITLACFDAIKATTPRNDDPEHASRPFDGTRNGFVLGEGAAVFVLEELEAARRRGAHIYAEIAGYASRCNAFHMTGLRTDGAEMAEAITVALDEARLNPDAVDYVNAHGSGTKQNDRHETAALKKSLGDHAYRTPVSSIKSMVGHSLGAIGSIEIAASVLAMEHHVVPPTANLHTPDP…	AQRK01000050	Streptomyces sp. AmelKG-D3	Actinobacteria	1015.8
KS_88415_CP011522	3913423	3912095	MAVPGRRARHPLLRLGGTEVSARRVVITGVGVTAPDGIGTKSFWSLLSEGRTATRGITFFDPSAFRSRVAAEIDFDPEAHGLSPQEIRRMDRAAQLAVVTTREALADSGLDLAARDPYRTGVTIGSAVGATMGLDEEYRVVSDGGRLTHVDHTYAVPHLYNYLVPSSFAAEVAWAAGAEGAATVVSTGCTSGIDAVGHAVELIREGSADVMVAGATDAPISPITLACFDAIKATTPRNDDPEHASRPFDGTRNGFVLGEGAAVFVLEELEAARRRGAHIYAEIAGYASRCNAFHMTGLRTDGAEMAEAITVALDEARLNPDAVDYVNAHGSGTKQNDRHETAALKKSLGDHAYRTPVSSIKSMVGHSLGAIGSIEIAASVLAMEHHVVPPTANLHTPDP…	CP011522	Streptomyces sp. CFMR 7	Actinobacteria	1015.8
KS_RS_366125_JACMSI010000038	117271	118599	MAVPGRRARHPLLRLGGTEVSARRVVITGVGVTAPDGIGTKSFWSLLSEGRTATRGITFFDPSAFRSRVAAEIDFDPEAHGLSPQEIRRMDRAAQLAVVTTREALADSGLDLAARDPYRTGVTIGSAVGATMGLDEEYRVVSDGGRLTHVDHTYAVPHLYNYLVPSSFAAEVAWAAGAEGAATVVSTGCTSGIDAVGHAVELIREGSADVMVAGATDAPISPITLACFDAIKATTPRNDDPEHASRPFDGTRNGFVLGEGAAVFVLEELEAARRRGAHIYAEIAGYASRCNAFHMTGLRTDGAEMAEAITVALDEARLNPDAVDYVNAHGSGTKQNDRHETAALKKSLGDHAYRTPVSSIKSMVGHSLGAIGSIEIAASVLAMEHHVVPPTANLHTPDP…	JACMSI010000038	Streptomyces sp. CBG31	Actinobacteria	1015.8
KS_RS_430403_JAHHEE010000013	108437	109765	MAVPGRRARHPLLRLGGTEVSARRVVITGVGVTAPDGIGTKSFWSLLSEGRTATRGITFFDPSAFRSRVAAEIDFDPEAHGLSPQEIRRMDRAAQLAVVTTREALADSGLDLAARDPYRTGVTIGSAVGATMGLDEEYRVVSDGGRLTHVDHTYAVPHLYNYLVPSSFAAEVAWAAGAEGAATVVSTGCTSGIDAVGHAVELIREGSADVMVAGATDAPISPITLACFDAIKATTPRNDDPEHASRPFDGTRNGFVLGEGAAVFVLEELEAARRRGAHIYAEIAGYASRCNAFHMTGLRTDGAEMAEAITVALDEARLNPDAVDYVNAHGSGTKQNDRHETAALKKSLGDHAYRTPVSSIKSMVGHSLGAIGSIEIAASVLAMEHHVVPPTANLHTPDP…	JAHHEE010000013	Streptomyces sp. CBG30	Actinobacteria	1015.8
KS_RS_430445_JAHHEF010000012	1672644	1671316	MAVPGRRARHPLLRLGGTEVSARRVVITGVGVTAPDGIGTKSFWSLLSEGRTATRGITFFDPSAFRSRVAAEIDFDPEAHGLSPQEIRRMDRAAQLAVVTTREALADSGLDLAARDPYRTGVTIGSAVGATMGLDEEYRVVSDGGRLTHVDHTYAVPHLYNYLVPSSFAAEVAWAAGAEGAATVVSTGCTSGIDAVGHAVELIREGSADVMVAGATDAPISPITLACFDAIKATTPRNDDPEHASRPFDGTRNGFVLGEGAAVFVLEELEAARRRGAHIYAEIAGYASRCNAFHMTGLRTDGAEMAEAITVALDEARLNPDAVDYVNAHGSGTKQNDRHETAALKKSLGDHAYRTPVSSIKSMVGHSLGAIGSIEIAASVLAMEHHVVPPTANLHTPDP…	JAHHEF010000012	Streptomyces sp. COG19	Actinobacteria	1015.8
KS_RS_430446_JAHHEG010000001	118115	119443	MAVPGRRARHPLLRLGGTEVSARRVVITGVGVTAPDGIGTKSFWSLLSEGRTATRGITFFDPSAFRSRVAAEIDFDPEAHGLSPQEIRRMDRAAQLAVVTTREALADSGLDLAARDPYRTGVTIGSAVGATMGLDEEYRVVSDGGRLTHVDHTYAVPHLYNYLVPSSFAAEVAWAAGAEGAATVVSTGCTSGIDAVGHAVELIREGSADVMVAGATDAPISPITLACFDAIKATTPRNDDPEHASRPFDGTRNGFVLGEGAAVFVLEELEAARRRGAHIYAEIAGYASRCNAFHMTGLRTDGAEMAEAITVALDEARLNPDAVDYVNAHGSGTKQNDRHETAALKKSLGDHAYRTPVSSIKSMVGHSLGAIGSIEIAASVLAMEHHVVPPTANLHTPDP…	JAHHEG010000001	Streptomyces sp. COG20	Actinobacteria	1015.8
KS_RS_430487_JAHHEH010000008	1514615	1513287	MAVPGRRARHPLLRLGGTEVSARRVVITGVGVTAPDGIGTKSFWSLLSEGRTATRGITFFDPSAFRSRVAAEIDFDPEAHGLSPQEIRRMDRAAQLAVVTTREALADSGLDLAARDPYRTGVTIGSAVGATMGLDEEYRVVSDGGRLTHVDHTYAVPHLYNYLVPSSFAAEVAWAAGAEGAATVVSTGCTSGIDAVGHAVELIREGSADVMVAGATDAPISPITLACFDAIKATTPRNDDPEHASRPFDGTRNGFVLGEGAAVFVLEELEAARRRGAHIYAEIAGYASRCNAFHMTGLRTDGAEMAEAITVALDEARLNPDAVDYVNAHGSGTKQNDRHETAALKKSLGDHAYRTPVSSIKSMVGHSLGAIGSIEIAASVLAMEHHVVPPTANLHTPDP…	JAHHEH010000008	Streptomyces sp. COG21	Actinobacteria	1015.8
KS_RS_430504_JAHHEI010000025	302951	304279	MAVPGRRARHPLLRLGGTEVSARRVVITGVGVTAPDGIGTKSFWSLLSEGRTATRGITFFDPSAFRSRVAAEIDFDPEAHGLSPQEIRRMDRAAQLAVVTTREALADSGLDLAARDPYRTGVTIGSAVGATMGLDEEYRVVSDGGRLTHVDHTYAVPHLYNYLVPSSFAAEVAWAAGAEGAATVVSTGCTSGIDAVGHAVELIREGSADVMVAGATDAPISPITLACFDAIKATTPRNDDPEHASRPFDGTRNGFVLGEGAAVFVLEELEAARRRGAHIYAEIAGYASRCNAFHMTGLRTDGAEMAEAITVALDEARLNPDAVDYVNAHGSGTKQNDRHETAALKKSLGDHAYRTPVSSIKSMVGHSLGAIGSIEIAASVLAMEHHVVPPTANLHTPDP…	JAHHEI010000025	Streptomyces sp. CYG20	Actinobacteria	1015.8
KS_RS_430538_JAHHEJ010000048	4464	3136	MAVPGRRARHPLLRLGGTEVSARRVVITGVGVTAPDGIGTKSFWSLLSEGRTATRGITFFDPSAFRSRVAAEIDFDPEAHGLSPQEIRRMDRAAQLAVVTTREALADSGLDLAARDPYRTGVTIGSAVGATMGLDEEYRVVSDGGRLTHVDHTYAVPHLYNYLVPSSFAAEVAWAAGAEGAATVVSTGCTSGIDAVGHAVELIREGSADVMVAGATDAPISPITLACFDAIKATTPRNDDPEHASRPFDGTRNGFVLGEGAAVFVLEELEAARRRGAHIYAEIAGYASRCNAFHMTGLRTDGAEMAEAITVALDEARLNPDAVDYVNAHGSGTKQNDRHETAALKKSLGDHAYRTPVSSIKSMVGHSLGAIGSIEIAASVLAMEHHVVPPTANLHTPDP…	JAHHEJ010000048	Streptomyces sp. CYG21	Actinobacteria	1015.8
KS_RS_466437_JAJQNB010000001	118115	119443	MAVPGRRARHPLLRLGGTEVSARRVVITGVGVTAPDGIGTKSFWSLLSEGRTATRGITFFDPSAFRSRVAAEIDFDPEAHGLSPQEIRRMDRAAQLAVVTTREALADSGLDLAARDPYRTGVTIGSAVGATMGLDEEYRVVSDGGRLTHVDHTYAVPHLYNYLVPSSFAAEVAWAAGAEGAATVVSTGCTSGIDAVGHAVELIREGSADVMVAGATDAPISPITLACFDAIKATTPRNDDPEHASRPFDGTRNGFVLGEGAAVFVLEELEAARRRGAHIYAEIAGYASRCNAFHMTGLRTDGAEMAEAITVALDEARLNPDAVDYVNAHGSGTKQNDRHETAALKKSLGDHAYRTPVSSIKSMVGHSLGAIGSIEIAASVLAMEHHVVPPTANLHTPDP…	JAJQNB010000001	Streptomyces sp. COG20	Actinobacteria	1015.8
KS_RS_466478_JAJQNC010000008	1514615	1513287	MAVPGRRARHPLLRLGGTEVSARRVVITGVGVTAPDGIGTKSFWSLLSEGRTATRGITFFDPSAFRSRVAAEIDFDPEAHGLSPQEIRRMDRAAQLAVVTTREALADSGLDLAARDPYRTGVTIGSAVGATMGLDEEYRVVSDGGRLTHVDHTYAVPHLYNYLVPSSFAAEVAWAAGAEGAATVVSTGCTSGIDAVGHAVELIREGSADVMVAGATDAPISPITLACFDAIKATTPRNDDPEHASRPFDGTRNGFVLGEGAAVFVLEELEAARRRGAHIYAEIAGYASRCNAFHMTGLRTDGAEMAEAITVALDEARLNPDAVDYVNAHGSGTKQNDRHETAALKKSLGDHAYRTPVSSIKSMVGHSLGAIGSIEIAASVLAMEHHVVPPTANLHTPDP…	JAJQNC010000008	Streptomyces sp. COG21	Actinobacteria	1015.8
KS_RS_466504_JAJQND010000048	4464	3136	MAVPGRRARHPLLRLGGTEVSARRVVITGVGVTAPDGIGTKSFWSLLSEGRTATRGITFFDPSAFRSRVAAEIDFDPEAHGLSPQEIRRMDRAAQLAVVTTREALADSGLDLAARDPYRTGVTIGSAVGATMGLDEEYRVVSDGGRLTHVDHTYAVPHLYNYLVPSSFAAEVAWAAGAEGAATVVSTGCTSGIDAVGHAVELIREGSADVMVAGATDAPISPITLACFDAIKATTPRNDDPEHASRPFDGTRNGFVLGEGAAVFVLEELEAARRRGAHIYAEIAGYASRCNAFHMTGLRTDGAEMAEAITVALDEARLNPDAVDYVNAHGSGTKQNDRHETAALKKSLGDHAYRTPVSSIKSMVGHSLGAIGSIEIAASVLAMEHHVVPPTANLHTPDP…	JAJQND010000048	Streptomyces sp. CYG21	Actinobacteria	1015.8
KS_286381_JNWK01000028	143491	142163	MAFARGRHGEAVLHLGVGVTGRRVVITGVGVTAPGGIGTKNFWGLLSEGRTATRGITFFDPTPFRSRIAAEIDFDPYEHGLTPQEIRRTDRAAQFALVTAREALADSGLELGAVEPHRVGVAVGSAVGATMGLDEEYRVVSDGGRLDLVDHEYAVPHLYNYFVPSSFAAEVAWAVGAEGPSTVVSTGCTSGIDSVGYAAELIRDGSADVVVTGATDAPISPISVACFDAIKATTPRNDDPEHASRPFDLTRNGFVLGEGAAMFVLEELESARRRGAHIYAEIAGYASRCNAFHMTGLRPDGREMAEAIRSALDEAKLAPQAIDYINAHGSGTKQNDRHETSAFKRSLGEHAFHTPVSSIKSMVGHSLGAIGSIEIAASVLAMENNVVPPTANLHKPDPD…	JNWK01000028	Streptomyces wedmorensis	Actinobacteria	1015.8
KS_RS_537668_KB890924	3925	5253	MAVPGRRARHPLLRLGGTAVSARRVVITGVGVTAPDGIGTKSFWSLLSEGRTATRGITFFDPSAFRSRVAAEIDFDPEAHGLSPQEIRRMDRAAQLAVVTTREALADSGLDLAARDPYRTGVTIGSAVGATMGLDEEYRVVSDGGRLTHVDHTYAVPHLYNYLVPSSFAAEVAWAAGAEGAATVVSTGCTSGIDAVGHAVELIREGSADVMVAGATDAPISPITLACFDAIKATTPRNDDPEHASRPFDGTRNGFVLGEGAAVFVLEELEAARRRGAHIYAEIAGYASRCNAFHMTGLRTDGAEMAEAITVALDEARLNPDAVDYVNAHGSGTKQNDRHETAALKKSLGDHAYRTPVSSIKSMVGHSLGAIGSIEIAASVLAMEHHVVPPTANLHTPDP…	KB890924	Streptomyces sp. CcalMP-8W	Actinobacteria	1015.8
KS_RS_598892_LGUP01000143	143697	142369	MAFARGRHGEAVLHLGVGVTGRRVVITGVGVTAPGGIGTKNFWGLLSEGRTATRGITFFDPTPFRSRIAAEIDFDPYEHGLTPQEIRRTDRAAQFALVTAREALADSGLELGAVEPHRVGVAVGSAVGATMGLDEEYRVVSDGGRLDLVDHEYAVPHLYNYFVPSSFAAEVAWAVGAEGPSTVVSTGCTSGIDSVGYAAELIRDGSADVVVTGATDAPISPISVACFDAIKATTPRNDDPEHASRPFDLTRNGFVLGEGAAMFVLEELESARRRGAHIYAEIAGYASRCNAFHMTGLRPDGREMAEAIRSALDEAKLAPQAIDYINAHGSGTKQNDRHETSAFKRSLGEHAFHTPVSSIKSMVGHSLGAIGSIEIAASVLAMENNVVPPTANLHKPDPD…	LGUP01000143	Streptomyces viridochromogenes	Actinobacteria	1015.8
KS_300416_PYBW01000027	54725	51480	MAGDPRRQRDRHLAGHHGRRAAPRGHRPGRDRQHLLDRRLPPGRQLRALRRQQGRDQPHDPAAGRLARPRRAGQRGRARPDRHPLDGGLHRAPQVGLHPGPAAAGRDHRGRGRGRAGAGPGRLHHRRGAARRRRHPPALTNDPPTELRSPPDDPGPACRVRPTGRRRAARRPRLPHRRPGLPGSVPGRPRRGRGERRAALHRRRPALLRHRTALGGQRLRGHRRRPAAARRPRGRRVRPPADLPARAGHLHPGQPGLRPGGLTRHAGGGPLRAGRRGRRDRPLLPDHPDHHAAGRPAPHQGPGHLERGRCGRRRGRQRAGRGAHLRALLALRVPDQPADRRRADPAGLGLPDRPAQRAEAAVGRAERADRHRRPVAAGVRRDPDPRPRLDRRGRAGADG…	PYBW01000027	Streptomyces tateyamensis	Actinobacteria	1015.8
KS_RS_785691_QGMS01001172	6204	4876	MAVPGRRARHPLLRLGGTAVSARRVVITGVGVTAPDGIGTKSFWSLLSEGRTATRGITFFDPSAFRSRVAAEIDFDPEAHGLSPQEIRRMDRAAQLAVVTTREALADSGLDLAARDPYRTGVTIGSAVGATMGLDEEYRVVSDGGRLTHVDHTYAVPHLYNYLVPSSFAAEVAWAAGAEGAATVVSTGCTSGIDAVGHAVELIREGSADVMVAGATDAPISPITLACFDAIKATTPRNDDPEHASRPFDGTRNGFVLGEGAAVFVLEELEAARRRGAHIYAEIAGYASRCNAFHMTGLRTDGAEMAEAITVALDEARLNPDAVDYVNAHGSGTKQNDRHETAALKKSLGDHAYRTPVSSIKSMVGHSLGAIGSIEIAASVLAMEHHVVPPTANLHTPDP…	QGMS01001172	Streptomyces sp. ZEA17I	Actinobacteria	1015.8
KS_RS_798193_QQUQ01000009	188120	186792	MAVPGRRARHPLLRLGGTEVSARRVVITGVGVTAPDGIGTKSFWSLLSEGRTATRGITFFDPSAFRSRVAAEIDFDPEAHGLSPQEIRRMDRAAQLAVVTTREALADSGLDLAARDPYRTGVTIGSAVGATMGLDEEYRVVSDGGRLTHVDHTYAVPHLYNYLVPSSFAAEVAWAAGAEGAATVVSTGCTSGIDAVGHAVELIREGSADVMVAGATDAPISPITLACFDAIKATTPRNDDPEHASRPFDGTRNGFVLGEGAAVFVLEELEAARRRGAHIYAEIAGYASRCNAFHMTGLRTDGAEMAEAITVALDEARLNPDAVDYVNAHGSGTKQNDRHETAALKKSLGDHAYRTPVSSIKSMVGHSLGAIGSIEIAASVLAMEHHVVPPTANLHTPDP…	QQUQ01000009	Streptomyces sp. IBTA2	Actinobacteria	1015.8
KS_RS_913923_VEHK01000003	3412	4740	MAVPGRRARHPLLRLGGTEVSARRVVITGVGVTAPDGIGTKSFWSLLSEGRTATRGITFFDPSAFRSRVAAEIDFDPEAHGLSPQEIRRMDRAAQLAVVTTREALADSGLDLAARDPYRTGVTIGSAVGATMGLDEEYRVVSDGGRLTHVDHTYAVPHLYNYLVPSSFAAEVAWAAGAEGAATVVSTGCTSGIDAVGHAVELIREGSADVMVAGATDAPISPITLACFDAIKATTPRNDDPEHASRPFDGTRNGFVLGEGAAVFVLEELEAARRRGAHIYAEIAGYASRCNAFHMTGLRTDGAEMAEAITVALDEARLNPDAVDYVNAHGSGTKQNDRHETAALKKSLGDHAYRTPVSSIKSMVGHSLGAIGSIEIAASVLAMEHHVVPPTANLHTPDP…	VEHK01000003	Streptomyces sp. CFMR 7	Actinobacteria	1015.8
KS_RS_955404_WWGV01000007	3925	5253	MAVPGRRARHPLLRLGGTAVSARRVVITGVGVTAPDGIGTKSFWSLLSEGRTATRGITFFDPSAFRSRVAAEIDFDPEAHGLSPQEIRRMDRAAQLAVVTTREALADSGLDLAARDPYRTGVTIGSAVGATMGLDEEYRVVSDGGRLTHVDHTYAVPHLYNYLVPSSFAAEVAWAAGAEGAATVVSTGCTSGIDAVGHAVELIREGSADVMVAGATDAPISPITLACFDAIKATTPRNDDPEHASRPFDGTRNGFVLGEGAAVFVLEELEAARRRGAHIYAEIAGYASRCNAFHMTGLRTDGAEMAEAITVALDEARLNPDAVDYVNAHGSGTKQNDRHETAALKKSLGDHAYRTPVSSIKSMVGHSLGAIGSIEIAASVLAMEHHVVPPTANLHTPDP…	WWGV01000007	Streptomyces sp. SID8356	Actinobacteria	1015.8
KS_RS_955509_WWGY01000016	22084	20756	MAVPGRRARHPLLRLGGTAVSARRVVITGVGVTAPDGIGTKSFWSLLSEGRTATRGITFFDPSAFRSRVAAEIDFDPEAHGLSPQEIRRMDRAAQLAVVTTREALADSGLDLAARDPYRTGVTIGSAVGATMGLDEEYRVVSDGGRLTHVDHTYAVPHLYNYLVPSSFAAEVAWAAGAEGAATVVSTGCTSGIDAVGHAVELIREGSADVMVAGATDAPISPITLACFDAIKATTPRNDDPEHASRPFDGTRNGFVLGEGAAVFVLEELEAARRRGAHIYAEIAGYASRCNAFHMTGLRTDGAEMAEAITVALDEARLNPDAVDYVNAHGSGTKQNDRHETAALKKSLGDHAYRTPVSSIKSMVGHSLGAIGSIEIAASVLAMEHHVVPPTANLHTPDP…	WWGY01000016	Streptomyces sp. SID8350	Actinobacteria	1015.8
KS_292056_LLZG01000276	3167	4435	MGRRVVITGVGVLAPGGIGAKSFWSLLSEGRTATRRITFFDPSSFRSRVAAEADFDPHLHGLTPQEIRRMDRAAQFAVVTAREALADSGLELAGFDPHRTGVTIGSAVGATTGLDDEYRVVSDGGALDLVDHTYAPQHLYNYFVPSSFSAEVAWAVGAEGPATVVSTGCTSGLDSVGHAVELIREGTADVMIAGATDAPISPITMACFDAIKATTPRNDDPEHASRPFDGTRNGFVLGEGSAVFVLEELASAQRRGAHIYAEIAGYASRCNAFHMTGLRPDGREMSEAINVALGEARMNGDQIDYINAHGSGTKQNDRHETAAFKLSLGDHAYRTPVSSIKSMVGHSLGAIGSIEIAASVLAMEHDMVPPTANLHTPDPECDLDYVPLTAREQRTDAVL…	LLZG01000276	Streptomyces regalis	Actinobacteria	1015.7
KS_RS_379589_JADDOP010000012	217831	216563	MGRRVVITGIGVLAPGGIGTKNFWSLLSEGRTATRGITFFDPSPFRSKVAAEADFDPELHGLTPQEIRRMDRAAQFGVVTAREALADSGLDLAGFDPHRAGVTIGSAVGATTGLDNEYRVVSNDGRLDLVDHTYAPSHLYNHFVPSSFAAEVAWATGAEGPATVVSTGCTSGIDSVGHAVELIREGTADIMITGATDAPISPITMACFDAIKATTPRNDDPEHASRPFDSTRNGFVLGEGSACFVLEELESAKKRGARIYAEIAGYASRCNAFHMTGLRPDGREMAEAITVALAEARMNPESIDYINAHGSGTKQNDRHETAAFKLSLGDHAYRTPVSSIKSMVGHSLGAIGSIEIAASVLAMENNVVPPTANLHTPDPECDLDYVPLTARDHRTDAVL…	JADDOP010000012	Streptomyces roseoverticillatus	Actinobacteria	1015.6
KS_257400_CP011497	4164773	4163370	MRSGRRRCGRDARGRPSHGKAADMSATDPAADSRRAAEPGRRPTAPRRVVITGIGVVAPGGTGTKAFWDLITSGRTATGRISFFDPSPYRSQIAAECDFDPALHGLTPREIRRMDRATQFAVVGAGEAVRDSGLDFQAPDPARIGVTIGSAVGATMGLEEEYVVLSDSGRKWLVDAEYGVPHLYGHFVPSSIAAEVAWTVGAEGPAAVVSAGCTSGLDSVGYARELIAEGSADIMVAGATDAPISPIAVACFDAIKATSPRNDDPEHASRPFDRSRNGFVLGEGAAVFVLEEYEHARRRGAHIYAEIAGFASRCNAFHMTGLRPDGREMAVAIETALAEARMNPQDVQYINAHGSGTKQNDRHETAAFKRSLGQHAYDVPVSSIKSMIGHSLGAIGSIE…	CP011497	Streptomyces incarnatus	Actinobacteria	1015.5
KS_151895_CP056041	7135909	7137237	MAFAGRRHGDPLLQLGGVRVTSRRVVITGMEVLAPGGIGTKSFWSLLSEGRTATRGITFFDPAPFRSRVAAEIDFDPEEHGLSPQEVRRMDRAAQFAVVAARGAVADSGIEVAEYDPYRVGVTIGSAVGATMGLDEEYRIVSDGGRLDLVDHAYAVPHLYNYLVPSSFATEVAWAVGAQGPSTVVSTGCTSGIDSVGHALELIREGSADVVIAGSSDAPISPITMACFDAIKATTPRHDEPERASRPFDGTRNGFVLGEGAAVFVLEELGSARRRGAHIYAEIAGYATRSNAYHMTGLRPDGAEMAEAIRVALDEARMNPDAIDYVNAHGSGTKQNDRHETAAFKRSLGEHAYRTPVSSIKSMVGHSLGAIGSIEIAASALAMEHNVVPPTANLHTPDP…	CP056041	Streptomyces chartreusis	Actinobacteria	1015.5
KS_148537_CP053109	5533846	5535174	MAVPRRRGRHAFLRLGGPGVNARRVVITGVGVTAPGGVGTKNFWNLLSEGRTATRGITFFDPSSFRSRVAAEIDFDPEEHGLSPQEIRRMDRAAQLAVVTAREALADSGLDLTGADPHRVGVTIGSAVGATMGLDQEYRVVSDGGRLDLVDHTYAVPHLYNYLVPSSFAAEVAWAVGAEGPATVVSTGCTSGLDSVGHAAELIREGSACAVVAGATDAPISPITLACFDAIKATTPRNDDPEHASRPFDGTRNGFVLGEGSAVFVLEELQGALKRGAHIYAEIAGYASRCNAFHMTGLRPDGVEMAEAITVALDEARLNPEDIDYVNAHGSGTKQNDRHETAAFKKSLGEHAYRAPVSSIKSMVGHSLGAIGSIEIAASVLAMEHNVVPPTANLHTPDP…	CP053109	Streptomyces sp. Z423-1	Actinobacteria	1015.4
KS_RS_340985_JABERR010000001	765879	767207	MAVPRRRGRHAFLRLGGPGVNARRVVITGVGVTAPGGVGTKNFWNLLSEGRTATRGITFFDPSSFRSRVAAEIDFDPEEHGLSPQEIRRMDRAAQLAVVTAREALADSGLDLTGADPHRVGVTIGSAVGATMGLDQEYRVVSDGGRLDLVDHTYAVPHLYNYLVPSSFAAEVAWAVGAEGPATVVSTGCTSGLDSVGHAAELIREGSACAVVAGATDAPISPITLACFDAIKATTPRNDDPEHASRPFDGTRNGFVLGEGSAVFVLEELQGALKRGAHIYAEIAGYASRCNAFHMTGLRPDGVEMAEAITVALDEARLNPEDIDYVNAHGSGTKQNDRHETAAFKKSLGEHAYRAPVSSIKSMVGHSLGAIGSIEIAASVLAMEHNVVPPTANLHTPDP…	JABERR010000001	Streptomyces sp. N502	Actinobacteria	1015.4
KS_276698_JACAOI010000059	4469	5797	MAVPRRRGRHAFLRLGGPGVNARRVVITGVGVTAPGGVGTKNFWNLLSEGRTATRGITFFDPSSFRSRVAAEIDFDPEEHGLSPQEIRRMDRAAQLAVVTAREALADSGLDLTGADPHRVGVTIGSAVGATMGLDQEYRVVSDGGRLDLVDHTYAVPHLYNYLVPSSFAAEVAWAVGAEGPATVVSTGCTSGLDSVGHAAELIREGSACAVVAGATDAPISPITLACFDAIKATTPRNDDPEHASRPFDGTRNGFVLGEGSAVFVLEELQGALKRGAHIYAEIAGYASRCNAFHMTGLRPDGVEMAEAITVALDEARLNPEDIDYVNAHGSGTKQNDRHETAAFKKSLGEHAYRAPVSSIKSMVGHSLGAIGSIEIAASVLAMEHNVVPPTANLHTPDP…	JACAOI010000059	Streptomyces gossypiisoli	Actinobacteria	1015.4
KS_RS_446038_JAIHBJ010000028	1920	3248	MAVPRRRGRHAFLRLGGPGVNARRVVITGVGVTAPGGVGTKNFWNLLSEGRTATRGITFFDPSSFRSRVAAEIDFDPEEHGLSPQEIRRMDRAAQLAVVTAREALADSGLDLTGADPHRVGVTIGSAVGATMGLDQEYRVVSDGGRLDLVDHTYAVPHLYNYLVPSSFAAEVAWAVGAEGPATVVSTGCTSGLDSVGHAAELIREGSACAVVAGATDAPISPITLACFDAIKATTPRNDDPEHASRPFDGTRNGFVLGEGSAVFVLEELQGALKRGAHIYAEIAGYASRCNAFHMTGLRPDGVEMAEAITVALDEARLNPEDIDYVNAHGSGTKQNDRHETAAFKKSLGEHAYRAPVSSIKSMVGHSLGAIGSIEIAASVLAMEHNVVPPTANLHTPDP…	JAIHBJ010000028	Streptomyces sp. TRM72054	Actinobacteria	1015.4
KS_RS_17816_AKXV01000014	375842	374514	MAFARGRHGEAVLHLGVGVTGRRVVITGVGVTAPGGIGAKNFWSLLSEGRTATRGITFFDPTPFRSRIAAEIDFDPYEHGLTPQEIRRTDRAAQFALVTAREALADSGLELGAVEPHRVGVAVGSAVGATMGLDEEYRVVSDGGRLDLVDHEYAVPHLYNYFVPSSFAAEVAWAVGAEGPSTVVSTGCTSGIDSVGYAAELIRDGSADVVVTGATDAPISPISVACFDAIKATTPRNDDPEHASRPFDLTRNGFVLGEGAAMFVLEELESARRRGAHIYAEIAGYASRCNAFHMTGLRPDGREMAEAIRSALDEAKLAPQAIDYINAHGSGTKQNDRHETSAFKRSLGEHAFHTPVSSIKSMVGHSLGAIGSIEIAASVLAMENNVVPPTANLHKPDPD…	AKXV01000014	Streptomyces sp. SS	Actinobacteria	1015.3
KS_256363_CM000951	6947688	6946360	MAIPGRRDGHALLLLGGLPMSGRRVVITGIEVLAPGGVGKDHFWDLLSEGRTATRGITFFDPSPFRSQVAAEMDFDPEQHGLAPQEIRRMDRAAQFAVVAARGAVADSGIDLAAHDPHRVGVTIGSAVGATMGLDEEYRVVSDGGRLHLVDHEYAVPHLYNYFVPSSFSAEVAWTVGAEGPNTVVSTGCTSGIDSVGYAVELIREGSADVMIAGSSDAPISPITMACFDAIKATTPRREDPEQASRPFDGTRNGFVLGEGCAVFVLEELESARRRGAHVYAEIAGYATRSNAYHMTGLRPDGAEMAEAITVALDEARMNADRIDYINAHGSGTKQNDRHETAAFKKSLGEHAYRTPVSSIKSMVGHSLGAIGSIEIAASALAMEHHVVPPTANLHTPDP…	CM000951	Streptomyces sviceus ATCC 29083	Actinobacteria	1015.3
KS_120508_CP030930	4142398	4143726	MAVPGRRARHPLLRLGGTEVSARRVVITGVGVTAPDGIGTKSFWSLLSEGRTATRGITFFDPSAFRSRVAAEIDFDPEAHGLTPQEIRRMDRAAQLAVVTTREALADSGLDLAARDPYRTGVTIGSAVGATMGLDEEYRVVSDGGRLTHVDHTYAVPHLYNYLVPSSFAAEVAWAAGAEGAATVVSTGCTSGIDAVGHAVELIREGSADVMVAGATDAPISPITLACFDAIKATTPRNDDPEHASRPFDGTRNGFVLGEGAAVFVLEELEAARRRGAHIYAEIAGYASRCNAFHMTGLRTDGAEMAEAITVALDEARLNPDAVDYVNAHGSGTKQNDRHETAALKKSLGDHAYRTPVSSIKSMVGHSLGAIGSIEIAASVLAMEHHVVPPTANLHTPDP…	CP030930	Streptomyces cavourensis	Actinobacteria	1015.3
KS_121952_CP031969	2246312	2247640	MAIPGRRDGHALLLLGGLPMSGRRVVITGIEVLAPGGVGKDHFWDLLSEGRTATRGITFFDPSPFRSQVAAEMDFDPEQHGLAPQEIRRMDRAAQFAVVAARGAVADSGIDLAAHDPHRVGVTIGSAVGATMGLDEEYRVVSDGGRLHLVDHEYAVPHLYNYFVPSSFSAEVAWTVGAEGPNTVVSTGCTSGIDSVGYAVELIREGSADVMIAGSSDAPISPITMACFDAIKATTPRREDPEQASRPFDGTRNGFVLGEGCAVFVLEELESARRRGAHVYAEIAGYATRSNAYHMTGLRPDGAEMAEAITVALDEARMNADRIDYINAHGSGTKQNDRHETAAFKKSLGEHAYRTPVSSIKSMVGHSLGAIGSIEIAASALAMEHHVVPPTANLHTPDP…	CP031969	Streptomyces sp. CC0208	Actinobacteria	1015.3
KS_221117_KF170327	13122	14450	MALAQGRDGHALLPLGGLRMTPRRVVITGIGVLAPGGIGVKNFWSLLSEGRTATRGITFFDPAQFRSRVAAEIDFDPEEHGLNPQEARRMDRAAQLAVVATREAVADSGIELTGIDPYRVGVTVGSAVGATMGLDQEYRVVSNGGLLDLVDHTYAVPHLYNHMVPSSFAAEVAWQVGAEGPSTVVSTGCTSGLDSVGHAVELIREGSADVMIAGSSDAPISPITMACFDAIKATTPRNDDPGHASRPFDGTRNGFVLGEGSAFFVLEELESARARGAHVYAEIAGYATRSNAYHMTGLRPDGAEMAEAIRVALDEARINGDEIDYINAHGSGTKQNDRHETAAFKRSLGDHAYRTPVSSIKSMVGHSLGAIGSIEIAASALAMEHDVVPPTANLHTPDP…	KF170327	Streptomyces ansochromogenes	Actinobacteria	1015.3
KS_RS_956171_WWIM01000001	6947688	6946360	MAIPGRRDGHALLLLGGLPMSGRRVVITGIEVLAPGGVGKDHFWDLLSEGRTATRGITFFDPSPFRSQVAAEMDFDPEQHGLAPQEIRRMDRAAQFAVVAARGAVADSGIDLAAHDPHRVGVTIGSAVGATMGLDEEYRVVSDGGRLHLVDHEYAVPHLYNYFVPSSFSAEVAWTVGAEGPNTVVSTGCTSGIDSVGYAVELIREGSADVMIAGSSDAPISPITMACFDAIKATTPRREDPEQASRPFDGTRNGFVLGEGCAVFVLEELESARRRGAHVYAEIAGYATRSNAYHMTGLRPDGAEMAEAITVALDEARMNADRIDYINAHGSGTKQNDRHETAAFKKSLGEHAYRTPVSSIKSMVGHSLGAIGSIEIAASALAMEHHVVPPTANLHTPDP…	WWIM01000001	Streptomyces sp. SID5470	Actinobacteria	1015.3
KS_157377_CP060828	9618102	9619439	MALALRRHGTALLRVERAMSGVPPRRRVVITGIGVTAPGGVGTKDFWHLLTDGRTATRRISLFDASSFRSQVAAEIDFDPGLHGLGPQEIRRMDRAAQLAVVTAREAVADSGLEFTALDPHRTGVTIGSAVGATTGLDEEYRTVSDGGRLDLVDHRYAVPHLYNYLVPSSFAVEVAWAVGAEGPSTVVSTGCTSGLDAVGYATELIREGTADVMVAGATDAPISPITVACFDAIKATTPRNDDAEHASRPFDASRNGFVLGEGAAVFVLEELTNARRRGAHIYAEIAGYATRSNAFHMTGLRPDGREMAEAIRVALDEARLAPQDIDYINAHGSGTKQNDRHETAAFKRSLGSHAYDVPVSSIKSMVGHSLGAIGSIEIAASALAIEHDVVPPTANLHN…	CP060828	Streptomyces roseirectus	Actinobacteria	1015.2
KS_278240_JACHMP010000001	7141807	7140539	MGRRVVITGIGVRAPGGANTKDFWRLISSGQTATRGITFFDPAPFRSRIAAECDFNPAQEGLGPQEIRRMDRAVQFAVVCAREALADSGLEPGERDPHRTGVTVGSAVGCTTGLEQEYVVVSDGGSRWDVDHEYAVPHLYGYLTPTPMAAEVAWAAGAEGPAAVISTGCTSGLDAVGHAVELIREGSADVMLAGATDAPISPITVACFDAIKATSARNDDPAHASRPFDRTRDGFVLGEGAAMFVLEELSAARRRGAHIYAEVRGFASRSNAFHMTGLRPDGREMARAITAALDEARVDPRDVDYVNAHGSGTKQNDRHETAAFKLSLGEHARRTPVSSIKSMIGHSLGAIGSIELAACALAIEHGVVPPTANLHNPDPECDLDYVPLVARERELDVVL…	JACHMP010000001	Streptosporangium becharense	Actinobacteria	1015.2
KS_RS_361426_JACHWA010000002	372114	370846	MGRRVVITGIGVRAPGGANTKDFWRLISSGQTATRGITFFDPAPFRSRIAAECDFNPAQEGLGPQEIRRMDRAVQFAVVCAREALADSGLEPGERDPHRTGVTVGSAVGCTTGLEQEYVVVSDGGSRWDVDHEYAVPHLYGYLTPTPMAAEVAWAAGAEGPAAVISTGCTSGLDAVGHAVELIREGSADVMLAGATDAPISPITVACFDAIKATSARNDDPAHASRPFDRTRDGFVLGEGAAMFVLEELSAARRRGAHIYAEVRGFASRSNAFHMTGLRPDGREMARAITAALDEARVDPRDVDYVNAHGSGTKQNDRHETAAFKLSLGEHARRTPVSSIKSMIGHSLGAIGSIELAACALAIEHGVVPPTANLHNPDPECDLDYVPLVARERELDVVL…	JACHWA010000002	Streptosporangium becharense	Actinobacteria	1015.2
KS_223649_KY129858	1997	3325	MALAQGRDGHALLPLGGLRMTPRRVVITGIGVLAPGGIGVKNFWSLLSEGRTATRGITFFDPAQFRSRVAAEIDFDPEEHGLNPQETRRMDRAAQLAVVATREAVADSGIELTGIDPYRVGVTVGSAVGATMGLEQEYRVVSNGGLLDLVDHTYAVPHLYNHMVPSSFAAEVAWQVGAEGPSTVVSTGCTSGLDSVGHAVELIREGSADVMIAGSSDAPISPITMACFDAIKATTPRNDDPGHASRPFDGTRNGFVLGEGSAFFVLEELESARARGAHVYAEIAGYATRSNAYHMTGLRPDGAEMAEAIRVALDEARINGDEIDYINAHGSGTKQNDRHETAAFKKSLGDHAYRTPVSSIKSMVGHSLGAIGSIEIAASALAMEHNVVPPTANLHTPDP…	KY129858	Streptomyces antibioticus	Actinobacteria	1015.2
KS_252071_BMTO01000038	526	1854	MALSRRRDGAALLQLGGVRVTGRRVVITGIEVLAPGGVGVDNFWNLLSEGRTATRGITFFDPSPFRSRVAAEIDFDPQAHGLSPQEIRRMDRAAQFAVVAARGAVADSGIDLTAYDPYRVGVTIGSAVGATMGLDEEYNVVSDGGRLHLVDHEYAVPHLYNYLVPSSFTAEVAWAVGAQGPSTVVSTGCTSGIDSVGHAVDLVREGSVDVMIAGSSDAPISPITMACFDAIKATTPRHDDPEHASRPFDGTRNGFVLGEGAAVLVLEELESAKKRGAHIYAEIAGYATRSNAYHMTGLRPDGKEMAEAIRVALDEARMNPTEIDYINAHGSGTKQNDRHETAAFKRSLGDHAYRTPVSSIKSMVGHSLGAIGSIEIAASALAMENHVVPPTANLHTPDP…	BMTO01000038	Streptomyces lateritius	Actinobacteria	1014.9
KS_255294_CAACUY010000025	22050	20767	MGVRMAGRRVVITGMEVLAPGGIGVKDFWGLLSAGRTATRGITFFDPSPFRSRVAAEADFDPWAHGLGPQEIRRMDRAAQFAVVAARQAIADSGLDLGSVAPHRTGVAIGTAVGATTGLDREYRVVSDGGRLDLVDHGYAVPHLYDYFVPSSFAAEVAWSSGAEGPVAVVSTGCTSGLDAVGHATGLIRDGSADVMIAGATDAPISPITVACFDAIKATTPRNDDPEHASRPFDRTRNGFVLGEGAAVFVLEEREAARRRGAHLYAEIAGFASRCNAFHMTGLRPDGREMAEAIRAALDEARTNPDEIDYVNAHGSGTKQNDRHETAAFKRSLGEHARRTPVSSIKSMVGHSLGAIGSIEIAASVLAMENNVVPPTANLHEPDPECDLDYVPLTARDQR…	CAACUY010000025	Actinomadura fibrosa	Actinobacteria	1014.9
KS_292303_LN929893	370764	369484	MPEGGDVHMRRRVVITGIGVVAPGGIGVKNFWSLLSEGRTATRGITFFDPAPFRSRVAAEVDFDPEAHGLSPQETRRMDRAAQFAVVSAAEAVADSGLEPADLDPYRTGVTVGSAVGATMGLDQEYRVVSDGGRLDLVDHEYAVPHLYDYFVPSSFAREVAWSVGAEGPATVVSTGCTSGLDSVGYATELIREGSVDVMIAGASDAPISPITVACFDAIKATTSRNDDPEHASRPFDNSRNGFVLGEGAAVFVLEEYGRAKRRGAHIYAEIAGFASRCNAFHMTGLRPDGLEMAEAIRTAMDEARMNPDEIDYINAHGSGTKQNDRHETAAMKRSLGDHAYRTPVSSIKSMVGHSLGAIGSIEIAASALAIENNLVPPTANLHTADPECDLDYVPLRAR…	LN929893	Streptomyces specialis	Actinobacteria	1014.7
KS_RS_830242_RQIR01000517	2930	1224	DPPPPRPPAVRRGPLPVPRPPLPASRGPFPPFLRRSHAQHVDRGPDEPRLQRGSRPALPRLRRHRDAPSDGHPPPSALQLPQPLLPPPGLRRRQRGRADRGRQDRPALPAHQRRPQAVHRGVRPGDLAVPGRRARHPLLRLGGTEVSARRVVITGVGVTAPDGIGTKSFWSLLSEGRTATRGITFFDPSAFRSRVAAEIDFDPEAHGLSPQEIRRMDRAAQLAVVTTREALADSGLDLAARDPYRTGVTIGSAVGATMGLDEEYRVVSDGGRLTHVDHTYAVPHLYNYLVPSSFAAEVAWAAGAEGAATVVSTGCTSGIDAVGHAVELIREGSADVMVAGATDAPISPITLACFDAIKATTPRNDDPEHASRPFDGTRNGFVLGEGAAVFVLEELEAAR…	RQIR01000517	Streptomyces sp. WAC04770	Actinobacteria	1014.6
KS_RS_270289_FMCC01000236	6654	4873	MWPGPRRAASPICRWRWSGGSARGADPPPPRPPAVRRGPLPVPRPPLPASRGPFPPFLRRSHAQHVDRGPDEPRLQRGSRPALPRLRRHRDAPSDGHPPPSALQLPQPLLPPPGLRRRQRGRADRGRQDRPALPAHQRRPQAVHRGVRPGDLAVPGRRARHPLLRLGGTEVSARRVVITGVGVTAPDGIGTKSFWSLLSEGRTATRGITFFDPSAFRSRVAAEIDFDPEAHGLSPQEIRRMDRAAQLAVVTTREALADSGLDLAARDPYRTGVTIGSAVGATMGLDEEYRVVSDGGRLTHVDHTYAVPHLYNYLVPSSFAAEVAWAAGAEGAATVVSTGCTSGIDAVGHAVELIREGSADVMVAGATDAPISPITLACFDAIKATTPRNDDPEHASRPF…	FMCC01000236	Streptomyces sp. DvalAA-19	Actinobacteria	1014.5
KS_221074_KC962511	11166	12500	MALARRRHGAAVLPLDRPVSGAYPRRVVITGIGVTAPGGVGVKSFWNTLSGGHTATRRITFFDPSPFRSQVAAEVDFDAELLGLSAQEIRRMDRAAQFAVVTARDAVADSGLEFTALDPHRTGVTIGSAVGATMGLDQEYRTVSDSGRLDLVDHTYAVPHLYNHLVPSSFAAEVAWAVGAEGPATVVSTGCTSGLDAVGYAADLIREGSADVMVAGATDAPISPITVACFDAIKATTPRNDDPEHASRPFDGTRNGFVLGEGAAVFVLEELGSARRRGAHVYAEIAGYATRSNAFHMTGLRPDGREMAEAIRVALDEARLDPEAVDYVNAHGSGTKQNDRHETAAFKRSLGEHAYAVPVSSIKSMVGHSLGAIGAIEIAASTLAMEHGVVPPTANLHTP…	KC962511	Streptomyces lusitanus	Actinobacteria	1014.5
KS_310083_VIWW01000002	564566	563241	MALPRGRDGEAFLRLGVPVTGRRVVITGVGVAAPGGIGTKNFWSLLSEGRTATRGITFFDPAPFRSRVAAEIDFDPEEHGLGQQEIRRTDRAAQFALVTAREAMADSGLDVGAHAPHRIGVAVGSAVGATMGLDEEYRVVSDGGRLDLVDHEYAVPHLYNYFVPSSFAAEVAWAVGAEGPSTVVSTGCTSGIDSVGYAAELIRDGSADVMVTGASDAPISPITVACFDAIKATTSRNDDAEHASRPFDLTRNGFVLGEGAAMFVLEELESARRRGAHIYAEIAGYASRCNAFHMTGLRPDGREMAEAIRSALDEARLAPEAVDYINAHGSGTKQNDRHETSAFKRSLGEHAYRTPVSSIKSMVGHSLGAIGSIEIAASVLAMENNVVPPTANLHTPDPE…	VIWW01000002	Streptomyces brevispora	Actinobacteria	1014.4
KS_RS_30348_ARPF01000020	4182	6014	MPCCCGPTAMWPGPRRAASPICRWRWSGGSARGADLPPPRPGPPSAPARLAFRHGPLPVPRPPLPASRGPFPPFLRRSHAQHVDRGPDEPRLQRGSRPALPRLRRHRDAPSDGHPPPSALQLPQPLLPPPGLRRRQRGRADRGRQDRPALPAHQRRPQAVHRGVRPGDLAVPGRRARHPLLRLGGTAVSARRVVITGVGVTAPDGIGTKSFWSLLSEGRTATRGITFFDPSAFRSRVAAEIDFDPEAHGLSPQEIRRMDRAAQLAVVTTREALADSGLDLAARDPYRTGVTIGSAVGATMGLDEEYRVVSDGGRLTHVDHTYAVPHLYNYLVPSSFAAEVAWAAGAEGAATVVSTGCTSGIDAVGHAVELIREGSADVMVAGATDAPISPITLACFDAI…	ARPF01000020	Streptomyces sp. SolWspMP-sol2th	Actinobacteria	1014.3
KS_RS_62291_BMUS01000002	837618	835855	MNRLESGRKNEEPGVRFIRFPFSRFSELCREPCDVNSSGRRAWNHRETLSWRRETHAQHSDRGSDGSRLQHRRGKTVRGVRRRRHATPNGHPAPAIVLVPGSLLPPSGLRRGQRRRTDRAGEGRPAVHPDQRRPQAVHRGVRPCHLAFAGRRHGDPLLQLGGVRVTSRRVVITGMEVLAPGGIGTKSFWSLLSEGRTATRGITFFDPAPFRSRVAAEIDFDPEEHGLSPQEVRRMDRAAQFAVVAARGAVADSGIEVAEYDPYRVGVTIGSAVGATMGLDEEYRIVSDGGRLDLVDHAYAVPHLYNYLVPSSFATEVAWAVGAQGPSTVVSTGCTSGIDSVGHALELIREGSADVVIAGSSDAPISPITMACFDAIKATTPRHDEPERASRPFDGTRNG…	BMUS01000002	Streptomyces chartreusis	Actinobacteria	1014.3
KS_109323_CP023689	6342578	6344341	MNRLESGRKNEEPGVRFIRFPFSRFSELCREPCDVNSSGRRAWNHRETLSWRRETHAQHSDRGSDGSRLQHRRGKTVRGVRRRRHATPNGHPAPAIVLVPGSLLPPSGLRRGQRRRTDRAGEGRPAVHPDQRRPQAVHRGVRPCHLAFAGRRHGDPLLQLGGVRVTSRRVVITGMEVLAPGGIGTKSFWSLLSEGRTATRGITFFDPAPFRSRVAAEIDFDPEEHGLSPQEVRRMDRAAQFAVVAARGAVADSGIEVAEYDPYRVGVTIGSAVGATMGLDEEYRIVSDGGRLDLVDHAYAVPHLYNYLVPSSFATEVAWAVGAQGPSTVVSTGCTSGIDSVGHALELIREGSADVVIAGSSDAPISPITMACFDAIKATTPRHDEPERASRPFDGTRNG…	CP023689	Streptomyces chartreusis	Actinobacteria	1014.3
KS_222434_KT726162	10682	9357	MAVAGRRDGDPLLLLGGLGVTERRVVITGIEVLAPGGAGTKDFWSLLTDGRTATRTITFFDPAPFRSQVAAEIDFDPEQHGLTPQEVRRMDRAAQFAVVAARGAVADSGLVFDNVHEHRTGVAIGSAVGATMSLDQEYRVVSDGGRLHEVDHTYAVPHLYDYLVPSSFAAEVAWAVGAQGPATVISTGCTSGIDSVGYAVELIREGSADVMVAGATDAPISPITMACFDAIKATSPRREQPETASRPFDATRNGFVLGEGTAVFVLEELESARRRGAHVYAEIAGYATRSNAFHMTGLRPDGKEMAEAIRTALGEARLNPDDIDYINAHGSGTKQNDRHETAAFKDSLGEHAYRIPVSSIKSMVGHSLGAIGAIEIAACALAIEHNVVPPTANLHHPDP…	KT726162	Micromonospora rosaria	Actinobacteria	1014.3
KS_RS_787724_QHJL01000170	20763	19000	MNRLESGRKNQEPGVRFIRFPFSRFSELCREPCDVNSSGRRAWNHRETLSWRRETHAQHSDRGSDGSRLQHRRGKTVRGVRRRRHAAPNGHPAPAIVLVSGSLLPPSGLRRGQRRRTDRAGEGRPAVHPDQRRPQAVHRGVRPCHLAFAGRRHGDPLLQLGGVRVTSRRVVITGMEVLAPGGIGTKSFWSLLSEGRTATRGITFFDPAPFRSRVAAEIDFDPEEHGLSPQEVRRMDRAAQFAVVAARGAVADSGIEVAEYDPYRVGVTIGSAVGATMGLDEEYRIVSDGGRLDLVDHAYAVPHLYNYLVPSSFATEVAWAVGAQGPSTVVSTGCTSGIDSVGHALELIREGSADVVIAGSSDAPISPITMACFDAIKATTPRHDEPERASRPFDGTRNG…	QHJL01000170	Streptomyces sp. WAC 05379	Actinobacteria	1014.3
KS_RS_950536_WSTF01000020	125945	124113	MPCCCGPTAMWPGPRRAASPICRWRWSGGSARGADLPPPRPGSPSAPAPPAFRHAPLPVPRPPLPASRGPFPPFLRRSHAQHVDRGPDEPRLQRGSRPALPRLRRHRDAPSDGHPPPSALQLPQPLLPPPGLRRRQRGRADRGRQDRPALPAHQRRPQAVHRGVRPGDLAVPGRRARHPLLRLGGTAVSARRVVITGVGVTAPDGIGTKSFWSLLSEGRTATRGITFFDPSAFRSRVAAEIDFDPEAHGLSPQEIRRMDRAAQLAVVTTREALADSGLDLAARDPYRTGVTIGSAVGATMGLDEEYRVVSDGGRLTHVDHTYAVPHLYNYLVPSSFAAEVAWAAGAEGAATVVSTGCTSGIDAVGHAVELIREGSADVMVAGATDAPISPITLACFDAI…	WSTF01000020	Streptomyces sp. 196(2019)	Actinobacteria	1014.3
KS_RS_955362_WWGS01000021	4182	6014	MPCCCGPTAMWPGPRRAASPICRWRWSGGSARGADLPPPRPGPPSAPARLAFRHGPLPVPRPPLPASRGPFPPFLRRSHAQHVDRGPDEPRLQRGSRPALPRLRRHRDAPSDGHPPPSALQLPQPLLPPPGLRRRQRGRADRGRQDRPALPAHQRRPQAVHRGVRPGDLAVPGRRARHPLLRLGGTAVSARRVVITGVGVTAPDGIGTKSFWSLLSEGRTATRGITFFDPSAFRSRVAAEIDFDPEAHGLSPQEIRRMDRAAQLAVVTTREALADSGLDLAARDPYRTGVTIGSAVGATMGLDEEYRVVSDGGRLTHVDHTYAVPHLYNYLVPSSFAAEVAWAAGAEGAATVVSTGCTSGIDAVGHAVELIREGSADVMVAGATDAPISPITLACFDAI…	WWGS01000021	Streptomyces sp. SID8359	Actinobacteria	1014.3
KS_93740_CP015362	3399748	3397850	MPCCCGPTAMWPGPRRAASPICRWRWSGGSARGADLPPPRPGSPSAPAPPAFRPGPARLPPRPRPPSAPARLAFRHAPLPVPRPPLPASRGPFPPFLRRSHAQHVDRGPDEPRLQRGSRPALPRLRRHRDAPSDGHPPPSALQLPQPLLPPPGLRRRQRGRADRGRQDRPALPAHQRRPQAVHRGVRPGDLAVPGRRARHPLLRLGGTAVSARRVVITGVGVTAPDGIGTKSFWSLLSEGRTATRGITFFDPSAFRSRVAAEIDFDPEAHGLSPQEIRRMDRAAQLAVVTTREALADSGLDLAARDPYRTGVTIGSAVGATMGLDEEYRVVSDGGRLTHVDHTYAVPHLYNYLVPSSFAAEVAWAAGAEGAATVVSTGCTSGIDAVGHAVELIREGSAD…	CP015362	Streptomyces sp. S8	Actinobacteria	1014.2
KS_RS_429665_JAHDTK010000009	369630	367867	MNRLESGRKNQEPGVRFIRFPFSRFSELCREPCDVNSSGRRAWNHRETLSWRRETHAQHSDRGSDGSRLQHRRGKTVRGVRRRRHAAPNGHPAPAIVLLPGSLLPPSGLRRGQRRRTDRAGEGRPAVHPDQRRPQAVHRGVRPCHLAFAGRRHGDPLLQLGGVRVTSRRVVITGMEVLAPGGIGTKSFWSLLSEGRTATRGITFFDPAPFRSRVAAEIDFDPEEHGLSPQEVRRMDRAAQFAVVAARGAVADSGIEVAEYDPYRVGVTIGSAVGATMGLDEEYRIVSDGGRLDLVDHAYAVPHLYNYLVPSSFATEVAWAVGAQGPSTVVSTGCTSGIDSVGHALELIREGSADVVIAGSSDAPISPITMACFDAIKATTPRHDEPERASRPFDGTRNG…	JAHDTK010000009	Streptomyces sp. Tu102	Actinobacteria	1014.2
KS_RS_810632_QVOF01000003	77425	75662	MNRLESGRKNQEPGVRFIRFPFSRFSELCREPCDVNSSGRRAWNHRETLSWRRETHAQHSDRGSDGSRLQHRRGKTVRGVRRRRHAAPNGHPAPAIVLVPGSLLPPSGLRLGQRRRTDRAGEGRPAVHPDQRRPQAVHRGVRPCHLAFAGRRHGDPLLQLGGVRVTSRRVVITGMEVLAPGGIGTKSFWSLLSEGRTATRGITFFDPAPFRSRVAAEIDFDPEEHGLSPQEVRRMDRAAQFAVVAARGAVADSGIEVAEYDPYRVGVTIGSAVGATMGLDEEYRIVSDGGRLDLVDHAYAVPHLYNYLVPSSFATEVAWAVGAQGPSTVVSTGCTSGIDSVGHALELIREGSADVVIAGSSDAPISPITMACFDAIKATTPRHDEPERASRPFDGTRNG…	QVOF01000003	Streptomyces chartreusis	Actinobacteria	1014.2
KS_285140_JAJONF010000007	172915	174246	MAVPRRRGRHALLRLGGPGVNARRVVITGVGVIAPGGVGTKNFWNLLSEGRTATRGITFFDPSSFRSRVAAEVDFDPEEHGLSPQEIRRMDRAAQLAVVSAREALADSGLDLSGADPYRVGVSIGSAVGATMGLDQEYRVVSDGGRLDLVDHTYAVPHLYNYLVPSSFAAEVAWAVGAEGAATVVSTGCTSGLDSVGHAVELIREGSACAMIAGATDAPISPITLACFDAIKATTPRNDDPEHASRPFDGTRNGFVLGEGSAVFVLEELEGARARGAHIYAEIAGYASRCNAFHMTGLRPDGAEMAEAITVALGEARLNPEAVDYINAHGSGTKQNDRHETAAFKKSLGDHAYRTPVSSIKSMVGHSLGAIGSIEIAASVLAMEHHVVPPTANLHTPDP…	JAJONF010000007	Streptomyces shenzhenensis	Actinobacteria	1014.1
KS_RS_822359_RDBN01000013	754	2082	MALARRRHGDPLLPVGGVRVTERRVVITGMEVLAPGGIGTKNFWSLLSEGRTATRGITFFDPSPFRSRVAAEIDFDPAEYGLSPQEVRRMDRAAQFAVVAARGAVADSGIEVEEYDPYRVGVTIGSAVGATMGLDEEYRIVSDGGRLDLVDHAYAVPHLYNYLVPSSFAAEVAWAVGAQGPSTVVSTGCTSGIDSVGHALELIREGSADVVIAGSSDAPISPITMACFDAIKATTPRHDEPERASRPFDGTRNGFVLGEGAAVFVLEELGSARRRGAHIYAEIAGYATRSNAYHMTGLRPDGAEMAEAIRVALDEARMNPEEIDYVNAHGSGTKQNDRHETAAFKRSLGEHAYRTPVSSIKSMVGHSLGAIGSIEIAASALAMEHNVVPPTANLHTADP…	RDBN01000013	Streptomyces sp. uw30	Actinobacteria	1014.1
KS_RS_61292_BMSP01000032	2957	4762	MWPGPRRAASPICRWRWSGGSARGADLPPPRARPPSAPARLAFRHGPLPVPRPPLPASRRPFPPFLRRSHAQHVDRGPDEPRLQRGSRPALPRLRRHRDAPSDGHPPPSALQLPQPLLPPPGLRRRQRGRADRGRQDRPALPAHQRRPQAVHRGVRPGDLAVPGRRARHPLLRLGGTEVSARRVVITGVGVTAPDGIGTKSFWSLLSEGRTATRGITFFDPSAFRSRVAAEIDFDPEAHGLTPQEIRRMDRAAQLAVVTTREALADSGLDLAARDPYRTGVTIGSAVGATMGLDEEYRVVSDGGRLTHVDHTYAVPHLYNYLVPSSFAAEVAWAAGAEGAATVVSTGCTSGIDAVGHAVELIREGSADVMVAGATDAPISPITLACFDAIKATTPRNDD…	BMSP01000032	Streptomyces cavourensis	Actinobacteria	1013.9
KS_RS_329649_JAANOA010000034	2935	4740	MWPGPRRAASPICRWRWSGGSARGADLPPPRARQPSAPARLAFRHGPLPVPRPPLPAYRRPFPPFLRRSHAQHVDRGPDEPRLQRGSRPALPRLRRHRDAPSDGHPPPSALQLPQPLLPPPGLRRRQRGRADRGGQDRPALPAHQRRPQAVHRGVRPGDLAVPGRRARHALLRLGGTEVSARRVVITGVGVTAPDGIGTKSFWSLLSEGRTATRGITFFDPSAFRSRVAAEIDFDPEAHGLTPQEIRRMDRAAQLAVVTTREALADSGLDLAARDPYRTGVTIGSAVGATMGLDEEYRVVSDGGRLTHVDHTYAVPHLYNYLVPSSFAAEVAWAAGAEGAATVVSTGCTSGIDAVGHAVELIREGSADVMVAGATDAPISPITLACFDAIKATTPRNDD…	JAANOA010000034	Streptomyces sp. CAI-155	Actinobacteria	1013.9
KS_RS_329708_JAANOE010000031	2929	4734	MWPGPRRAASPICRWRWSGGSARGADLPPPRARQPSAPARLAFRHGPLPVPRPPLPAYRRPFPPFLRRSHAQHVDRGPDEPRLQRGSRPALPRLRRHRDAPSDGHPPPSALQLPQPLLPPPGLRRRQRGRADRGGQDRPALPAHQRRPQAVHRGVRPGDLAVPGRRARHALLRLGGTEVSARRVVITGVGVTAPDGIGTKSFWSLLSEGRTATRGITFFDPSAFRSRVAAEIDFDPEAHGLTPQEIRRMDRAAQLAVVTTREALADSGLDLAARDPYRTGVTIGSAVGATMGLDEEYRVVSDGGRLTHVDHTYAVPHLYNYLVPSSFAAEVAWAAGAEGAATVVSTGCTSGIDAVGHAVELIREGSADVMVAGATDAPISPITLACFDAIKATTPRNDD…	JAANOE010000031	Streptomyces sp. CAI-24	Actinobacteria	1013.9
KS_RS_430748_JAHHWT010000002	2973	4778	MWPGPRRAASPICRWRWSGGSARGADLPPPRARPPSAPARLAFRRGPLPVPRPPLPASRGPFPPFLRRSHAQHVDRGPDEPRLQRGSRPALPRLRRHRDAPPDGHPPPSALQLPQPLLPPPGLRRRQRGRADRGRQDRPALPAHQRRPQAVHRGVRPGDLAVPGRRARHPLLRLGGTEVSARRVVITGVGVTAPDGIGTKSFWSLLSEGRTATRGITFFDPSAFRSRVAAEIDFDPEAHGLTPQEIRRMDRAAQLAVVTTREALADSGLDLAARDPYRTGVTIGSAVGATMGLDEEYRVVSDGGRLTHVDHTYAVPHLYNYLVPSSFAAEVAWAAGAEGAATVVSTGCTSGIDAVGHAVELIREGSADVMVAGATDAPISPITLACFDAIKATTPRNDD…	JAHHWT010000002	Streptomyces cavourensis	Actinobacteria	1013.9
KS_RS_915761_VFRC01000001	4146087	4147892	MWPGPRRAASPICRWRWSGGSARGADLPPPRARPPSAPARLAFRHGPLPVPRPPLPASRRPFPPFLRRSHAQHVDRGPDEPRLQRGSRPALPRLRRHRDAPSDGHPPPSALQLPQPLLPPPGLRRRQRGRADRGRQDRPALPAHQRRPQAVHRGVRPGDLAVPGRRARHPLLRLGGTEVSARRVVITGVGVTAPDGIGTKSFWSLLSEGRTATRGITFFDPSAFRSRVAAEIDFDPEAHGLTPQEIRRMDRAAQLAVVTTREALADSGLDLAARDPYRTGVTIGSAVGATMGLDEEYRVVSDGGRLTHVDHTYAVPHLYNYLVPSSFAAEVAWAAGAEGAATVVSTGCTSGIDAVGHAVELIREGSADVMVAGATDAPISPITLACFDAIKATTPRNDD…	VFRC01000001	Streptomyces cavourensis	Actinobacteria	1013.9
KS_RS_921038_VKJP01000062	12507	13832	MAFPRRRDGAALLPLGGVLMTRRRVVITGIGVVAPGGIGVKNFWSLLSGGRTATRGITFFDPAQFRSRVAAEIDFDAEANGLSPQEIRRMDRAAQLAVVAAREAVEDSGLAFGDLDPYRIGTTIGSAVGATTGLDQEYRVVSDSGRLELVDHTYAVPHLYNYLVPSSFAAEVAWAVGAEGPSTVVSTGCTSGLDSVGHAVELIREGSADVMIAGASDAPISPITMACFDAIKATTPRNDDPEHASRPFDGTRNGFVLGEGSAVFVLEELAGARRRGAHTYAEIAGYASRCNAFHMTGLRPDGAEMAEAIDVALAEARMNGDEIDYINAHGSGTKQNDRHETAAFKKSLGDHAYRTPVSSIKSMVGHSLGAIGSIEIAASVLAMEHHVVPPTANLHTPDP…	VKJP01000062	Streptomyces benahoarensis	Actinobacteria	1013.9
KS_RS_921124_VKLS01000041	10979	12304	MAFPRRRDGAALLPLGGVLMTRRRVVITGIGVVAPGGIGVKNFWSLLSGGRTATRGITFFDPAQFRSRVAAEIDFDAEANGLSPQEIRRMDRAAQLAVVAAREAVEDSGLAFGDLDPYRIGTTIGSAVGATTGLDQEYRVVSDSGRLELVDHTYAVPHLYNYLVPSSFAAEVAWAVGAEGPSTVVSTGCTSGLDSVGHAVELIREGSADVMIAGASDAPISPITMACFDAIKATTPRNDDPEHASRPFDGTRNGFVLGEGSAVFVLEELAGARRRGAHTYAEIAGYASRCNAFHMTGLRPDGAEMAEAIDVALAEARMNGDEIDYINAHGSGTKQNDRHETAAFKKSLGDHAYRTPVSSIKSMVGHSLGAIGSIEIAASVLAMEHHVVPPTANLHTPDP…	VKLS01000041	Streptomyces benahoarensis	Actinobacteria	1013.9
KS_249458_BJND01000026	111856	110216	MGGRTAGGKGDRPPQHGDREPGRRRGHPRGGPALRRTGRHRLSVPDGHPAPATVLVPGRLLPHPGLPERERHGRHRPGVEGGRPALREDLRGPGPVGEEVRPGALALHGRPDRHPLLPLGGGGVTARRVVITGVEVIAPGGVGARKFWELLTEGRTATRGITFFDPSPFRSRVAAEVDFDPYVHGLTPQEVRRMDRAAQFAVVAARGAVADSGLALDALDPYRIGVTVGTAVGSTMSLDEDYRMVSDDGRLDLVDHTRADPHFYNYFVPSSFAAEVARTVGAQGPSSVVSAGCTSGLDSVGYAAELIREGTADVVVAGATDAPISPITLACFDAIKATTPRNDEPERASRPFDGTRNGFVLGEGAAVFVLEELESARRRGARVYAEIAGYATRSNAYHM…	BJND01000026	Streptomyces spinoverrucosus	Actinobacteria	1013.8
KS_RS_63243_BMWK01000013	140283	138643	MGGRTAGGKGDRPPQHGDREPGRRRGHPRGGPALRRTGRHRLSVPDGHPAPATVLVPGRLLPHPGLPERERHGRHRPGVEGGRPALREDLRGPGPVGEEVRPGALALHGRPDRHPLLPLGGGGVTARRVVITGVEVIAPGGVGARKFWELLTEGRTATRGITFFDPSPFRSRVAAEVDFDPYVHGLTPQEVRRMDRAAQFAVVAARGAVADSGLALDALDPYRIGVTVGTAVGSTMSLDEDYRMVSDDGRLDLVDHTRADPHFYNYFVPSSFAAEVARTVGAQGPSSVVSAGCTSGLDSVGYAAELIREGTADVVVAGATDAPISPITLACFDAIKATTPRNDEPERASRPFDGTRNGFVLGEGAAVFVLEELESARRRGARVYAEIAGYATRSNAYHM…	BMWK01000013	Streptomyces spinoverrucosus	Actinobacteria	1013.8
KS_RS_392124_JADWYM010000013	2794	4722	MRGAACCWTSPATSGCGTARTRGGTGSTSSPPRRSCPRAVCWRAPPPSSSAPTATWPGRRRAATPTCRWRWSAGSARPADTARRRGPPAPLAGTAPTTPALPPAFPLRRSHAQHADRRPDGPGQQRGSGPPVPGVRRHRHAAPDGHPAPAALRLPRALLPPSGLRHRQRRRADRGGQDRPALRADQRRPEAVHPGVRPGHLAVPRRRGRHALLRLGGPGVSARRVVITGVGVTAPGGVGTKNFWNLLSEGRTATRGITFFDPSSFRSRVAAEIDFDPEEHGLSPQEIRRMDRAAQLAVVSAREALSDSGLDLSGADPHRVGVTLGSAVGATMGLDEEYRVVSDGGRLDLVDHTYAVPHLYNYLVPSSFAAEVAWAVGAEGATTVVSTGCTSGLDSVGHA…	JADWYM010000013	Streptomyces sp. MUM 2J	Actinobacteria	1013.8
KS_RS_392176_JADWYP010000011	2794	4722	MRGAACCWTSPATSGCGTARTRGGTGSTSSPPRRSCPRAVCWRAPPPSSSAPTATWPGRRRAATPTCRWRWSAGSARPADTARRRGPPAPLAGTAPTTPALPPAFPLRRSHAQHADRRPDGPGQQRGSGPPVPGVRRHRHAAPDGHPAPAALRLPRALLPPSGLRHRQRRRADRGGQDRPALRADQRRPEAVHPGVRPGHLAVPRRRGRHALLRLGGPGVSARRVVITGVGVTAPGGVGTKNFWNLLSEGRTATRGITFFDPSSFRSRVAAEIDFDPEEHGLSPQEIRRMDRAAQLAVVSAREALSDSGLDLSGADPHRVGVTLGSAVGATMGLDEEYRVVSDGGRLDLVDHTYAVPHLYNYLVPSSFAAEVAWAVGAEGATTVVSTGCTSGLDSVGHA…	JADWYP010000011	Streptomyces sp. MUM 136J	Actinobacteria	1013.8
KS_150991_CP054919	5296656	5297993	MKRPRAATRGRNGREHDQGEAAMSRRVVITGIGVVAPGGVGTKAFWSLLTDGRTATRAISLFDASSFRSRIAAEADFDPVAAGLGPQEIRRMDRAAQFAVVSAREAVADSGLDLAAADPHRIGITIGSAVGATMGLDTEYNVVSDGGRGWLVDHRYAVPHLFDHFVPSSFATEVAWAVGAQGPAGVVSTGCTSGLDAVGHAVELIREGSADVMVAGATEAPISPISVACFDAIKATSPRNDDPEHASRPFDRTRNGFVLGEGSAIFVLEELGAARRRGAHVYAEIGGFATRSNAYHMTGLRPDGKEMAESIRVALDEARLPGTAVDYINAHGSGTKQNDRHETAAFKRSLGDHAYATPVSSIKSMIGHSLGAIGSLEIAASALAIEHGVVPPTANLHEP…	CP054919	Kitasatospora sp. NA04385	Actinobacteria	1013.7
KS_RS_274350_FNTE01000001	5129766	5131529	MNRLESGRKNQEPGVRFIRFPFSRFSELCREPCDVNSSGRRAWNHRETLSWRRETHAQHSDRGSDGSRLQRRRGKTVRGVRRRRHAAPNGHPAPAIVLVPGSLLPPSGLRLGQRRRTDRAGEGRPAVHPDQRRPQAVHRGVRPRHLAFAGRRHGDPLLQLGGVRVTSRRVVITGMEVLAPGGIGTKSFWSLLSEGRTATRGITFFDPSPFRSRVAAEIDFDPEEHGLSPQEVRRMDRAAQFAVVAARGAVADSGIEVAEYDPYRVGVTIGSAVGATMGLDEEYRIVSDGGRLDLVDHAYAVPHLYNYLVPSSFAAEVAWAVGAQGPSTVVSTGCTSGIDSVGHALELIREGSADVVIAGSSDAPISPITMACFDAIKATTPRHDEPERASRPFDGTRNG…	FNTE01000001	Streptomyces sp. KS_5	Actinobacteria	1013.7
KS_RS_588385_KZ819159	2062091	2060739	MAFAGRCDGHPLLRLDGHRMSPHTGRDLTRRRVVITGLGVLAPGGIGAENFWSLLSEGRTATRGITFFDPSPFRSQIAAEADFTPELHGLGPQEIRRMDRAAQFAVVAAREAFADSGLSPAGLVPHRTGVTIGSAVGATTALDDEYRVVSDGGRLDLVDHAYTPPHLYGHFIPSSFSAEVAWAVGAEGPNTVVSTGCTSGVDAVGHAVELIREGSADVMIAGATDAPISPITVACFDAIKATTPRNDDAEHASRPFDGTRNGFVLGEGSAVFVLEELDAAVRRGAHIYAEIAGYASRCNAFHMTGLRPDGREMAEAITVALDEARMNPQTVDYINAHGSGTKQNDRHETAAFKRSLGEHAYRTPVSSIKSMVGHSLGAIGSIEIAASVLAMEHHVVPPT…	KZ819159	Streptomyces sp. CS090A	Actinobacteria	1013.6
KS_8117_AH012624	779	4759	MGHRPGRPGGLARCARRLRTGRRLDRPVRAGAGPGAVDRGAGPLVAPAAARHVGDADARSDPHRARGAGRRRRRRGRPAPTDRAGPRAGLLGRTALHRRRHRGRGAAAGPAGRGRRAGSGRPGAGRAGRRVRRDLRHRRPAAPHPADPRGHRTGRRTAGRRASARGAAAAVVPGRAGRQPPDARLVPRHAPAGGAAAPGTGRGRGVRAGRRDRRRTHHQARRGRGAARGDRPRPAARGRRPGGERGHRPLLPLNHPCRFQIVSGLFQTRSFPARRAGCPEECHGRTSHRRGRRTGRDDAGRRAAARRRRRHRPGEAARADRGVTRPRLHRPHHGGLRPARTAAPVRRHRGQQRGPLRGPAGRLRCPRRGPPGRQDHPPVGHRDRPGGVGHPARRGHPAP…	AH012624	Streptomyces sp. WP 4669	Actinobacteria	1013.4
KS_307897_SRZK01000265	2307	4775	MGLLVRRRHPARHRVPARPGLPRRRLRPHPPAGRRAGHEHQHPGLGQPGLEAGGGGPGPRPRDAAGLLPRRAPPGRQTPADEHPGPGAALPQRRGDAAAPRRPARTDPLPRGQQALRRDGRRPGHPVRTRRRRTPVARPAAAARAAGGPRAAGLQHRGPAPRPGGPAGPGRQRRAAPQGRSLGGPGRPRHRHRARPDRRLPGQHQCPAAAARRPCGLGRAGQLRRSADGAGAVVRPGALTSRRPGPARLPPRPRPPSAPARLAFRHAPLPVPRPPLPASRGPFPPFLRRSHAQHVDRGPDEPRLQRGSRPALPRLRRHRDAPSDGHPPPSALQLPQPLLPPPGLRRRQRGRADRGRQDRPALPAHQRRPQAVHPGVRPGDLAVPGRRARHPLLRLGGTA…	SRZK01000265	Streptomyces rhizosphaericola	Actinobacteria	1013.4
KS_RS_711654_NEUF01000073	4951	3623	MALPGRRDGEALLQLGGVRVTGRRVVITGIEVLAPGGVGRKAFWDLLSDGRTATRGITFFDPSPFRSRVAAEIDFDPREHGLGPQEIRRMDRAAQFAVVAARGAVADSGIDLAAYDPYRVGVTIGSAVGATMGLDEEYNVVSDGGRLHLVDHEYAVPHLYNYLVPSSFTAEVAWAVGAQGPSTVVSTGCTSGIDSVGHAVDLLREGSVDVMIAGSSDAPISPITMACFDAIKATTPRHDDPEHASRPFDSSRNGFVLGEGSAVFVLEELESARKRGAHIYAEIAGYATRSNAYHMTGLRQDGKEMAEAIDVALGEARMNPTEIDYVNAHGSGTKQNDRHETAAFKRSLGDHAYRTPVSSIKSMVGHSLGAIGSIEIAASALAMEHNVVPPTANLHTPDP…	NEUF01000073	Streptomyces sp. SM10	Actinobacteria	1013.2
KS_RS_321511_JAAGLO010000022	57261	58613	MAFAGRCDGHPLLRLDGHRMSPHTGRDLPRRRVVITGLGVLAPGGIGAENFWSLLSEGRTATRGITFFDPSPFRSQIAAEADFAPELHGLGPQEIRRMDRAAQFAVVAAREAFADSGLSPAGLVPHRTGVTIGSAVGATTGLDDEYRVVSDGGRLDLVDHAYTPPHLYGHFIPSSFSAEVAWALGAEGPNTVVSTGCTSGVDAVGHAVELIREGSADVMIAGATDAPISPITVACFDAIKATTPRNDDAEHASRPFDGTRNGFVLGEGSAVFVLEELDAAVRRGAHIYAEIAGYASRCNAFHMTGLRPDGREMAEAITVALNEARMNPQTIDYINAHGSGTKQNDRHETAAFKRSLGEHAYRTPVSSIKSMVGHSLGAIGSIEIAASVLAMEHHVVPPT…	JAAGLO010000022	Streptomyces cyaneofuscatus	Actinobacteria	1013.1
KS_282155_JAFFZS010000013	197758	195353	MGVLLRRRDPPGHRVPARPGLPRRRLRPHPPAGRRAGHEHQHPGRGEPRLEARRGRPRPGPRGPARHLPRRTPPGGPTTADEHPGPGPAVPVRAGGAAAARRPERADPLPGGQPPLRRDGLRPGDPLRRRRRPPPAARPQAAGRRPHRPQAGVLQHRGPACGARRAAGPRRQRAVAGPRVSVVGPGRRRLRHARPSRRQRAAGHHRRPRPARRLRGLGGAGQPCRSADGAGALVRPGPLTPLAGAVLLRSSPAPPDDTRAAPAFPLRRPHAQHADRRPDGPGQQRGSGPAVPGVRRYRHAAPDGHPAPAALRLPRALLPPPGLRHRQRRRADRGGQDRPALRADQRRPEAVRPGVRPCHLAVPRRRGRHALLRLGGPGVSARRVVITGVGVTAPGGVGT…	JAFFZS010000013	Streptomyces actuosus	Actinobacteria	1013.1
KS_RS_597253_LGDE01000092	532	1860	MAFPRRRDGEALLRLGGVRVTGRRVVITGIEVLAPGGVGTKNFWNLLSEGRTATRGITFFDPSPFRSRVAAEIDFDPQEHGLTPQEIRRMDRAAQFAVVAARGAVADSGIDLETYDPYRVGVTIGSAVGATMGLDEEYNVVSDGGRLHLVDHEYAVPHLYNYLVPSSFTAEVAWAVGAQGPSTVVSTGCTSGIDSVGHAVDLLREGSVDVMIAGSSDAPISPITMACFDAIKATTPRHDDPGHASRPFDGTRNGFVLGEGAAVFVLEELEHAKKRGAHVYAEIAGYATRSNAYHMTGLRPDGKEMAEAIRVALCEAKMNPTEIDYINAHGSGTKQNDRHETAAFKRSLGDHAYRTPVSSIKSMVGHSLGAIGSIEIAASALAMENNVVPPTANLHTPDP…	LGDE01000092	Streptomyces sp. WM4235	Actinobacteria	1013.1
KS_RS_537722_KB891297	245942	247294	MAFAGRCDGHPLLRLDGHRMSPHTGRDLTRRRVVITGLGVLAPGGIGAENFWSLLSEGRTATRGITFFDPSPFRSQIAAEADFTPELHGLGPQEIRRMDRAAQFAVVAAREAFADSGLSPAGLVPHRTGVTIGSAVGATTALDDEYRVVSDGGRLDLVDHAYTPPHLYGHFIPSSFSAEVAWAVGAEGPNTVVSTGCTSGVDAVGHAVELIREGSADVMIAGATDAPISPITVACFDAIKATTPRNDDAEHASRPFDGTRNGFVLGEGSAVFVLEELDAAVRRGAHIYAEIAGYASRCNAFHMTGLRPDGREMAEAITVALDEARMNPQTVDYINAHGSGTKQNDRHETAAFKRSLGEHAYRTPVSSIKSMVGHSLGAIGSIEIAASVLAMKHHVVPPT…	KB891297	Streptomyces sp. ScaeMP-e10	Actinobacteria	1013
KS_RS_956047_WWIF01000008	245942	247294	MAFAGRCDGHPLLRLDGHRMSPHTGRDLTRRRVVITGLGVLAPGGIGAENFWSLLSEGRTATRGITFFDPSPFRSQIAAEADFTPELHGLGPQEIRRMDRAAQFAVVAAREAFADSGLSPAGLVPHRTGVTIGSAVGATTALDDEYRVVSDGGRLDLVDHAYTPPHLYGHFIPSSFSAEVAWAVGAEGPNTVVSTGCTSGVDAVGHAVELIREGSADVMIAGATDAPISPITVACFDAIKATTPRNDDAEHASRPFDGTRNGFVLGEGSAVFVLEELDAAVRRGAHIYAEIAGYASRCNAFHMTGLRPDGREMAEAITVALDEARMNPQTVDYINAHGSGTKQNDRHETAAFKRSLGEHAYRTPVSSIKSMVGHSLGAIGSIEIAASVLAMKHHVVPPT…	WWIF01000008	Streptomyces sp. SID5594	Actinobacteria	1013
KS_221901_KJ645792	2287	3645	MAFPGRCDGHPLLQLDDVVIRPSTDTREAPVGRRVVITGIGVLAPGGVGTKNFWKLLSEGRTATRGITFFDPSPFRSKVAAEIDFDAEMHGLSPQEIRRMDRAAQFGVVTAREALADSGLDLAGFDPYRTGVTIGSAVGATMGLDEEYRVVSDGGRLDLVDHTYAPRHLYDHFVPSSFSAEVAWAVGAEGPNTVVSTGCTSGIDSVGYAVELIREGTADVMVAGATDAPISPITMACFDAIKATTPRSDDPASASRPFDGTRSGFVLGEGSAVFVLEELTAARRRGAHMYAEIAGYASRCNAFHMTGLRPDGREMAEAIRVALDEARVNPEAIDYINAHGSGTKQNDRHETAAFKLSLGEHAYRTPVSSIKSMVGHSLGAIGSIEIAASVLAMENNVVP…	KJ645792	Streptomyces globisporus	Actinobacteria	1012.9
KS_293453_LRQV01000156	9440	8115	MAVAGRRDGDPLLLLGGLGVTERRVVITGIEVLAPGGAGTKDFWSLLTDGRTATRTITFFDPAPFRSQVAAEIDFDPEQHGLTPQEVRRMDRAAQFAVVAARGAVADSGLVFDNVHEHRTGVAIGSAVGATMSLDQEYRVVSDGGRLHEVDHTYAVPHLYDYLVPSSFAAEVAWAVGAQGPATVISTGCTSGIDSVGYAVELIREGSADVMVAGATDAPISPITMACFDAIKATSPRREQPETASRPFDATRNGFVLGEGTAVFVLEEMESARRRGAHVYAEIAGYATRSNAFHMTGLRPDGKEMAEAIRTALGEARLNPDDIDYINAHGSGTKQNDRHETAAFKDSLGEHAYRIPVSSIKSMVGHSLGAIGAIEIAACALAIEHNVVPPTANLHHPDP…	LRQV01000156	Micromonospora rosaria	Actinobacteria	1012.9
KS_RS_811415_QWFA01000010	24842	26200	MAFPGRCDGHPLLQLDDVVIRPSTDTREAPVGRRVVITGIGVLAPGGVGTKNFWKLLSEGRTATRGITFFDPSPFRSKVAAEIDFDAEMHGLSPQEIRRMDRAAQFGVVTAREALADSGLDLAGFDPYRTGVTIGSAVGATMGLDEEYRVVSDGGRLDLVDHTYAPRHLYDHFVPSSFSAEVAWAVGAEGPNTVVSTGCTSGIDSVGYAVELIREGTADVMVAGATDAPISPITMACFDAIKATTPRSDDPASASRPFDGTRSGFVLGEGSAVFVLEELTAARRRGAHMYAEIAGYASRCNAFHMTGLRPDGREMAEAIRVALDEARVNPEAIDYINAHGSGTKQNDRHETAAFKLSLGEHAYRTPVSSIKSMVGHSLGAIGSIEIAASVLAMENNVVP…	QWFA01000010	Streptomyces globisporus	Actinobacteria	1012.9
KS_113571_CP026121	7188448	7187120	MALTRRRDGQPLLHLGGIGVTGRRVVITGIEVLAPGGVGAKDFWSLLSDGRTATRGITFFDPTPFRSRVAAEIDFDPEFHGLTPQEVRRMDRAAQFAVVAARGAVADSGIDLDAYDPYRIGVTIGSAVGATMGLDQEYNVVSDSGRLHLVDHRYAVPHLYNYLVPSSFAAEVAWTVGAQGPSTVVSTGCTSGIDSVGHAVELIREGSADVMVAGSSDAPISPITMACFDAIKATTPRYDDPEHASRPFDNTRNGFVLGEGAAVFVLEELHSARKRGAHVYAEIAGYATRSNAYHMTGLRPDGAEMAEAIRVALDEARTNPTDIDYVNAHGSGTKQNDRHETAAFKRSLGDHAYRTPVSSIKSMVGHSLGAIGSIEIAASAFAMEYNVVPPTANLHTPDP…	CP026121	Streptomyces sp. Go-475	Actinobacteria	1012.8
KS_305217_RRYT01000017	43324	44649	MAFARRRHGAAVLCVGVRMTGRRVVITGVGVVAPGGIGVKNFWNLLSEGRTATRGITFFDPSPFRSRVAAEADFDPWEHGLGPQEIRRNDRAAQFAIVTAREAIADSGLDPGSLPPHRIGVTVGSAVGATMGLDQEYRVVSDGGRLDPVDHRYAVPHLYDFFVPSSFAREVAWTAGAEGPSTVVSTGCTSGIDAVGYAAELIRDGSADVMIAGAADAPISPITVACFDAIKATTPRNDDPAHASRPFDRTRNGFVLGEGAAMFVLEELEAARRRGAHVYAEIAGYATRCNAYHMTGLRPDGREMAEAIGAALREARIPAERIDYINAHGSGTRQNDRHETNAFKRSLGEHAYRTPVSSIKSMIGHSLGAIGSIEIAASVLAMENHVVPPTANLHEPDPE…	RRYT01000017	Thermomonospora catenispora	Actinobacteria	1012.7
KS_111227_CP024957	4115967	4118519	MRARHPAAAPRDPAELAGGRRRLAAADRRRHLARGTRLGLLVRRRHPARHRVPARPGPPRRRLRPHPPAGRRAGHEHQHPGLGQPGLEAGFGGPGPCPRGAAGHLPRRAPPGRQTPADEHPGPGAALPQRRGDAAAPRRPARTDPLPRGQQALRGDGRRPGHPVRTRRRRAPVARPAAAARAAGGPRAAGLQHRGPAPRPGGPAGPGRQRRAAPQGRSLDGPGRPRHRHRARPDRRLPGQHQRPAAAARRPCGLGRAGQLRRSADGAGAVVRPGALTSRRPGPARLPARLAFRRGPLPVPRQPLPASRGPFPPFLRRSHAQHVDRGPDEPRLQRGSRPALPRLRRHRDAPSDGHPPPSALQLPQPLLPPPGLRRRQRGRADRGRQDRPALPAHQRRPQA…	CP024957	Streptomyces cavourensis	Actinobacteria	1012.5
KS_RS_329426_JAANNR010000018	2183	4771	MRARHPAAAPRDPAELAGGRRRLAAADRRRHLARGTRLGLLVRRRHPARHRVPARPGPPRRRLRPHPPAGRRAGHEHQHPGLGQPGLEAGFGGPGPCPRGAAGHLPRRAPPGRQTPADEHPGPGAALPQRRGDAAAPRRPARTDPLPRGQQALRGDGRRPGHPVRTRRRRPPVARPAAAARAAGGPRAAGLQHRGPAPRPGGPAGPGRQRRAAPQGRSLDGPGRPRHRHRARPDRRLPGQHQRPAAAARRPCGLGRAGQLRRSADGAGAVVRPGALTSRRPGPARLPPRPGSPSAAGLSRFPARLSRPLPVPRPPLPASRGPFPPFLRRSHAQHVDRGPDEPRLQRGSRPALPRLRRHRDAPSDGHPPPSALQLPQPLLPPPGLRRRQRGRADRGRQDR…	JAANNR010000018	Streptomyces sp. KAI-26	Actinobacteria	1012.5
KS_238790_MW386996	4582	5907	MALARGRDGEPVLPLEHTVTNRRVVITGVGVTAPGAPGVKNFWDLLTAGRTATRRISFFDPSPFRSQVAAEVDFDAELHGLSPQEVRRMDRAAQFAVVTARQAVEDSGLEFSSVDPGRVGVTIGSAVGATMGLDQEYRTVSDGGRLELVDHRYAVPHLYNYLAPSSFATEVAWAVGAEGPSTVVSTGCTSGLDAIGYATDVIREGSADVMVAGATDAPISPITVACFDAIKATTPRNDDPEHASRPFDASRNGFVLGEGAAVFVLEELESARARGAKVYAEVAGYATRSNAFHMTGLKPDGREMAEAIRVALAQARLNPEDVDYVNAHGSGTRQNDRHETAAFKRSLGEHAYRVPVSSIKSMVGHSLGAIGSIEVAASVLAMQHDVVPPTANLHRPDPE…	MW386996	Saccharothrix sp.	Actinobacteria	1012.5
KS_RS_864181_SPQF01000031	61142	62485	MALPRRRDGPALLPLDRTVTATGGRRVVITGIGVTAPGGVGAKNFWSLLTDGRTATRRISFFDPSPFRSQVAAEADFDAALLGLGPQEIRRMDRAAQFAVVTAREAVADSGLEFEGLDPHRTGVTIGSAVGATMGLDEEYRTVSDNGRLDLVDHTYAVPHLYNYLVPSSFAAEVAWAVGAEGPSTVVSTGCTSGLDSVGYAAELIREGAADVMVAGAADAPISPITVACFDAIKATTPRNDDPEHASRPFDGTRNGFVLGEGAAVFVLEELGAARARGAHIYAEIAGYATRSNAFHMTGLRPDGREMAEAIRVAMDEARLNPEDIDYINAHGSGTKQNDRHETAAFKHSLGSRAYDVPVSSIKSMVGHSLGAIGSIEIAASAMAMEHGAVPPTANLHTP…	SPQF01000031	Streptomyces sp. IB201691-2A2	Actinobacteria	1012.5
KS_286925_JODT01000047	42234	43562	MALAQGRDGHALLPLGGLRMTPRRVVITGIGVLAPGGIGVKNFWSLLSEGRTATRGITFFDPAQFRSRVAAEIDFDPAEHGLNPQETRRMDRAAQLAVVATREAVADSGIELTGIDPYRVGVTVGSAVGATMGLDQEYRVVSNGGLLDLVDHTYAVPHLYNHMVPSSFAAEVAWQVGAEGPSTVVSTGCTSGLDSVGHAVELIREGSADVMIAGSSDAPISPITMACFDAIKATTPRNDDPGHASRPFDGTRNGFVLGEGSAFFVLEELESARARGAHVYAEIAGYATRSNAYHMTGLRPDGAEMAEAIRVALDEARINGDAIDYINAHGSGTKQNDRHETAAFKKSLGDHAYRTPVSSIKSMVGHSLGAIGSIEIAASALAMEHNVVPPTANLHTPDP…	JODT01000047	Streptomyces achromogenes subsp. achromogenes	Actinobacteria	1012.4
KS_8213_AJ628018	52663	51320	MALPRRRDGPALLPLDRTVSATGGRRVVITGIGVTAPGGVGAKNFWSLLTDGRTATRRISFFDPSPFRSQVAAEADFDAALLGLGPQEIRRMDRAAQFAVVTAREAVADSGLEFEGLDPHRTGVTIGSAVGATMGLDEEYRTVSDNGRLDLVDHTYAVPHLYNYLVPSSFAAEVAWAVGAEGPSTVVSTGCTSGLDSVGYAAELIREGAADVMVAGAADAPISPITVACFDAIKATTPRNDDPEHASRPFDGTRNGFVLGEGAAVFVLEELGAARARGAHIYAEIAGYATRSNAFHMTGLRPDGREMAEAIRVAMDEARLNPEDIDYINAHGSGTKQNDRHETAAFKHSLGSRAYDVPVSSIKSMVGHSLGAIGSIEIAASAMAMEHGAVPPTANLHTP…	AJ628018	Streptomyces sp. SCC 2136	Actinobacteria	1012.3
KS_197140_DI121374	52663	51320	MALPRRRDGPALLPLDRTVSATGGRRVVITGIGVTAPGGVGAKNFWSLLTDGRTATRRISFFDPSPFRSQVAAEADFDAALLGLGPQEIRRMDRAAQFAVVTAREAVADSGLEFEGLDPHRTGVTIGSAVGATMGLDEEYRTVSDNGRLDLVDHTYAVPHLYNYLVPSSFAAEVAWAVGAEGPSTVVSTGCTSGLDSVGYAAELIREGAADVMVAGAADAPISPITVACFDAIKATTPRNDDPEHASRPFDGTRNGFVLGEGAAVFVLEELGAARARGAHIYAEIAGYATRSNAFHMTGLRPDGREMAEAIRVAMDEARLNPEDIDYINAHGSGTKQNDRHETAAFKHSLGSRAYDVPVSSIKSMVGHSLGAIGSIEIAASAMAMEHGAVPPTANLHTP…	DI121374	unidentified	Actinobacteria	1012.3
KS_160903_CP064192	2967124	2968449	MALARGRDGEPVLPLEHTVTNRRVVITGVGVTAPGSPGVKNFWDLLTAGRTATRRISFFDPSPFRSQVAAEVDFDAELHGLGPQEIRRMDRAAQFAVVTARQAVEDSGLEFSSIDPDRVGVTIGSAVGATMGLDQEYRTVSDGGRLELVDHRYAVPHLYNYLAPSSFATEVAWAVGAEGPSTVVSTGCTSGLDAIGYATDVIREGSADVMVAGATDAPISPITVACFDAIKATTPRNDDPEHASRPFDASRNGFVLGEGAAVFVLEELESARARGATVYAEVAGYATRSNAFHMTGLKPDGREMAEAIRVALAQARLNPEDIDYVNAHGSGTRQNDRHETAAFKRSLGEHAYRVPVSSIKSMVGHSLGAIGSIEVAASVLAMQHDVVPPTANLHRPDPE…	CP064192	Saccharothrix sp. 6-C	Actinobacteria	1012.2
KS_304769_RJKM01000001	1613781	1612456	MALARGRDGEPVLPLEHTVTNRRVVITGVGVTAPGSPGVKNFWDLLTAGRTATRRISFFDPSPFRSQVAAEVDFDAELHGLGPQEIRRMDRAAQFAVVTARQAVEDSGLEFSSIDPDRVGVTIGSAVGATMGLDQEYRTVSDGGRLELVDHRYAVPHLYNYLAPSSFATEVAWAVGAEGPSTVVSTGCTSGLDAIGYATDVIREGSADVMVAGATDAPISPITVACFDAIKATTPRNDDPEHASRPFDASRNGFVLGEGAAVFVLEELESARARGATVYAEVAGYATRSNAFHMTGLKPDGREMAEAIRVALAQARLNPEDIDYVNAHGSGTRQNDRHETAAFKRSLGEHAYRVPVSSIKSMVGHSLGAIGSIEVAASVLAMQHDVVPPTANLHRPDPE…	RJKM01000001	Saccharothrix texasensis	Actinobacteria	1012.2
KS_RS_860321_SMKB01000020	34348	35703	MSTTATARTNGRARRRDRDDETQSLGVRMTGRRVVITGMGVLAPGGIGVKNFWDLLSTGRTATRGITFFDPSPFRSRIAAEADFDPWLHGLGPQETRRMDRAAQFAVVAAREAMADGGLDLGSVEPHRTGVAIGTAVGATMGLDREYRVVSDGGRLDLVDHEYAVPHLYDYFVPSSFAAEVAWAAGAEGPATVVSTGCTSGLDSVAYAAGLIRDGSADVMIAGATDAPISPITVACFDAIKATTPRNDDPAHASRPFDRTRNGFVLGEGAAVFVLEELAAARRRGARPYAEIAGYASRCNAFHMTGLRPDGREMAEAIRAALDDARTNPEDIDYINAHGSGTKQNDRHETAAFKRGLGEHARRTPVSSIKSMVGHSLGAIGSIEIAASVLAMENDAVPP…	SMKB01000020	Actinomadura sp. 7K534	Actinobacteria	1012.2
KS_288927_KB907228	10505	9183	MAVARRRDGPPFLPLERMMARRVAITGIGVLAPGGTGTKDFWTLLTDGRTATRGITFFDPSPFRSRVAAEIDFDPEAHGLTPQEIRRTDRAAQLALVAARDAVADSGLEADDLDPQRTGVTIGSAVGATTGLDEEYRVVSDGGRLHLVDHRYAVPHLYNYFVPSSFAAEVAWAVGAEGPAAVVSTGCTSGIDSVGHAGELIREGSADVMIAGATDAPISPITMACFDAIKATTARNDEADSASRPFDATRNGFVLGEGSAVFVLEELERARARGAHVYAEIAGYASRCNAFHMTGLRPDGREMAEAIRVAMDQARVAPADVDYINAHGSGTKQNDRHETAAFKRSLGERAREVPVSSIKSMIGHSLGAIGSIEIAASALAIEHDVVPPTANLRTPDPEC…	KB907228	Actinomadura atramentaria DSM 43919	Actinobacteria	1011.9
KS_300396_PYAX01000026	55411	56736	MALARGRDGEPVLPLEHTVTNRRVVITGVGVTAPGTPGVKSFWDLLTAGRTATRRISFFDPSPFRSQVAAEVDFDAELHGLSPQEIRRMDRAAQFAVVTARQAVEDSGLEFSSVDPDRVGVTIGSAVGATMGLDEEYRTVSDGGRLELVDHRYAVPHLYNYLAPSSFATEVAWAVGAEGPSTVVSTGCTSGLDAIGYATDVIREGSADVMVAGATDAPISPITVACFDAIKATTPRNDDPEHASRPFDASRNGFVLGEGAAVFVLEELESARARGAKVYAEVAGYATRSNAFHMTGLKPDGREMAEAIRVALAQARLNPEDIDYVNAHGSGTRQNDRHETAAFKRSLGEHAYRVPVSSIKSMVGHSLGAIGSIEVAASVLAMQHDVVPPTANLHTPDPE…	PYAX01000026	Saccharothrix carnea	Actinobacteria	1011.9
KS_280600_JAEEAQ010000069	15576	14281	MECLMSAADGRRRVAITGIGVIAPGGQGTKEFWKLLTDGRTATRRISLFDPSPFRSQVAAEADFDGELSGLTPQEVRRMDRAAQFAVVGAREAVADSGLEFGTLDPHRTGVTIGSAVGATTGLDQEYRTVSDGGRLELVDHTYAVPHLYGYMVPSSFATEVAWAVGAEGPTTVISTGCTSGLDAVGFAVDVIREGTADVMVAGATDAPISPITVACFDAIKATTPRNDDPEHASRPFDASRNGFVIGEGAAVFVLEELESARARGARIYAEVAGFATRSNAFHMTGLRPDGVEMAEAIRVALDEARLAAEDIDYINAHGSGTKQNDRHETAAFKRSLGEHAYRTPVSSIKSMVGHSLGAIGSIEIAASVLAMAHDVVPPTANLHRPDPECDLDYVPLTA…	JAEEAQ010000069	Streptomyces javensis	Actinobacteria	1011.7
KS_148615_CP053189	7591702	7593030	MALPGRRDGLPLLLLAGLRMTARRVVVTGVEVLAPGGIGTKDFWNLLSEGRTATRRITFFDPTPFRSRVAAEIDFDPYAHGLTPQEVRRMDRAAQFAVVAARGAVDDSGIDLTALDPHRIGVTIGSAVGATTGLDAEYRVVSDGGRLDLVDHTYAVPHLYDHFVPSSFAAEVAWAVGAEGPGTVVSTGCTSGIDSVGHAAELIREGSADVMVAGSSDAPISPITMACFDAIKATTPRSDDPATASRPFDRTRNGFVLGEGAAVFVLEELESARRRGAHVYAEIAGYATRSNAYHMTGLRPDGAEMAEAIRVALDEARLNPDDIDYVNAHGSGTRQNDRHETAAFKRSLGDHARRTPVSSIKSMIGHSLGAIGSLEIAASVLAMEYDVVPPTANLHTPDP…	CP053189	Streptomyces sp. jing01	Actinobacteria	1011.6
KS_RS_419141_JAGIYX010000015	172911	171157	MAGPRSTAPPPCWSARTATSPGPAPAATTTFPPPWTAGSVPPDANPERGRDVQHTDRRPHGTGLRRGGRGALPGLRLRGDAAPHGHPPPRALLVPGPLLPPPGLRGRGRRRAHPERQDRPPLRPDQRGPQAAHRGLRPRHLALPGRRDGPPLLPLERVVSRPAGRRVVITGVGVTAPGGIGVKDFWQLLTDGRTATRRISFFDPSPFRSQIAAEADFDAELSGLSPQEIRRMDRAAQFAVVTAREAVADSGLDFAALDPHRIGVAIGSAVGATTGLDQEYRAVSDGGRLDLVDHEYAVPHLYNYLVPSSFATEVAWAVGAEGPGTVVSTGCTSGIDAVGYATDLIRDGAADVVVAGASDAPISPITVACFDAIKATTARNDDPEHASRPFDASRTGFVL…	JAGIYX010000015	Kitasatospora sp. RG8	Actinobacteria	1011.6
KS_296895_MUMI01000096	65480	63603	MPSCCGRAGACCSISTAIRGCAPGPTAGPTGSTSSPRPRSRPCPARSGTPPPSWSARTATSPGRPRAATTTCRWPWTAGSGPPVDTPKEETHAQHPDRGPDPTRRHRRRGGAVRRVRPHRPARADGHPPPSAVRVPRPVLPPAGLRLRQRRRAHRGGQDRPEVRGDQHGPQTVHRRLRPGDVAFTGRRDGAPLLPLGAAVSAGDRRRVVITGLGVTAPGTPGVKDFWQLLAEGRTATRRISLFDPAPFRSQIAAEVDFDAELAGLSPQEIRRMDRAAQFAVVTAREAIADSGLEFSALDPHRIGVTIGSAVGATTGLDQEYRTVSDGGRLDLVDHAYAVPHLYNYFVPSSFATEVAWAAGAEGPATVISTGCTSGLDAVGYAADVVREGTVDVMVAGAT…	MUMI01000096	Amycolatopsis kentuckyensis	Actinobacteria	1011.6
KS_RS_22119_AOPZ01000074	8254	10251	METCIGCRKTRFSSPARSVRKCGEKKHAQQCHRGQAETWIHRGCRRRLREAGRRAVRHQEAPAPPALRVQRRLHPPPGPHRGQPHRGRGARRRRRVGPVRRRLRPGRRHRAFGPGRDAVLRVARTAGDRRAPDVQHHDRGPPRPRRHRHRRQAVRGLRQRHRAAAHHGHPAPPAVRVQRALLPHPGLRVRQRRPADRAGEVRPALRADPEGPAALHPRLRPGDVALALRRHGAALLHLAGRRMSGRRVVVTGMEVLAPGGVGTDNFWSLLSEGRTATRGITFFDPAQFRSRVAAEIDFDPYAHGLTPQEVRRMDRAAQFAVVAARGAVADSGLDTDTLDPYRIGVTIGSAVGATMSLDEDYRVVSDAGRLDLVDHTYADPFFYNYFVPSSFATEVARLV…	AOPZ01000074	Streptomyces aurantiacus JA 4570	Actinobacteria	1011.5
KS_RS_41972_BBPN01000001	470719	469454	MRYMSRRVVITGIGVVAPGGIGAKEFWNLLSQGRTATRAVTFFDASPFRSRVAAEVDFDPLAHGLGPQEIRRMDRAAQFAVVATGEALADSGIGADGIDPYRTGVSVGSAVGATMSLDREYRVVSDGGRLDLVDHRYAVPHLYDAFVPSSFAREVAWAAGAEGPAAVISTGCTSGLDSVGYAVELIREGGVDVMVAGATDAPISPITVACFDAIKATTPRNDDPEHASRPFDRSRNGFVLGEGSAILVLEEYEHAKRRGAHLYAEIAGFASRCNAFHMTGLRPDGAEMAEAIKVALTEARMNPEEIHYINAHGSGTKQNDRHETAAFKRSLGEHAYRTPVSSIKSMIGHSLGAIGSLEIAASALAIEHNLVPPTANLHEPDPECDLDYVPLTAREQTTD…	BBPN01000001	Streptacidiphilus jiangxiensis	Actinobacteria	1011.5
KS_271020_FOAZ01000004	60628	61893	MRYMSRRVVITGIGVVAPGGIGAKEFWNLLSQGRTATRAVTFFDASPFRSRVAAEVDFDPLAHGLGPQEIRRMDRAAQFAVVATGEALADSGIGADGIDPYRTGVSVGSAVGATMSLDREYRVVSDGGRLDLVDHRYAVPHLYDAFVPSSFAREVAWAAGAEGPAAVISTGCTSGLDSVGYAVELIREGGVDVMVAGATDAPISPITVACFDAIKATTPRNDDPEHASRPFDRSRNGFVLGEGSAILVLEEYEHAKRRGAHLYAEIAGFASRCNAFHMTGLRPDGAEMAEAIKVALTEARMNPEEIHYINAHGSGTKQNDRHETAAFKRSLGEHAYRTPVSSIKSMIGHSLGAIGSLEIAASALAIEHNLVPPTANLHEPDPECDLDYVPLTAREQTTD…	FOAZ01000004	Streptacidiphilus jiangxiensis	Actinobacteria	1011.5
KS_RS_417514_JAGGPB010000023	21468	20140	MALPRGRDGHPLLQLGGVRVTARRVVITGIEVLAPGGTGAENFWNLLSEGRTATRGITFFDPTPFRSRVAAEIDFDPREHGLSAQEIRRMDRAAQFAVVAARGAVADSGIDLDTYDPYRVGVTIGSAVGATMGLDEEYNVVSDGGRLHLVDHQYAVPHLYNYLVPSSFASEVAWAVGAQGPSTVVSTGCTSGIDSVGHAVELIREGSADIMITGSSDAPISPITMACFDAIKATTPRHDDPEHASRPFDGTRNGFVLGEGAAVFVLEELESAKKRGAHIYAEIAGYATRSNAYHMTGLRPDGAEMAEAIRIALDEARMNPTELDYINAHGSGTKQNDRHETAAFKRSLGDHAYRTPVSSIKSMVGHSLGAIGSIEIAASALAMENNVVPPTANLHTPDP…	JAGGPB010000023	Streptomyces sp. ISL-98	Actinobacteria	1011.5
KS_290408_KZ626845	124112	122709	MRSGGRRPGRDARGRTSYGKAADMSATEPAAGSRRAAEPGHEPTAGRRVVITGIGVVAPGGTGTKAFWDLITSGRTATGPISFFDPSPYRSQIAAECDFDPALHGLTPREIRRMDRATQFAVVGAGEAVRDSGLDFQSPDPSRIGVTIGSAVGATMGLEEEYVVLSDSGRKWLVDAEYRVPHLYGHFVPSSIASEVAWSVGAEGPAAVVSAGCTSGLDSVGYARELIAEGSADIMVAGATDAPISPIAVACFDAIKATSPRNDDPEHASRPFDRSRNGFVLGEGAAVFVLEEYEHARRRGAHVYAEIAGFASRCNAFHMTGLRPDGREMAVAIETALAEARMNAEDVEYVNAHGSGTKQNDRHETAAFKRSLGRHAYAVPVSSIKSMIGHSLGAIGSIE…	KZ626845	Streptomyces populi	Actinobacteria	1011.5
KS_131082_CP040752	1040234	1042138	MAPGPPAVSSCCGRGAEYFWTSRTTPSCGAGRGGGTTGSTSSRPPPATSLRTARCRVPRRSCCDPTDTSPGLPPAASRTFRRPCSAGSGRPDEHQKGNDAQHSDRGEDGTRLGGGSRRALRRLRPDGHAPSHGHPPPPALRVPGPLLPPAGLRRGQRLSADRGGQDRPPVRPDQRGPQTAHRGLRPRDLAFAQGRHGPPLLRLEGFVSPAHGHGRRVVITGIGVTAPGGQGTKEFWKLLTDGRTATRRISFFDPSPFRSQVAAEVDFDAGLCGLSPQEIRRMDRAAQFAVVTAREAVADSGIEFGALDPRRTGVTIGSAVGATTGLDREYRTVSDGGRLELVDHEYAVPHLYNYMVPSSFATEVAWAVGAEGPCTVVSTGCTSGLDAVGYAADVIRDGL…	CP040752	Streptomyces rectiverticillatus	Actinobacteria	1011.4
KS_237983_MT799798	10108	11748	MGGRTSGGQGDRVAHHGDREPGRRRGHSRGGPAFRWTGCHRLPAPDGYPAPAAVRVPGRVLPPSGLPRRGRHGRHRTGMAGGRSALRADLRGPGPAGEEVRPGALAVHGRPDRHPLLPLGGGGVTARRVVITGVEVIAPGGVGSGKFWELLTDGRTATRDITFFDPSPFRSRVAAEVDLDPYAHGLTPQEVRRMDRAAQFAVVAARGAVADSGLALDALDPYRTGVTVGTAVGSTMSLDQDYRIVSNDGRLDLVDHTYADPHFYQYFVPSSFAAEVARDVGAQGPSGVVSAGCTSGLDSVGYAAELIREGTVDVVVAGATDAPISPITLACFDAIKATTPRNDDPEHASRPFDGTRNGFVLGEGAAMFVLEERESARRRGARIYAEIAGYATRSNAYHM…	MT799798	Streptomyces sampsonii	Actinobacteria	1011.4
KS_RS_745646_NWVL01000005	30166	31863	MWPGPLRAPTPTCRWRWPAGSGRPDEHEKGNDAQHADRGQDGIRLGRGSRRTLRSLRPYGCSRPHGHPPPPALRVPRPLLPPPGLRRGQRRGPDRGGQDRPPLRPHQPGPEAAHPGIRPRHLAVAQGRHGPTLLRLEGLMSGVYGRRVVITGVGVTAPGGKGPKEFWKLLTDGRTATRRISFFDPSPFRSQIAAEVDFDAELSGLGPQEIRRMDRAAQFAVVTARDAVADSGLEFAALVPQRTGVTIGSAVGATTGLDQEYRTVSDGGRLELVDHAYAVPHLYNHMVPSSFATEVAWAVGAEGPSTVVSTGCTSGLDAVGYAADVIREGSADVMIAGATDAPISPITVACFDAIKATTPRNDDPEHASRPFDASRNGFVMGEGSAVFVLEELDSARARG…	NWVL01000005	Streptomyces sp. WZ.A104	Actinobacteria	1011.4
KS_RS_829940_RPRZ01000435	3980	2625	MHPGVRPGHLAVPRRCNGHALLLLGGLPMSGRRVVITGIEVLAPGGVGKDRFWDMLSEGRTATRGITFFDPSPFRSQVAAEMDFDPERHGLTPQEVRRMDRAAQFAVVAARGAVADSGIDLAAHDPHRLGVTIGSAVGATTGLDEEYRIVSDGGRLHLVDHEYAVPHLYNYFVPSSFSAEVAWTVGAEGPNSVVSTGCTSGIDSVGYAVELIREGSADVMIAGSSDAPISPITMACFDAIKATTPRKEDPEQASRPFDGTRNGFVLGEGCAVFVLEELESARRRGAHVYAEIAGYATRSNAYHMTGLRPDGAEMAEAITVALDEARMNAEQIDYINAHGSGTKQNDRHETAAFKKSLGEHAYRTPVSSIKSMVGHSLGAIGSIEIAASALAMEHHVVPP…	RPRZ01000435	Streptomyces sp. WAC08241	Actinobacteria	1011.4
KS_253757_BNBM01000030	2497	4398	MPGGCCSTWRTTRGCGPGPRPGPTGWTPSPPSPARSRRPADCGAPRPCWSAPTAMSPGPRPAATTTWAWPWSAGSARPAHEHRQARPHRRSTEERRHAQHPDRGPDGHRVECRGRQALRGVRQDRDAASHGHPAPSAVRLQGPVLPPPGLRRRQRRRTDRGRQDRPEVRADQRRPQAVHRGVRPRDLAVPGRCHGHPLLRLDGRHDGRPPLVARRVVITGVGVLAPGGIGAKNFWSLLSEGRTATRGITFFDPSAFRSRVAAEVDFDPYLQGLSPQEIRRMDRAAQFAVVTAREALADSGLDLGGFDPHRTGVTIGSAVGATTGLDDEYRVVSDDGRLDLVDHTYAPQHLYNYFVPSSFSAEVAWAVGAEGPAAVVSTGCTSGIDSVGHAVDLIREGTA…	BNBM01000030	Streptomyces lanatus	Actinobacteria	1011.1
KS_RS_383227_JADLQO010000025	52943	51612	MAVPGGRDGRALLRLERAMSAGERRVVITGVGVTAPGGVGTKSFWDLISNGRTVTRRISLFDPAPFRSQVAAEIDFDPELHGLSPQEIRRMDRAAQLAVVSAREAVADSGLEFDDIDPYRTGVTIGSAVGATMGLDQEYRTVSDGGRLELVDHTYAVPHLYNYFVPSSFATEVAWAVGAQGPSTVVSTGCTSGLDAVGYAAEVVREGGADVMVAGATDAPISPITVACFDAIKATTPRNDDPEHASRPFDASRNGFVLGEGAAVFVLEEFESARRRGATIYAELAGHATRSNAFHMTGLRPDGKEMAEAIRVALDQARIDGTEIDYINAHGSGTKQNDRHETAAYKRSLGQHAYRTPVSSIKSMVGHSLGAIGSIEIAASVLALVNDVVPPTANLHNPD…	JADLQO010000025	Nocardia abscessus	Actinobacteria	1011.1
KS_RS_767029_PQSU01000023	152048	153826	MNRFALISCWRPKSLEVGKRDTAPRPPPAPPHRTGPALPAPARPAPHVRRPACPYRRSVTYAQHPDRRPYVARGQYRGGATVHRVRRDRDAAPDGNTAPPAVHVPGTVLPPPGLRRGRRRGADRRGEERPPVHRHQQRPEALHRGLRPRHLALPGRRHGLPFLLLGGLHMTARRVVVTGVEVIAPGGIGTKDFWNLLSEGRTATRGITFFDPAPFRSRVAAEIDFDPYAHGLTPQEVRRMDRAAQFAVVAARGAVDDSGIDLTALDPHRVGVTIGSAVGATTGLDAEYRVVSDGGRLDLVDHTYAVPHLYDHFVPSSFAAEVAWAVGAEGPGTVVSTGCTSGIDSVGHAAELIREGSADVMVAGSSDAPISPITMACFDAIKATTPRCDDPATASRPFD…	PQSU01000023	Streptomyces sp. Ru62	Actinobacteria	1011.1
KS_174098_CP075611	3833535	3831880	MHPVAARGITGKLCRGGETHAQHSDRGSDGSRLQHRRGKTVRGVRRRRHAAPNGHTTSAIVLVPGSLLPPSGLRLGQRRRTDRAGEGRPAVHPDQRRPQAVHRGVRPRHLAFAGRRHGDPLLQLGGVRVTSRRVVITGMEVLAPGGIGTKSFWSLLSEGRTATRGITFFDPSPFRSRVAAEIDFDPEEHGLSPQEVRRMDRAAQFAVVAARGAVADSGIEVAEYDPYRVGVTIGSAVGATMGLDEEYRIVSDGGRLDLVDHAYAVPHLYNYLVPSSFAAEVAWAVGAQGPSTVVSTGCTSGIDSVGHALELIREGSADVVIAGSSDAPISPITMACFDAIKATTPRHDEPERASRPFDGTRNGFVLGEGAAVFVLEELGSARRRGAHIYAEIAGYATRS…	CP075611	Streptomyces sp. JCM17656	Actinobacteria	1011
KS_283275_JAGMTS010000005	7928654	7929949	MECLMSTADGRRRVAITGIGVIAPGGQGTKEFWKLLTDGRTATRRISLFDPSPFRSQVAAEADFDGELSGLTPQEVRRMDRAAQFAVVGAREAVADSGLEFGTLDPHRTGVTIGSAVGATTGLDQEYRTVSDGGRLELVDHTYAVPHLYGYMVPSSFATEVAWAVGAEGPTTVISTGCTSGLDAVGFAVDVIREGTADVMVAGATDAPISPITVACFDAIKATTPRNDDPEHASRPFDASRNGFVIGEGAAVFVLEELESARARGARIYAEVAGFATRSNAFHMTGLRPDGVEMAEAIRVALDEARLAAEDIDYINAHGSGTKQNDRHETAAFKRSLGEHAYRTPVSSIKSMVGHSLGAIGSIEIAASVLAMAHDVVPPTANLHHPDPECDLDYVPLTA…	JAGMTS010000005	Streptomyces rhizosphaericus	Actinobacteria	1011
KS_283326_JAGMTV010000004	2045367	2044072	MECLMSTADGRRRVAITGIGVIAPGGQGTKEFWKLLTDGRTATRRISLFDPSPFRSQVAAEADFDGELSGLTPQEVRRMDRAAQFAVVGAREAVADSGLEFGTLDPHRTGVTIGSAVGATTGLDQEYRTVSDGGRLELVDHTYAVPHLYGYMVPSSFATEVAWAVGAEGPTTVISTGCTSGLDAVGFAVDVIREGTADVMVAGATDAPISPITVACFDAIKATTPRNDDPEHASRPFDASRNGFVIGEGAAVFVLEELESARARGARIYAEVAGFATRSNAFHMTGLRPDGVEMAEAIRVALDEARLAAEDIDYINAHGSGTKQNDRHETAAFKRSLGEHAYRTPVSSIKSMVGHSLGAIGSIEIAASVLAMAHDVVPPTANLHHPDPECDLDYVPLTA…	JAGMTV010000004	Streptomyces cangkringensis	Actinobacteria	1011
KS_283502_JAGSHX010000006	2020817	2019522	MECLMSTADGRRRVAITGIGVIAPGGQGTKEFWKLLTDGRTATRRISLFDPSPFRSQVAAEADFDGELSGLTPQEVRRMDRAAQFAVVGAREAVADSGLEFGTLDPHRTGVTIGSAVGATTGLDQEYRTVSDGGRLELVDHTYAVPHLYGYMVPSSFATEVAWAVGAEGPTTVISTGCTSGLDAVGFAVDVIREGTADVMVAGATDAPISPITVACFDAIKATTPRNDDPEHASRPFDASRNGFVIGEGAAVFVLEELESARARGARIYAEVAGFATRSNAFHMTGLRPDGVEMAEAIRVALDEARLAAEDIDYINAHGSGTKQNDRHETAAFKRSLGEHAYRTPVSSIKSMVGHSLGAIGSIEIAASVLAMAHDVVPPTANLHHPDPECDLDYVPLTA…	JAGSHX010000006	Streptomyces asiaticus	Actinobacteria	1011
KS_283636_JAGSHY010000002	3364066	3362771	MECLMSTADGRRRVAITGIGVIAPGGQGTKEFWKLLTDGRTATRRISLFDPSPFRSQVAAEADFDGELSGLTPQEVRRMDRAAQFAVVGAREAVADSGLEFGTLDPHRTGVTIGSAVGATTGLDQEYRTVSDGGRLELVDHTYAVPHLYGYMVPSSFATEVAWAVGAEGPTTVISTGCTSGLDAVGFAVDVIREGTADVMVAGATDAPISPITVACFDAIKATTPRNDDPEHASRPFDASRNGFVIGEGAAVFVLEELESARARGARIYAEVAGFATRSNAFHMTGLRPDGVEMAEAIRVALDEARLAAEDIDYINAHGSGTKQNDRHETAAFKRSLGEHAYRTPVSSIKSMVGHSLGAIGSIEIAASVLAMAHDVVPPTANLHHPDPECDLDYVPLTA…	JAGSHY010000002	Streptomyces indonesiensis	Actinobacteria	1011
KS_RS_695117_MUMC01000026	14636	13341	MECLMSTADGRRRVAITGIGVIAPGGQGTKEFWKLLTDGRTATRRISLFDPSPFRSQVAAEADFDGELSGLTPQEVRRMDRAAQFAVVGAREAVADSGLEFGTLDPHRTGVTIGSAVGATTGLDQEYRTVSDGGRLELVDHTYAVPHLYGYMVPSSFATEVAWAVGAEGPTTVISTGCTSGLDAVGFAVDVIREGTADVMVAGATDAPISPITVACFDAIKATTPRNDDPEHASRPFDASRNGFVIGEGAAVFVLEELESARARGARIYAEVAGFATRSNAFHMTGLRPDGVEMAEAIRVALDEARLAAEDIDYINAHGSGTKQNDRHETAAFKRSLGEHAYRTPVSSIKSMVGHSLGAIGSIEIAASVLAMAHDVVPPTANLHHPDPECDLDYVPLTA…	MUMC01000026	Streptomyces rhizosphaericus	Actinobacteria	1011
KS_RS_353725_JACBWY010000580	2083	752	MAVPRRRGRHALLRLGGPGVNARRVVITGVGVIAPGGVGTKNFWNLLSEGRTATRGITFFDPSSFRSRVAAEVDFDPEEHGLSPQEIRRMDRAAQLAVVSAREALADSGLDLSGADPYRVGVSIGSAVGATMGLDQEYRVVSDGGRLELVDHTYAVPHLYNYLVPSSFAAEVAWAVGAEGAATVVSTGCTSGLDSVGHAVELIREGSACAMIAGATDAPISPITLACFDAIKATTPRNDDPEHASRPFDGTRNGFVLGEGSAVFVLEELEGARARGAHIYAEIAGYASRCNAFHMTGLRPDGAEMAEAITVALGEAHLNPEAVDYINAHGSGTKQNDRHETAAFKKSLGDHAYRTPVSSIKSMVGHSLGAIGSIEIAASVLAMEHHVVPPTANLHTPDP…	JACBWY010000580	Streptomyces shenzhenensis subsp. oryzicola	Actinobacteria	1010.7
KS_211129_JX843821	29503	28247	MVRRVVITGMGALAPGGLGTKEFWQLLTDGRTATRRITLFDPAAFRSQVAAEVDFDPAAHGLTAQQVRRMDRAAQFAVVAAREAVRDSGRDLDVLPPHRTGVAIGSAVGATTSLEREYRVVSDDGRLWLVDHEYAVPHLYEYLVPSSFAAEVAWAVGAQGPATVISTGCTSGLDSVGYACELIREGAVDVMVAGATDAPISPITTACFDAIQATTPRNDDPEHASRPFDNTRNGFVLGEGAAVFVLEDLASARRRGAHVYAEIAGFASRCNAFHMTGLRPDGRELAEAVRVALAQARRDPTDVDYVNAHGSGTRQNDRHETAAFKRSLGDHAYRTPVSSIKSMVGHSLGAIGSLEILASALAIEHGVVPPTANLHEPDPECDLDYVPVTAREWRTDTVL…	JX843821	uncultured bacterium	Environmental Sample	1010.6
KS_113947_CP026498	9629825	9628491	MALPGRRDGPPLLPLERVVSRPPGRRVVITGVGVTAPGGIGAKDFWQLLTDGRTATRRISFFDPSPFRSQIAAEADFDAELSGLSPQEIRRMDRAAQFAVVTAREAVADSGLDFAALDPHRIGVAIGSAVGATTGLDQEYRAVSDGGRLDLVDHEYAVPHLYNYLVPSSFATEVAWAVGAEGPGTVVSTGCTSGIDAVGYATDLIRDGAADVVVAGASDAPISPITVACFDAIKATTARNDDPEHASRPFDASRTGFVLGEGAAVFVLEELESARRRGAHVYAEVAGYATRSNAFHMTGLRPDGAEMAEAIRVALDEARLGPDEIDYVNAHGSGTKQNDRHETAAFKRSLGEHAYRTPVSSIKSMVGHSLGAIGSIEIAASVLAMEHGVVPPTANLHNP…	CP026498	Streptomyces sp. CB01881	Actinobacteria	1010.5
KS_199464_FJVZ01000323	1221	4043	MGLRAGSGHPPQPRGPLHRRQGRPRRGRGARAGRRRDAERRLPGRLRRRPEHGPQGAGLRLPRHRLHAGDVPRRREGARPGAAHDRRDPARRHGDDRPAARRRHPPHRLRARHPAAAPRDTPDVPGGRRRLEAPDRQRHLARRAGLGQLLRQRHPPGHRVPQGPGLPGRRLGAHPPAGRRAGHEHQHPGRGQPRLEARLGRPRPGPRGAAGHLPQRAAPGRQASADEHPGPGAAVPQRRRGPAAAGRPHRAHRVRGGRPPLRGHGQRPGDPLRRRRRRPPAARAADAVPGAGRRRPEDQQHPGAAGRPRRAARPGGQRRAAPPGRRLARPGGHRHRRAARPRREQRAARHLGRPGAPRRLRRLGRPGQPQRPSDGPGALVRPRLLGRPRQHPTHIRTTA…	FJVZ01000323	metagenome	Environmental Sample	1010.5
KS_RS_833049_RSFG01000004	460703	459369	MALPGRRDGPPLLPLERVVSRPPGRRVVITGVGVTAPGGIGAKDFWQLLTDGRTATRRISFFDPSPFRSQIAAEADFDAELSGLSPQEIRRMDRAAQFAVVTAREAVADSGLDFAALDPHRIGVAIGSAVGATTGLDQEYRAVSDGGRLDLVDHEYAVPHLYNYLVPSSFATEVAWAVGAEGPGTVVSTGCTSGIDAVGYATDLIRDGAADVVVAGASDAPISPITVACFDAIKATTARNDDPEHASRPFDASRTGFVLGEGAAVFVLEELESARRRGAHVYAEVAGYATRSNAFHMTGLRPDGAEMAEAIRVALDEARLGPDEIDYVNAHGSGTKQNDRHETAAFKRSLGEHAYRTPVSSIKSMVGHSLGAIGSIEIAASVLAMEHGVVPPTANLHNP…	RSFG01000004	Streptomyces sp. CB01881	Actinobacteria	1010.5
KS_160319_CP063808	3687692	3689020	MALARRRHGDALLPVGGVGMTGRRVVITGIGVVAPGGIGVKDFWNLISEGRTATRGISFFDPSQFRSRVAAEIDFDAEAHGLSPQETRRMDRAAQLAVVAAREAVADSGLELQEQNPHRTGVTIGSAVGATMGLDQEYRVVSDGGRLDLVDHEYAVPHLYDHFVPSSFAAEVAWTVGAEGPSAVVSTGCTSGLDSVGHAVELLREGSADIMIAGATDAPISPITMACFDAIKATTPRNDDPEHASRPFDGTRNGFVLGEGAAVFVLEELGSARRRDAHIYAEIAGYASRCNAFHMTGLRPDGAEMAEAIRVALDEAKANAEDIDYINAHGSGTKQNDRHETAAFKRTLGEHAYRTPVSSIKSMIGHSLGAIGSIEIAASALAMEHNLVPPTANLHTADP…	CP063808	Streptomyces sp. A2-16	Actinobacteria	1010.4
KS_RS_514659_JOJM01000008	64724	66364	MVGGDRRRPRPAAQHPHREPHGPRAEGRGRRAVRRTRRDRLPRADGHPAPQALPARRRVPAPPALRAGGRRRPDRQGLGRRRPPLHQDLRRPDADRPAVRPGRLDHPRRRHRHPRPPLGGRVTSHSRRVVITGVEVLAPGGVGTAGFWNLLSEGRTATRGITFFDPAPFRSRVAAEVDFDPYAHGLTPREVRRMDRAAQFAVVAARGAVADSGIDVAAYDPYRVGVTVGSAVGATMSLDEDYRTVSDGGRLDLVDHTYADPFFYGYFVPSSFAAEVALAVGAQGPSSVVSAGCTSGLDSVGYAVELIREGTADVMVAGASDAPISPITMACFDAIKATTPRHDDPAHASRPFDGTRNGFVLGEGAAVFVLEELESARRRGAHVYAEIAGYATRSNAYHM…	JOJM01000008	Streptomyces sp. NRRL B-1347	Actinobacteria	1010.4
KS_RS_785338_QGGZ01000005	128680	127352	MALSLRRHGLALLHLAGHGMSKRRVVVTGMEVLAPGGVGRDDFWSLLSEGRTATRGITFFDPSQFRSRVAAEIDFDPYAHGLTPREVRRMDRAAQFAVVAARGAVADSGLETDALDPYRVGVTIGSAVGSTMSLDEDYRVVSDGGRLDLVDHTYADPFFYNYFVPSSFAAEVARAVGAQGPSSVVSAGCTSGLDSVGYAVELIREGTVDVMVAGATDAPISPITMACFDAIKATTPRHDDPEHASRPFDATRNGFVLGEGAAVFVLEELESARRRGARIYAEIAGYATRSNAYHMTGLRPDGAEMSEAITVALDEARMNPTAIDYINAHGSGTKQNDRHETAAFKHSLGDHAYRTPVSSIKSMVGHSLGAIGSIEIAASILAIRHNVVPPTANLHTPDP…	QGGZ01000005	Streptomyces sp. CG 926	Actinobacteria	1010.4
KS_249463_BJND01000076	37631	35757	MCCWTSRTTSGCATAPGTGRTASTSSPPSPSCPPTAPSPAPRPSSSAPTATWPGRPRAATRTSRWPWSTGSARRAEDVRPCHPLRRTAEWRDHAQHLDRRPDGPGSQRRGGPAVPGVRHHRDAASDGHPAPSALRLPRPVLPPPGLRHRQRRRADRGGQDRPPLRADQRGPQAVHRGLRPGDLAVPRRRGRHALLRLGGPGVSARRVVITGVGVTAPGGVGTKDFWNLLSEGRTATRGITFFDPSSFRSRVAAEIDFDPEEHGLSPQEIRRMDRAAQLAVVTAREALADSGLDLTGADPHRVGVTIGSAVGATMGLDQEYRVVSDGGRLDLVDHAYAVPHLYNYLVPSSFAAEVAWAVGAEGPATVVSTGCTSGLDSVGHAAELIREGSACAVVAGATD…	BJND01000076	Streptomyces spinoverrucosus	Actinobacteria	1010.2
KS_RS_63244_BMWK01000016	3200	5074	MCCWTSRTTSGCATAPGTGRTASTSSPPSPSCPPTAPSPAPRPSSSAPTATWPGRPRAATRTSRWPWSTGSARRAEDVRPCHPLRRTAEWRDHAQHLDRRPDGPGSQRRGGPAVPGVRHHRDAASDGHPAPSALRLPRPVLPPPGLRHRQRRRADRGGQDRPPLRADQRGPQAVHRGLRPGDLAVPRRRGRHALLRLGGPGVSARRVVITGVGVTAPGGVGTKDFWNLLSEGRTATRGITFFDPSSFRSRVAAEIDFDPEEHGLSPQEIRRMDRAAQLAVVTAREALADSGLDLTGADPHRVGVTIGSAVGATMGLDQEYRVVSDGGRLDLVDHAYAVPHLYNYLVPSSFAAEVAWAVGAEGPATVVSTGCTSGLDSVGHAAELIREGSACAVVAGATD…	BMWK01000016	Streptomyces spinoverrucosus	Actinobacteria	1010.2
KS_RS_586002_KQ949023	996141	994783	MAVAGRCDGHPVLPLEPGHMSTRQGGKRRTRPVGRRVVITGIGVLAPGGIGVKNFWSLLSEGRTATRGITFFDPSQFRSRVAAEIDFSPEAHGLTAQEIRRMDRAAQFVTVTTREALADSGLESTDLDPCRTGVTIGSAVGATMSLDQEYNVVSDGGRLDPVDHTYAVPHLYNHFVPSSFATEVAWAVGAEGPTTVVSTGCTSGLDAVGHAVDLIREGSADVMIAGATDAPISPITVACFDAIKATTPRNDDPEHASRPFDGTRNGFVLGEGSAVFVLEEREAALRRGAHLYAEIAGYASRCNAFHMTGLRPDGREMAEAIRMALEESRLAPEDIDYINAHGSGTKQNDRHETAAFKRSLGEHARRVPVSSIKSMVGHSLGAIGSIEIAASALAIENDL…	KQ949023	Streptomyces sp. DSM 15324	Actinobacteria	1010.2
KS_280121_JADKYB010000001	609836	611170	MAFPGRRDGPPLLPLERVVSPTDGRRVVITGVGVTAPGGIGAKNFWQLLTDGRTATRRISFFDPSPFRSQIAAEADFDPEASGLSPQEIRRMDRAAQFAVVTAREAVADSGLDFAGLDPHRVGVTIGSAVGATTGLDQEYRAVSDGGRLDLVDHAYAVPHLYNFLVPSSFTTEVAWAVGAEGPGTVVSTGCTSGLDAVGYATDLIRDGVADVVVAGASDAPISPITVACFDAIKATTPRNDDPEHASRPFDASRTGFVLGEGAAVFVLEELESARRRGAHIYAEVAGYATRSNAFHMTGLRPDGAEMAEAIRVALDEARIAPEGIDYINAHGSGTKQNDRHETAAFKRSLGDHAYRTPVSSIKSMVGHSLGAIGSIEVAASVLAMEHGVVPPTANLHNP…	JADKYB010000001	Streptomyces acididurans	Actinobacteria	1010.1
KS_RS_343245_JABJWZ010000125	4562	6292	MGNGPADCGIPFPVLPRSLRHSPGDVIHPGTARGITEKTCCGGETHAQHFDRGSDGPRRERRRGETLRGVRRRRHAASHGYSATPTVLVPGPLLPPSGLRLGQRRRTHRGGEVRPAVRPDKRRPQAVHPGVRPGDLALARGRYGAPLLPLGVGVTERRVVITGMEVLAPGGVGTESFWNLLSEGRTATRGITFFDPSPFRSRVAAEIDFVPEKHGLSPQEVRRMDRAAQFAVVAARGAVADSGIELEGYDPYRVGVTVGSAVGATMGLDEEYRVVSDGGRLDLVDHRYAVPHLYNYLVPSSFAVEVAWAVGAQGPSTVVSTGCTSGIDSVGHAVELIREGSADVMVAGSSDAPISPITMACFDAIKATTPRHDEPDRASRPFDGTRNGFVLGEGAAVFV…	JABJWZ010000125	Streptomyces alkaliterrae	Actinobacteria	1010
KS_276214_JABJXA010000016	10104	8374	MGNGPADCGIPFPVLPRSLRHSTGDVIHPGTARGITEKTCCGGETHAQHFDRGSDGPRRERRRGETLRGVRRRRHAASHGYSATPTVLVPGPLLPPSGLRLGQRRRTHRGGEVRPAVRPDKRRPQAVHPGVRPGDLALARGRHGEPLLPLGVGVTERRVVITGMEVLAPGGVGTESFWNLLSEGRTATRGITFFDPSPFRSRVAAEIDFVPEKHGLSPQEVRRMDRAAQFAVVAARGAVADSGIELEGYDPYRVGVTVGSAVGATMGLDEEYRVVSDGGRLDLVDHRYAVPHLYNYLVPSSFAVEVAWAVGAQGPSTVVSTGCTSGIDSVGHAVELIREGSADVMVAGSSDAPISPITMACFDAIKATTPRHDEPDRASRPFDGTRNGFVLGEGAAVFV…	JABJXA010000016	Streptomyces alkaliterrae	Actinobacteria	1010
KS_RS_920245_VJYK02000006	35959	37689	MGNGPADCGIPFPVLPRSLRHSTGDVIHPGTARGITEKTCCGGETHAQHFDRGSDGPRRERRRGETLRGVRRRRHAASHGYSATPTVLVPGPLLPPSGLRLGQRRRTHRGGEVRPAVRPDKRRPQAVHPGVRPGDLALARGRHGEPLLPLGVGVTERRVVITGMEVLAPGGVGTESFWNLLSEGRTATRGITFFDPSPFRSRVAAEIDFVPEKHGLSPQEVRRMDRAAQFAVVAARGAVADSGIELEGYDPYRVGVTVGSAVGATMGLDEEYRVVSDGGRLDLVDHRYAVPHLYNYLVPSSFAVEVAWAVGAQGPSTVVSTGCTSGIDSVGHAVELIREGSADVMVAGSSDAPISPITMACFDAIKATTPRHDEPDRASRPFDGTRNGFVLGEGAAVFV…	VJYK02000006	Streptomyces alkaliterrae	Actinobacteria	1010
KS_247318_BBPQ01000069	41127	43352	MELNRAAEETIQQAPVVCSPRKRRPLHPQRPSLLTSRNRSGERPHGRRHSKDRPRQRRVARHRARGGAATGPGRLPGGLLPPAPVRGGPEPGEGGRRAGRGGGGKPGRRRRRRPGPRVGAAHRARARPDRRGRQLGRHRPRHPAGDDEGPGLARRGRRQPHRHLQRLPRRRLRNDEAEVRLRGEHLLGRRSPRERLPDELLGHQGRNHRIHQGPFQGDRPLRDPGECGGPRIHRDRHGGGTLRELPGKGAGKHLAAPLRPPRGGRRRRRLPRDRRVRHRNRPRGRRRPLDLSARQTAPVTQQGDLIHAPDTPPRPAEGTVKRRVVITGIGVLAPGGIGAKNFWSLLSEGRTATRGITFFDPSPFRSRVAAEIDFDPEEHGLRPQEIRRMDRAAQFAVVA…	BBPQ01000069	Streptacidiphilus anmyonensis	Actinobacteria	1009.9
KS_RS_585666_KQ948181	266592	264724	MRCGDRARNTRPETPAAVQLLRRVRPHPGLHRRERRREGRGSGEGFAGGRAPRAAGSPDHGLRPDPRRRPCRALLPLGGRPARGQGDRPAQHGHREPCRRRGRPGGRPALRRTGRHRLPVPDGHQAPAVVLVPRRVLPHPGLPERERHGRDRPGVEAGRPALREDLRRPRPAGQEVRPGALALHRRPDRPPLLPLGGLGMTARRVVITGVEVLAPGGVGARKFWELLTEGRTATRGITFFDPSPFRSRVAAEVDFDPYAHGLTRQEVRRMDRAAQFAVVAARGAVTDSGLALDALDPYRIGVTVGTAVGSTMSLDEDYRMVSDDGRLDLVDHTYADPYFYNYFVPSSFAAEVARAVGAQGPSSVVSAGCTSGLDSVGYAAELIREGTADVVVTGATDAP…	KQ948181	Streptomyces griseorubiginosus	Actinobacteria	1009.9
KS_252154_BMTV01000050	36155	34629	MRRHGNAASHGDAPSAAVPLSRTVLPPPGLRRGQRRRTDRGGQDRLAVRGDQRGPEAVHHRLRPRDLALARRRDGHALLPLGGVRVTGRRVVITGIEVLAPGGVGRENFWNLLSEGRTATRGITFFDPAPYRSKVAAEMDFDPEAHGLTPHEIRRMDRAAQFAVVAARGAVADSGIELQAYDPYRVGVTIGSAVGATMGLDEEYKVVSDGGRLHLVDHEYAVPHLYNYLVPSSFAAEVAWDAGAQGPSTVVSTGCTSGIDSVGHAVELIREGTADVMIAGSSDAPISPITMACFDAIKATTPRYDAPESASRPFDGTRNGFVLGEGAAVFVLEELEHARKRGAHIYAEIAGYATRSNAYHMTGLRPDGAEMAEAIDTALAEARMNPTAIDYINAHGSGT…	BMTV01000050	Streptomyces roseolus	Actinobacteria	1009.5
KS_RS_495662_JAMTCP010000025	3613	2282	MAGRRPAASHAGRPRPARWERAMRRRAVITGIGVVAPGGIGAKAFWDLISSGRTATRKITLCDPEPFRSRVAGEADFDPAGEGLGPQRIRRMDRAAQFAVVSTREAVVDSGLELSTVDPTRLAVAVGSAVGCTMKLEEEYVVISDGGRLWLTDHTYGVPHFYDYFVPSSIAAEIAWEVGAEGPAAVISAGCTSGLDSVGYAVDLVREGSADVMVTGATDAPISPITLACFDAIKATTPRNDDPATASRPFDNTRNGFVLGEGAAMFVVEEYEHARRRGAHVYAEITGYASRCNAYHMTGLRADGREMAEAITSALDESRLDPTAIDYVNAHGSGTKQNDRHETAAFKRSLGEHAYRTPVSSIKSMVGHSLGAIGSIEIAACALAIEHGVVPPTANLREP…	JAMTCP010000025	Streptoalloteichus tenebrarius	Actinobacteria	1009.5
KS_131985_CP041244	4553619	4554947	MHSNLTVAGPASRSSADGAPGRRVVITGIGVLAPGGIGVKSFWSLLSEGRTATRKITFFDPSPFRSRVAAEADFDPWEHGLGPQEVRRMDRAAQFAVVTARDAMADGGLDLSGVAPHRVGVSVGSAVGATMGLDREYRVVSDGGRLDLVDHEYAVPHLYDYFVPSSFAAEVAWAAGAEGPVTVISTGCTSGLDAVGYAAELIRDGSADVMIAGATDAPISPITVACFDAIKATTPRSDDPGHASRPFDRSRNGFVLGEGAAMFVLETWESARSRGARPYAEIAGYASRCNAFHMTGLRPDGREMAEAIRAALDRARTRPDEIDYVNAHGSGTKQNDRHETAAFKRALGEHARRTPVSSIKSMVGHSLGAIGSIEIAASVLAMEHDVVPPTANLHEPDPE…	CP041244	Actinomadura sp. WMMA1423	Actinobacteria	1009.4
KS_RS_274435_FNTN01000001	3966917	3965154	MNRLESGRKNQEPGVRFIRFPFSRFSELCREPCDVNSSGRRAWNHRETLSWRRETHAQHSDRGSDGSRLQRRRGKTVRGVRRRRHAAPNGHPAPAIVLVPGSLLPPSGLRLGQRRRTDRAGEGRPAVHPDQRRPQAVHRGVRPRHLAFAGRRHGDPLLQLGGVRVTSRRVVITGMEVLAPGGIGTKSFWSLLSEGRTATRGITFFDPSPFRSRVAAEIDFDPEVHGLSPQEVRRMDRAAQFAVVAARGAVADSGIEVAEYDPYRVGVTIGSAVGATMGLDEEYRIVSDGGRLDLVDHAYAVPHLYNYLVPSSFAAEVAWAVGAQGPSTVVSTGCTSGIDSVGHALELIREGSADVVIAGSSDAPISPITMACFDAIKATTPRHDEPERASRPFDGTRNG…	FNTN01000001	Streptomyces sp. PAN_FS17	Actinobacteria	1009.4
KS_272805_FRBI01000050	10939	12210	MSTRRVVITGVGVLAPGGIGVKNFWSLLSEGRTATRRVSFFDPTPFRSQVAAEIDFDPELFGLSPQEIRRMDRSAQLAVVATAEAVADSGLDIQTLDPYRVGVALGSAVGATMGLDQEYRVVSDGGRQDLVDHQYAVPHLYNYLVPSSSAAEVAWKVGAQGPTTVVSTGCTSGIDAVGYAVEVIREGSAQVMITGATDAPISPITLACFDAIKATTPRNDDPEHASRPFDGTRNGFVLGEGSAIFVLEELDSARRRGAHIYAEIAGYTSRCNAFHMTGLRPDGLEMAEAISVALDQARINATDIDYINAHGSGTKQNDRHETAAFKLSLGEHARHVPVSSIKSMVGHSLGAIGSIEIAASVLAMAENVVPPTANLHTPDPECDLDYVPLTARDWPTDTV…	FRBI01000050	Streptomyces paucisporeus	Actinobacteria	1009.4
KS_250845_BMMV01000004	903	2231	MALTRRRDGHALLQLGGVRVRGRRVVITGIEVLAPGGIGAKSFWSLLSEGRTATRGITFFDPAPFRSRVAAEIDFDPEEHGLRPQEIRRMDRAAQFAVVAARGAVEDSGIELDELDPYRIGVTIGSAVGATMGLDDEYRVVSDGGRLDLVDHHYAVPHLYNHLVPSSFATEVAWAVGAEGPSTVVSTGCTSGIDSVGHAVELIREGTADVVIAGSSDAPISPITMACFDAIKATTPRHDEPERASRPFDNTRNGFVLGEGAAVFVLEELESARRRGAHIYAEIAGYATRSNAYHMTGLRPDGLEMAEAIRVALDEARMDPTEIDYINAHGSGTKQNDRHETAAFKKSLGDHAYRTPVSSIKSMVGHSLGAIGSIEIAASALAMEHNVVPPTANLQTPDP…	BMMV01000004	Streptomyces camponoticapitis	Actinobacteria	1009.3
KS_122493_CP032427	8240588	8238720	MRRGDRARNTRPETPAAVQLLRRLRPHPGLHRRERRREGRGSGEGFAGDRAPRAAGSPDHGIRPDPRRRPCRDLLPLGGRPARGQGDRPAQHGHREPCRRRGRPGGRPALRRTGRHRLPVPDGHPAPAVVLVPRRVLPHPGLPERERHGRDRPGVEAGRPALREDLRRPRPAGQEVRPGALALHRRPDRPPLLPLGGLGMTARRVVITGVEVLAPGGVGARKFWELLTEGRTATRGITFFDPSPFRSRVAAEVDFDPYAHGLTRQEVRRMDRAAQFAVVAARGAVTDSGLALDALDPYRIGVTVGTAVGSTMSLDEDYRMVSDDGRLDLVDHTYADPYFYNYFVPSSFAAEVARAVGAQGPSSVVSAGCTSGLDSVGYAAELIREGTADVVVTGATDAP…	CP032427	Streptomyces griseorubiginosus	Actinobacteria	1009.3
KS_138888_CP045643	4693089	4691761	MALPGRRDGHALLQLGGVRVTGRRVVITGIEVLAPGGVGAKNFWNLLSEGRTATRRISFFDPSPFRSRVAAEIDFDPAEHGLSPQEIRRMDRAAQFAVVAARGAVADSGIDLDAHDPYRVGVTIGSAVGATMGLDEEYNVVSDGGRLRLVDHAYTVPHLYNYLVPSSFAAEVAWSVGAQGPSTVVSTGCTSGIDSVGHAVELLREGSADVMITGSSDAPISPITMACFDAIKATTPRDDDPERASRPFDGTRNGFVLGEGAAVFVLEELESARRRGAHIYAEIAGYATRSNAYHMTGLRPDGAEMAEAITTALDEARMNPTEIDYINAHGSGTKQNDRHETEAFKRSLGDHAYRTPVSSIKSMVGHSLGAIGSIEIAASALAMENHVVPPTANLTTPDP…	CP045643	Streptomyces fagopyri	Actinobacteria	1009.3
KS_RS_585871_KQ948738	407583	409451	MRRGDRARNTRPETPAAVQLLRRVRPHPGLHRRERRQEGRGSGEGFAGDRAPRAAGAPDHGIRPDPRRRPCRDLLPLGGRPARGQGDRPAQHGHREPCRRRGRPGGRPALRRTGRHRLPVPDGHPAPAAVLVPRRVLPHPGLPERERHGRDRPGVEAGRPALREDLRRPRPAGQEVRPGALALHRRPDRPPLLPLGGLGMTARRVVITGVEVLAPGGVGARKFWELLTEGRTATRGITFFDPSPFRSRVAAEVDFDPYAHGLTRQEVRRMDRAAQFAVVAARGAVTDSGLALDALDPYRIGVTVGTAVGSTMSLDEDYRMVSDDGRLDLVDHTYADPYFYNYFVPSSFAAEVARAVGAQGPSSVVSAGCTSGLDSVGYAAELIREGTADVVVTGATDAP…	KQ948738	Streptomyces griseorubiginosus	Actinobacteria	1009.3
KS_RS_859713_SLYY01000008	370825	372693	MRRGDRARNTRPETPAAVQLLRRLRPHPGLHRRERRREGRGSGEGFAGGRAQRAAGSPDHGLRPDPRRRPCRDLLPLGGGPARGQGDRPAQHGHREPCRRRGRPGGRPALRRTGRHRLPVPDGHQAPAVVLVPRRVLPHPGLPERERHGRDRPGVEAGRPALREDLRRPRPAGQEVRPGALALHRRPDRPPLLPLGGLGMTARRVVITGVEVLAPGGVGARKFWELLTEGRTATRGITFFDPSPFRSRVAAEVDFDPYAHGLTRQEVRRMDRAAQFAVVAARGAVTDSGLALDALDPYRIGVTVGTAVGSTMSLDEDYRMVSDDGRLDLVDHTYADPYFYNYFVPSSFAAEVARAVGAQGPSSVVSAGCTSGLDSVGYAAELIREGTADVVVTGATDAP…	SLYY01000008	Streptomyces sp. BK205	Actinobacteria	1009.3
KS_270086_FNIE01000024	75383	74055	MALPGRRDGPALLLVGGRRMSGRRVVITGIEVLAPGGVGAANFWDLISSGRTATRGITFFDPAPFRSRVAAEIDFDPEAHGLGPQEIRRMDRAAQFAVVAARGAVADSGIDLAAHDPYRVGVTIGSAVGATMGLDQEYRVVSDGGRLHLVDHEYAVPHLYDYLVPSSFAAEVAWTVGAQGPGTVVSTGCTSGIDSVGYAADLIREGSADVMIAGSSDAPISPITLACFDAIKATTPRDDDPPRASRPFDGTRNGFVLGEGSAVFVLEELESARRRGAHIYAEVAGYATRSNAYHMTGLRLDGAEMAEAIRVALDEARMNPEEIDYINAHGSGTKQNDRHETAAFKRSLGDHAYRTPVSSIKSMVGHSLGAIGSIEIAASALAMEHGVVPPTANLHTPDP…	FNIE01000024	Streptomyces guanduensis	Actinobacteria	1009.2
KS_RS_353788_JACBXC010000032	10282	13077	MGHQPGRRHPPRPRGAVLRGQGRRRPDRGPRPPGRPPADRRLPGRLRRRAQPGAQGGRLRFPRHRGDHGDVPRRRQGSGPRTAHDRRDPPRRHGDGRTASRRHHPADRLRARRPAAPAHGTTRLGRGRGGLAAADRRRHLPRRTGVALLLRRRHPPGQRVPPRPRTAGRRLRPHPPARRRPGHEHQHPGRGQPGLETLRRTARHRTRGPAGHLPRRTPPGRQAPADEHPGAGPALPLRPRGAAAARRTDRTPRLPRSRPPPGRHGQRTGDRLRRRRRQPPAPRPPHAPPGPHRGRPPHQQHEGPQPRPRRPARPPGQPRAARPRPRLARPRRRGHRHPHRPERRKHAHGHRRPPRPPRRLRRLGRSRLPRLPAHGPDPLVRPRAVTRPGRRPRERARVG…	JACBXC010000032	Streptomyces sp. PIP175	Actinobacteria	1009.2
KS_RS_374916_JACYHF010000006	194259	195962	MTTCRRRWSAGSDRRAETARRDCTAKPHTQKESDAQHPDRGPHGTGLGRARRRAVRRLRPHRHARSHGHPAPSALRVPGALLPPPGLRRGRRRGPYRGREDRPPVRLDQPGPQAVHRGVRPRDLALPRRRHGTALLRVEGLMAGVSGRRVVITGVGVTAPGGQGAKAFWDLLTDGRTATRRISFFDPAPFRSQVAAEVDFDPVLSGLTPQEVRRMDRAAQFAVVTAREAVADSGLAFEEIDPRRTGVTVGSAVGATMGLDQEYRTVSDGGRLELVDHTYAVPHLYNYMVPSSFATEVAWVVGAEGPATVVSTGCTSGLDAVGHAADLVRDGTVDVMIAGATDAPISPITLACFDAIKATTNRNDDPEHASRPFDASRNGFVLGEGSAVFVLEDLERARA…	JACYHF010000006	Streptomyces sp. DSM 110735	Actinobacteria	1009
KS_RS_602480_LIVO01000014	231787	233406	MREERRDHAQHLDRRADGAGIRLRCRPAVRRVRRDGDAASDGHAAPPAVLVPGPVLPPSGIRRGQRWPADRGSQDGPPVHRDQRGPQAVHRGVRPRHLALSRRRDGDPLLPLGRHRVTGRRVVITGIGVVAPGGIGVKDFWSLLSEGRTATRGITFFDPAPFRSRVAAEIDFDAEASGLSPQEIRRMDRAAQLAIVATREAVADSGLDLGAMDPYRLGVTIGSAVGATMGLDEEYRVVSDQGRLDLVDHEYAVPHLYNYFVPSSFAAEVAWAVGAQGPSTVVSTGCTSGLDSVGYAVELLREGSADVMIAGSSDAPISPITMACFDAIKATTPRDDAPEEASRPFDGTRNGFVLGEGSAVFVLEELESARRRGAHVYAEISGYASRCNAFHMTGLRPDG…	LIVO01000014	Streptomyces sp. CB02488	Actinobacteria	1009
KS_145488_CP050975	4789410	4790738	MALPGRRDGHALLQLGGVRVTGRRVVITGIEVLAPGGVGAKNFWNLLSEGRTATRRISFFDPSPFRSRVAAEIDFDPAEHGLSPQEIRRMDRAAQFAVVAARGAVADSGIDLDAHDPYRVGVTIGSAVGATMGLDEEYNVVSDGGRLRLVDHAYTVPHLYNYLVPSSFAAEVAWAVGAQGPSTVVSTGCTSGIDSVGHAVELLREGSADVMITGSSDAPISPITMACFDAIKATTPRDDDPERASRPFDGTRNGFVLGEGAAVFVLEELESARRRGAHIYAEIAGYATRSNAYHMTGLRPDGAEMAEAITTALDEARMNPTAIDYVNAHGSGTKQNDRHETEAFKRSLGDHAYRTPVSSIKSMVGHSLGAIGSIEIAASALAMENHVVPPTANLTTPDP…	CP050975	Streptomyces sp. RPA4-2	Actinobacteria	1008.7
KS_RS_537847_KB892031	10263	7477	MGHLPRRRHTAQPRTALRQGRRRPRRGGGTRPRRRPPADRALPRGMRRRAQPGPQGSRIRIPRHRLDDGDVPRRREGARPVAPHDRRDTARRHGHGGTAPGRHHPADRVRARNTAPAARDPAVVRRGGRRLEAADRGRHLARRTGLGQLLRGCHPPGHPLPAGPHPAGRRLRAHPPAGRRPGHEHQHPGRRQPRLEARGRRPGPDGRRVPGHLPRRAPPRGQAPPDEHPGPGPAVPQRRRGPAPAGRLQGTHRLRTGQPPPGRHGQRTGDPLRHRRRHPPPARPPDAGPATDRHHQPRQQHRGPARRPRRPPRPHGQRRTAPPRGRLDGPRGRGDRRTEGPAGRRITGRHHRHSHPPRRLRGLGRTGKPQRPPDGPGALVRTGALTPVHPREERRDHAQ…	KB892031	Streptomyces sp. ATexAB-D23	Actinobacteria	1008.7
KS_RS_603514_LJGS01000039	981053	979743	MKNRHTQSTGGGHPVGRRVVITGVGVLAPGGIGVKSFWSLLSEGRTATRGITFFDPSAFRSRVAAEADFDAELHGLSPQEIRRMDRAAQLGVVTAREALADSGLELAGVDPHRMGVTIGSAVGATTGLDDEYRVVSDDGRLDLVDHTYAPQHLYNYFVPSSFSAEVAWAVGAEGPNTVVSTGCTSGIDSVGHAVDLIREGTADVMIAGATDAPISPITMACFDAIKATTPRNDDAEHASRPFDATRNGFVLGEGSAVFVLEEFESAKRRGAHLYAEIAGYASRCNAFHMTGLRPDGREMAEAIRVALVEARANPEDIDYINAHGSGTKQNDRHETAAFKRSLGDHAYRTPVSSIKSMVGHSLGAIGSIEIAASVLAMENDVVPPTANLHTPDPECDLDY…	LJGS01000039	Streptomyces abyssalis	Actinobacteria	1008.7
KS_291846_LJGT01000041	829934	831244	MKNRHTQSTGGGHPVGRRVVITGVGVLAPGGIGVKSFWSLLSEGRTATRGITFFDPSAFRSRVAAEADFDAELHGLSPQEIRRMDRAAQLGVVTAREALADSGLELAGVDPHRMGVTIGSAVGATTGLDDEYRVVSDDGRLDLVDHTYAPQHLYNYFVPSSFSAEVAWAVGAEGPNTVVSTGCTSGIDSVGHAVDLIREGTADVMIAGATDAPISPITMACFDAIKATTPRNDDAEHASRPFDATRNGFVLGEGSAVFVLEEFESAKRRGAHLYAEIAGYASRCNAFHMTGLRPDGREMAEAIRVALVEARANPEDIDYINAHGSGTKQNDRHETAAFKRSLGDHAYRTPVSSIKSMVGHSLGAIGSIEIAASVLAMENDVVPPTANLHTPDPECDLDY…	LJGT01000041	Streptomyces abyssalis	Actinobacteria	1008.7
KS_RS_956753_WWJR01000033	10263	7477	MGHLPRRRHTAQPRTALRQGRRRPRRGGGTRPRRRPPADRALPRGMRRRAQPGPQGSRIRIPRHRLDDGDVPRRREGARPVAPHDRRDTARRHGHGGTAPGRHHPADRVRARNTAPAARDPAVVRRGGRRLEAADRGRHLARRTGLGQLLRGCHPPGHPLPAGPHPAGRRLRAHPPAGRRPGHEHQHPGRRQPRLEARGRRPGPDGRRVPGHLPRRAPPRGQAPPDEHPGPGPAVPQRRRGPAPAGRLQGTHRLRTGQPPPGRHGQRTGDPLRHRRRHPPPARPPDAGPATDRHHQPRQQHRGPARRPRRPPRPHGQRRTAPPRGRLDGPRGRGDRRTEGPAGRRITGRHHRHSHPPRRLRGLGRTGKPQRPPDGPGALVRTGALTPVHPREERRDHAQ…	WWJR01000033	Streptomyces sp. SID4913	Actinobacteria	1008.7
KS_RS_417498_JAGGPA010000011	293212	291863	MPWPPASTTGRPLSDAVRRQHDRRPPLMGRRVVITGLGVLAPGGIGAKNFWSLLSEGRTATRGITFFDPSSFRSRVAAEADFDPAAHGLTPQDIRRMDRAAQFGVVTAREALADSGIDLAGFDPHRTGVTIGSAVGATTGLDDEYRVVSNDGRLDLVDHTYAPQHLYNHFVPSSFAAEVAWAVGAEGPATVVSTGCTSGLDSVGHAVELIREGTADVMITGATDAPISPITMACFDAIKATTPRNDDPEHASRPFDSTRNGFVLGEGSAVFVLEELESAKKRGAHIYAEIAGYASRCNAFHMTGLRPDGREMSEAIDVALAEARMNPDQIDYINAHGSGTKQNDRHETAAFKLSLGEHAYRTPVSSIKSMVGHSLGAIGSIEIAASVLAMENHVVPPTA…	JAGGPA010000011	Streptomyces sp. ISL-96	Actinobacteria	1008.6
KS_251401_BMRO01000009	270022	271377	MSTTATARMNGRARRRDCDDETQSLGVRMTGRRVVITGMGVLAPGGIGVKNFWDLLSTGRTATRGITFFDPSPFRSRIAAEADFDPWLHGLGPQETRRMDRAAQFAVVTAREAMADGGLDLGSVEPHRTGVAIGTAVGATMGLDREYRVVSDGGRLDLVDHEYAVPHLYDYFVPSSFAAEVAWAAGAEGPATVVSTGCTSGLDSVAYAAGLIRDGSADVMIAGATDAPISPITVACFDAIKATTPRNDDPAHASRPFDRTRNGFVLGEGAAIFVLEELAAARRRGARLYAEIAGYASRCNAFHMTGLRPDGREMAEAIRAALDDARTNPEDIDYINAHGSGTKQNDRHETAAFKRGLGEHARRTPVSSIKSMVGHSLGAIGSIEIAASVLAMENDAVPP…	BMRO01000009	Actinomadura livida	Actinobacteria	1008.5
KS_278287_JACHMV010000001	4980995	4979640	MSTTATARMNGRARRRDCDDETQSLGVRMTGRRVVITGMGVLAPGGIGVKNFWDLLSTGRTATRGITFFDPSPFRSRIAAEADFDPWLHGLGPQETRRMDRAAQFAVVTAREAMADGGLDLGSVEPHRTGVAIGTAVGATMGLDREYRVVSDGGRLDLVDHEYAVPHLYDYFVPSSFAAEVAWAAGAEGPATVVSTGCTSGLDSVAYAAGLIRDGSADVMIAGATDAPISPITVACFDAIKATTPRNDDPAHASRPFDRTRNGFVLGEGAAIFVLEELAAARRRGARLYAEIAGYASRCNAFHMTGLRPDGREMAEAIRAALDDARTNPEDIDYINAHGSGTKQNDRHETAAFKRGLGEHARRTPVSSIKSMVGHSLGAIGSIEIAASVLAMENDAVPP…	JACHMV010000001	Actinomadura catellatispora	Actinobacteria	1008.5
KS_RS_822298_RDBK01000008	599456	598122	MALPRRCHGAALLPLDRAVSGPYGRRVVITGIGVTAPGGVGAKNFWSLLSDGHTATRRISFFDSSPFRSQVAAEVDFDAELLGLGAQEIRRMDRAAQFAVVTAREAVADSGLEFDALAPHRTGVTIGSAVGATMGLDEEYRTVSDSGRLELVDHAYAVPHLYNYMVPSSFAAEVAWAVGAEGPATVISTGCTSGLDAVGYAAELIREGSADVMVAGAADAPISPITVACFDAIKATTSHNDDPQHASRPFDGTRNGFVLGEGSAVFVLEELDSARRRGAHVYAEIAGYATRSNAFHMTGLRPDGREMAEAIRVALDEARLAPQALDYINAHGSGTKQNDRHETAAFKRSLGEHAYAVPVSSIKSMVGHSLGAIGSIEIAASALAMENHVVPPTANLHTP…	RDBK01000008	Streptomyces sp. or43	Actinobacteria	1008.4
KS_312571_WMBA01000013	12480	11152	MALPRRRDGEPLLRLGGLRVSARRVVVTGIGVVAPGGIGVKNLWSLLSEGRTATRGITFFDPSPFRSRVAAEIDFDAEASGLSPQEIRRMDRAAQLAVVAARESIEDSGLETGGLDPYRLGVTIGSAVGATTGLDQEYRVVSDSGRLALVDHDYAVPHLYNYFVPSSFAAEIAWTAGAQGPSTVVSTGCTSGIDAVGHAAELIREGSADVMIAGATDAPISPITLACFDAIKATTPRNDDPEHASRPFDGTRNGFVLGEGSAVFVLEELTTARRRGAHCYAEIAGYASRCNAFHMTGLRPDGAEMAEAITVALAEARVAPDEVDYINAHGSGTKQNDRHETAAFKKSLGEHAYRTPVSSIKSMVGHSLGAIGSIEIAASALAMEHDLVPPTANLHTADP…	WMBA01000013	Amycolatopsis pithecellobii	Actinobacteria	1008.4
KS_RS_30363_ARPI01000012	174110	171315	MGDRPRRRHPPRPRGAVRHRQGGQRRGRDPRPLRRADRPRRVRGRVRRRPQHGPQGRGLRLPRHRRDHGDVPGRRQGDHPRTPDDRRDAPRRHGDGGTAARRRDPPHRLRARHPAAAPGEAAGLGGGGRGLAAPHRRRHRARRTGVGERLRRRHAPGHRVPPRPGDPGRRRGAHPSARRRPGHEHEHPGRGEPRLEARRGRAGPRPRVAAGHLPRRTAPGGQTAADEHPGPGPAVPQRLGGAAAARRHLRTHPVRGRQPALRRDGERSGDPLRHRRREPPAAGPADARRGADRPRADRPEHRGAPPGARRAPRPHRQRAAPPQGPALARPGGPDHRTTTRTVRDQPARGYLGRTRPARRIRRLGRPGEPRRPAHGPGALVRPGHLTPARTRGHPHRERD…	ARPI01000012	Streptomyces sp. DvalAA-83	Actinobacteria	1008.3
KS_76478_CP002993	7206740	7209535	MGDRPRRRHPPRPRGAVRHRQGGQRRGRDPRPLRRADRPRRVRGRVRRRPQHGPQGRGLRLPRHRRDHGDVPGRRQGDHPRTPDDRRDAPRRHGDGGTAARRRDPPHRLRARHPAAAPGEAAGLGGGGRGLAAPHRRRHRARRTGVGERLRRRHAPGHRVPPRPGDPGRRRGAHPSARRRPGHEHEHPGRGEPRLEARRGRAGPRPRVAAGHLPRRTAPGGQTAADEHPGPGPAVPQRLGGAAAARRHLRTHPVRGRQPALRRDGERSGDPLRHRRREPPAAGPADARRGADRPRADRPEHRGAPPGARRAPRPHRQRAAPPQGPALARPGGPDHRTTTRTVRDQPARGYLGRTRPARRIRRLGRPGEPRRPAHGPGALVRPGHLTPARTRGHPHRERD…	CP002993	Streptomyces sp. SirexAA-E	Actinobacteria	1008.3
KS_RS_270261_FMCB01000171	13059	10264	MGDRPRRRHPPRPRGAVRHRQGGQRRGRDPRPLRRADRPRRVRGRVRRRPQHGPQGRGLRLPRHRRDHGDVPGRRQGDHPRTPDDRRDAPRRHGDGGTAARRRDPPHRLRARHPAAAPGEAAGLGGGGRGLAAPHRRRHRARRTGVGERLRRRHAPGHRVPPRPGDPGRRRGAHPSARRRPGHEHEHPGRGEPRLEARRGRAGPRPRVAAGHLPRRTAPGGQTAADEHPGPRPAVPQRLGGAAAARRHLRTHPVRGRQPALRRDGERSGDPLRHRRREPPAAGPADARRGADRPRADPPEHRGAPPGARRAPRPHRQRAAPPQGPALARPGGPDHRTTTRTVRDQPARGYLGRTRPARRIRRLGRPGEPRRPAHGTGALVRPGHLTPARTRGHPHRERD…	FMCB01000171	Streptomyces sp. BpilaLS-43	Actinobacteria	1008.3
KS_RS_271327_FMIG01000044	173813	171018	MGDRPRRRHPPRPRGAVRHRQGGQRRGRDPRPLRRADRPRRVRGRVRRRPQHGPQGRGLRLPRHRRDHGDVPGRRQGDHPRTPDDRRDAPRRHGDGGTAARRRDPPHRLRARHPAAAPGEAAGLGGGGRGLAAPHRRRHRARRTGVGERLRRRHAPGHRVPPRPGDPGRRRGAHPSARRRPGHEHEHPGRGEPRLEARRGRAGPRPRVAAGHLPRRTAPGGQTAADEHPGPGPAVPQRLGGAAAARRHLRTHPVRGRQPALRRDGERSGDPLRHRRREPPAAGPADARRGADRPRADRPEHRGAPPGARRAPRPHRQRAAPPQGPALARPGGPDHRTTTRTVRDQPARGYLGRTRPARRIRRLGRPGEPRRPAHGPGALVRPGHLTPARTRGHPHRERD…	FMIG01000044	Streptomyces sp. DpondAA-F4	Actinobacteria	1008.3
KS_RS_4094_NC_015953	7206740	7209535	MGDRPRRRHPPRPRGAVRHRQGGQRRGRDPRPLRRADRPRRVRGRVRRRPQHGPQGRGLRLPRHRRDHGDVPGRRQGDHPRTPDDRRDAPRRHGDGGTAARRRDPPHRLRARHPAAAPGEAAGLGGGGRGLAAPHRRRHRARRTGVGERLRRRHAPGHRVPPRPGDPGRRRGAHPSARRRPGHEHEHPGRGEPRLEARRGRAGPRPRVAAGHLPRRTAPGGQTAADEHPGPGPAVPQRLGGAAAARRHLRTHPVRGRQPALRRDGERSGDPLRHRRREPPAAGPADARRGADRPRADRPEHRGAPPGARRAPRPHRQRAAPPQGPALARPGGPDHRTTTRTVRDQPARGYLGRTRPARRIRRLGRPGEPRRPAHGPGALVRPGHLTPARTRGHPHRERD…	NC_015953	Streptomyces sp. SirexAA-E	Actinobacteria	1008.3
KS_RS_791436_QKZP01000012	174148	171353	MGDRPRRRHPPRPRGAVRHRQGGQRRGRDPRPLRRADRPRRVRGRVRRRPQHGPQGRGLRLPRHRRDHGDVPGRRQGDHPRTPDDRRDAPRRHGDGGTAARRRDPPHRLRARHPAAAPGEAAGLGGGGRGLAAPHRRRHRARRTGVGERLRRRHAPGHRVPPRPGDPGRRRGAHPSARRRPGHEHEHPGRGEPRLEARRGRAGPRPRVAAGHLPRRTAPGGQTAADEHPGPGPAVPQRLGGAAAARRHLRTHPVRGRQPALRRDGERSGDPLRHRRREPPAAGPADARRGADRPRADRPEHRGAPPGARRAPRPHRQRAAPPQGPALARPGGPDHRTTTRTVRDQPARGYLGRTRPARRIRRLGRPGEPRRPAHGPGALVRPGHLTPARTRGHPHRERD…	QKZP01000012	Streptomyces sp. DvalAA-21	Actinobacteria	1008.3
KS_RS_792043_QLLS01000016	2561	5356	MGDRPRRRHPPRPRGAVRHRQGGQRRGRDPRPLRRADRPRRVRGRVRRRPQHGPQGRGLRLPRHRRDHGDVPGRRQGDHPRTPDDRRDAPRRHGDGGTAARRRDPPHRLRARHPAAAPGEAAGLGGGGRGLAAPHRRRHRARRTGVGERLRRRHAPGHRVPPRPGDPGRRRGAHPSARRRPGHEHEHPGRGEPRLEARRGRAGPRPRVAAGHLPRRTAPGGQTAADEHPGPGPAVPQRLGGAAAARRHLRTHPVRGRQPALRRDGERSGDPLRHRRREPPAAGPADARRGADRPRADRPEHRGAPPGARRAPRPHRQRAAPPQGPALARPGGPDHRTTTRTVRDQPARGYLGRTRPARRIRRLGRPGEPRRPAHGPGALVRPGHLTPARTRGHPHRERD…	QLLS01000016	Streptomyces sp. DpondAA-E10	Actinobacteria	1008.3
KS_RS_792081_QLLU01000017	2535	5330	MGDRPRRRHPPRPRGAVRHRQGGQRRGRDPRPLRRADRPRRVRGRVRRRPQHGPQGRGLRLPRHRRDHGDVPGRRQGDHPRTPDDRRDAPRRHGDGGTAARRRDPPHRLRARHPAAAPGEAAGLGGGGRGLAAPHRRRHRARRTGVGERLRRRHAPGHRVPPRPGDPGRRRGAHPSARRRPGHEHEHPGRGEPRLEARRGRAGPRPRVAAGHLPRRTAPGGQTAADEHPGPGPAVPQRLGGAAAARRHLRTHPVRGRQPALRRDGERSGDPLRHRRREPPAAGPADARRGADRPRADRPEHRGAPPGARRAPRPHRQRAAPPQGPALARPGGPDHRTTTRTVRDQPARGYLGRTRPARRIRRLGRPGEPRRPAHGPGALVRPGHLTPARTRGHPHRERD…	QLLU01000017	Streptomyces sp. DpondAA-A50	Actinobacteria	1008.3
KS_RS_955342_WWGR01000026	2535	5330	MGDRPRRRHPPRPRGAVRHRQGGQRRGRDPRPLRRADRPRRVRGRVRRRPQHGPQGRGLRLPRHRRDHGDVPGRRQGDHPRTPDDRRDAPRRHGDGGTAARRRDPPHRLRARHPAAAPGEAAGLGGGGRGLAAPHRRRHRARRTGVGERLRRRHAPGHRVPPRPGDPGRRRGAHPSARRRPGHEHEHPGRGEPRLEARRGRAGPRPRVAAGHLPRRTAPGGQTAADEHPGPGPAVPQRLGGAAAARRHLRTHPVRGRQPALRRDGERSGDPLRHRRREPPAAGPADARRGADRPRADRPEHRGAPPGARRAPRPHRQRAAPPQGPALARPGGPDHRTTTRTVRDQPARGYLGRTRPARRIRRLGRPGEPRRPAHGPGALVRPGHLTPARTRGHPHRERD…	WWGR01000026	Streptomyces sp. SID8360	Actinobacteria	1008.3
KS_RS_955386_WWGT01000025	249665	246870	MGDRPRRRHPPRPRGAVRHRQGGQRRGRDPRPLRRADRPRRVRGRVRRRPQHGPQGRGLRLPRHRRDHGDVPGRRQGDHPRTPDDRRDAPRRHGDGGTAARRRDPPHRLRARHPAAAPGEAAGLGGGGRGLAAPHRRRHLARRTGVGERLRRRHAPGHRVPPRPGDPGRRRGAHPSARRRPGHEHEHPGRGEPRLEARRGRAGPRPRVAAGHLPRRTAPGGQTAADEHPGPGPAVPQRLGGAAAARRHLRTHPVRGRQPALRRDGERSGDLLRHRRREPPAAGPADARRGADRPRADPPEHRGAPPGARRAPRPHRQRAAPPQGPALARPGGPDHRTTTRTVRDQPARGYLGRTRPARRIRRLGRPGEPRRPAHGPGALVRPGHLTPARTRGHPHRERD…	WWGT01000025	Streptomyces sp. SID8358	Actinobacteria	1008.3
KS_RS_955396_WWGU01000020	174110	171315	MGDRPRRRHPPRPRGAVRHRQGGQRRGRDPRPLRRADRPRRVRGRVRRRPQHGPQGRGLRLPRHRRDHGDVPGRRQGDHPRTPDDRRDAPRRHGDGGTAARRRDPPHRLRARHPAAAPGEAAGLGGGGRGLAAPHRRRHRARRTGVGERLRRRHAPGHRVPPRPGDPGRRRGAHPSARRRPGHEHEHPGRGEPRLEARRGRAGPRPRVAAGHLPRRTAPGGQTAADEHPGPGPAVPQRLGGAAAARRHLRTHPVRGRQPALRRDGERSGDPLRHRRREPPAAGPADARRGADRPRADRPEHRGAPPGARRAPRPHRQRAAPPQGPALARPGGPDHRTTTRTVRDQPARGYLGRTRPARRIRRLGRPGEPRRPAHGPGALVRPGHLTPARTRGHPHRERD…	WWGU01000020	Streptomyces sp. SID8357	Actinobacteria	1008.3
KS_RS_956472_WWJC01000048	173813	171018	MGDRPRRRHPPRPRGAVRHRQGGQRRGRDPRPLRRADRPRRVRGRVRRRPQHGPQGRGLRLPRHRRDHGDVPGRRQGDHPRTPDDRRDAPRRHGDGGTAARRRDPPHRLRARHPAAAPGEAAGLGGGGRGLAAPHRRRHRARRTGVGERLRRRHAPGHRVPPRPGDPGRRRGAHPSARRRPGHEHEHPGRGEPRLEARRGRAGPRPRVAAGHLPRRTAPGGQTAADEHPGPGPAVPQRLGGAAAARRHLRTHPVRGRQPALRRDGERSGDPLRHRRREPPAAGPADARRGADRPRADRPEHRGAPPGARRAPRPHRQRAAPPQGPALARPGGPDHRTTTRTVRDQPARGYLGRTRPARRIRRLGRPGEPRRPAHGPGALVRPGHLTPARTRGHPHRERD…	WWJC01000048	Streptomyces sp. SID4939	Actinobacteria	1008.3
KS_RS_956857_WWJU01000456	15422	12627	MGDRPRRRHPPRPRGAVRHRQGGQRRGRDPRPLRRADRPRRVRGRVRRRPQHGPQGRGLRLPRHRRDHGDVPGRRQGDHPRTPDDRRDAPRRHGDGGTAARRRDPPHRLRARHPAAAPGEAAGLGGGGRGLAAPHRRRHLARRTGVGERLRRRHAPGHRVPPRPGDPGRRRGAHPSARRRPGHEHEHPGRGEPRLEARRGRAGPRPRVAAGHLPRRTAPGGQTAADEHPGPGPAVPQRLGGAAAARRHLRTHPVRGRQPALRRDGERSGDLLRHRRREPPAAGPADARRGADRPRADRPEHRGAPPGARRAPRPHRQRAAPPQGPALARPGGPDHRTTTRTVLDQPARGYLGRTRPARRIRRLGRPGEPRRPAHGPGALVRPGHLTPARTRGHPHRERD…	WWJU01000456	Streptomyces sp. SID3915	Actinobacteria	1008.3
KS_RS_957075_WWKF01000001	7206740	7209535	MGDRPRRRHPPRPRGAVRHRQGGQRRGRDPRPLRRADRPRRVRGRVRRRPQHGPQGRGLRLPRHRRDHGDVPGRRQGDHPRTPDDRRDAPRRHGDGGTAARRRDPPHRLRARHPAAAPGEAAGLGGGGRGLAAPHRRRHRARRTGVGERLRRRHAPGHRVPPRPGDPGRRRGAHPSARRRPGHEHEHPGRGEPRLEARRGRAGPRPRVAAGHLPRRTAPGGQTAADEHPGPGPAVPQRLGGAAAARRHLRTHPVRGRQPALRRDGERSGDPLRHRRREPPAAGPADARRGADRPRADRPEHRGAPPGARRAPRPHRQRAAPPQGPALARPGGPDHRTTTRTVRDQPARGYLGRTRPARRIRRLGRPGEPRRPAHGPGALVRPGHLTPARTRGHPHRERD…	WWKF01000001	Streptomyces sp. SID1	Actinobacteria	1008.3
KS_RS_483453_JALDAY010000028	9836	7356	MRAWHPASTARGPAVVRRGGGRLEAADRRRHLARRAGVGQFLRGRHPAGDPLPAGSRPAGRGLRAHPSAGRRTGDEHQHPGRGQPRLEAGRRGPGPDGRGAPGHVPRRAASGRAAAVDEHPGAGPAVPQRRRGPAAAGRVHRADPVRAGRPPSGRHGQRSGDPVRHRRRRPPAARPPDAAPGPHRQHRSRQQYRGTARRSRSAARPRRQRGAAPPGRRLDGPGGRGHRGAENPARRRFPERHGGRPRPPRRPCRLGRTRQPQRPSDGPGALVRTRALEPCAPRRAVHPEKEGRHHAQHLDRRPDGARRRSRGRPAVRRLRRDGDAPPDGHPPPSAVLVPRPVLPPSGLRPGQRRAADRGGQDGSAVHRDQRGPQAVHRRVRPRDLALARRRHGHPLLPL…	JALDAY010000028	Streptomyces sp. 7R015	Actinobacteria	1008.2
KS_RS_511761_JOCQ01000031	35228	33948	MSRRVVITGIGVVAPGGVGTKEFWTLLTDGRTATRSISLFDAAPYRSRIAAEADFDPVAAGLTPQQVRRMDRAAQFALAGAREAIADSGIAFDRGDPFRTGVTIGSAVGATTGLDNEYAVVSNGGADWLVDHRYAVPHLFDYFVPASFAREVAWEAGAQGPTAVVSTGCTSGLDAVGHAVELIREGSADTMIAGATEAPISPISVACFDAIKATSPRNDDPEHASRPFDRTRNGFVLGEGSAVFVLEELERARARGAHIYAEISGFASRSNAYHMTGLRPDGKEMAEAIRVALDEARLDPTAVDYVNAHGSGTKQNDRHETAAFKRSLGEHAYATPVSSIKSMIGHSLGAIGSLEIAACALAIEHNVLPPTANLHEPDPECDLDYIPLTAREARTDTVL…	JOCQ01000031	Streptomyces rimosus subsp. rimosus	Actinobacteria	1008.1
KS_250729_BMMN01000002	784796	783528	MNRRVVITGIGVMAPGGIGTKEFWELLSDGRTATRRISLFDPAQFRSQVAAEIDFAPEEHGLTAREVRRMDRAAQLAVVAARQALEDSGIDFDRMNPHRTGVTIGSAVGATMGLEEEYRVVSDDGREWLVDHRYSVPHLYGYLVPSSFAAEVAWAVGAEGPVALVSAGCTSGIDSVGHAVELIREGSADVMVAGAADAPISPITAACFDAIKATTPRNDDPEHASRPFDDSRNGFVLGEGAAVLVLEELTAARRRGAHIRAEIAGYATRSNAFHMTGLRPDGKEMAEAIRAALDEARLDAGDVDYVNAHGSGTKQNDRHETAAFKRSLGAHAYEVPISSIKSMIGHSLGAIGSIEIAASALAIENDLVPPTANLRHPDPECDLDYVPITAREWRTETVL…	BMMN01000002	Microbispora bryophytorum	Actinobacteria	1008
KS_RS_374263_JACXKK010000003	589266	587998	MNRRVVITGIGVMAPGGIGTKEFWELLSDGRTATRRISLFDPAQFRSQVAAEIDFAPEEHGLTAREVRRMDRAAQLAVVAARQALEDSGIDFDRMNPHRTGVTIGSAVGATMGLEEEYRVVSDDGREWLVDHRYSVPHLYGYLVPSSFAAEVAWAVGAEGPVALVSAGCTSGIDSVGHAVELIREGSADVMVAGAADAPISPITAACFDAIKATTPRNDDPEHASRPFDDSRNGFVLGEGAAVLVLEELTAARRRGAHIRAEIAGYATRSNAFHMTGLRPDGKEMAEAIRAALDEARLDAGDVDYVNAHGSGTKQNDRHETAAFKRSLGAHAYEVPISSIKSMIGHSLGAIGSIEIAASALAIENDLVPPTANLRHPDPECDLDYVPITAREWRTETVL…	JACXKK010000003	Microbispora bryophytorum	Actinobacteria	1008
KS_RS_447902_JAINRC010000010	10793	9465	MALPGRRDGLPLLLLAGLRMTARRVVVTGVEVLAPGGIGTKDFWNLLSEGRTATRRITFFDPTPFRSRVAAEIDFDPYAHGLTPQEVRRMDRAAQFAVVAARGAVDDSGIDLTALDPHRVGVTIGSAVGATTGLDAEYRVVSDGGRLDLVDHTYAVPHLYDHFVPSSFAAEVAWAVGAEGPGTVVSTGCTSGIDSVGHAAELIREGSADVMVAGSSDAPISPITMACFDAIKATTPRSDDPATASRPFDRTRNGFVLGEGAAVFVLEELESARSRGAHVYAEIAGYATRSNAYHMTGLRPDGAEMAEAIRVALDEARLNPDDIDYVNAHGSGTRQNDRHETAAFKRSLGDHARRTPVSSIKSMIGHSLGAIGSLEIAASVLAMEYDVVPPTANLHTPDP…	JAINRC010000010	Streptomyces spinosus	Actinobacteria	1008
KS_RS_792158_QLLY01000001	22424	21090	MALPRRRHGAALLPLDRPVSGPEGRRVVITGVGVTAPGGIGAKGFWSLLADGRTATRRISFFDPAPFRSQIAAEVDFDAELMGLGAQEIRRMDRAAQFAVVTAREAVADSGLEFAALDPHRTGVTIGSAVGATMGLDEEYRTVSDSGRLELVDHTYAVPHLYDYMVPSSFAAEVAWAVGAEGPTTVVSTGCTSGLDAVGYAAELIREGSADVMVAGAADAPISPITVACFDAIKATTSRNDDPEHASRPFDGTRNGFVLGEGAAVFVLEELDSARRRGAHVYAEIAGYATRSNAFHMTGLRPDGREMAEAIRVALDEARLAPESVDYVNAHGSGTKQNDRHETAAFKRGLGAHAYAVPVSSIKSMVGHSLGAIGSIEIAASVLAMENNVVPPTANLHTP…	QLLY01000001	Streptomyces sp. PsTaAH-137	Actinobacteria	1008
KS_RS_918396_VIRL01000003	589267	587999	MNRRVVITGIGVMAPGGIGTKEFWELLSDGRTATRRISLFDPAQFRSQVAAEIDFAPEEHGLTAREVRRMDRAAQLAVVAARQALEDSGIDFDRMNPHRTGVTIGSAVGATMGLEEEYRVVSDDGREWLVDHRYSVPHLYGYLVPSSFAAEVAWAVGAEGPVALVSAGCTSGIDSVGHAVELIREGSADVMVAGAADAPISPITAACFDAIKATTPRNDDPEHASRPFDDSRNGFVLGEGAAVLVLEELTAARRRGAHIRAEIAGYATRSNAFHMTGLRPDGKEMAEAIRAALDEARLDAGDVDYVNAHGSGTKQNDRHETAAFKRSLGAHAYEVPISSIKSMIGHSLGAIGSIEIAASALAIENDLVPPTANLRHPDPECDLDYVPITAREWRTETVL…	VIRL01000003	Microbispora bryophytorum	Actinobacteria	1008
KS_RS_955178_WWGM01000096	22424	21090	MALPRRRHGAALLPLDRPVSGPEGRRVVITGVGVTAPGGIGAKGFWSLLADGRTATRRISFFDPAPFRSQIAAEVDFDAELMGLGAQEIRRMDRAAQFAVVTAREAVADSGLEFAALDPHRTGVTIGSAVGATMGLDEEYRTVSDSGRLELVDHTYAVPHLYDYMVPSSFAAEVAWAVGAEGPTTVVSTGCTSGLDAVGYAAELIREGSADVMVAGAADAPISPITVACFDAIKATTSRNDDPEHASRPFDGTRNGFVLGEGAAVFVLEELDSARRRGAHVYAEIAGYATRSNAFHMTGLRPDGREMAEAIRVALDEARLAPESVDYVNAHGSGTKQNDRHETAAFKRGLGAHAYAVPVSSIKSMVGHSLGAIGSIEIAASVLAMENNVVPPTANLHTP…	WWGM01000096	Streptomyces sp. SID8367	Actinobacteria	1008
KS_208618_HQ828984	7718	8986	MGRRVVITGIGVLAPGGVGTTNFWSLLSEGRTATRGITFFDPSPFRSKVAAEIDFDAETHGLSPQEVRRMDRAAQFGVVTAREALADSGLDLAGFDPYRTGVTIGSAVGATMGLDEEYRVVSDGGRLDLVDHTYTPQHLYNHFVPSSFSAEVAWAVGAEGPNTVVSTGCTSGIDSVGYAVELIREGTADVMIAGATDAPISPITMACFDAIKATTPRSDDPEHASRPFDGTRNGFVLGEGAAVFVLEELTAARRRDAHIYAEIAGYASRCNAFHMTGLRPDGREMAEAIRVALDEARVNADTVDYINAHGSGTKQNDRHETAAFKLSLGEHAYRTPVSSIKSMVGHSLGAIGSIEIAASVLAMENNVVPPTANLHTPDPECDLDYVPLTARENTTDTVL…	HQ828984	uncultured bacterium	Environmental Sample	1007.9
KS_RS_539187_KB911721	137911	139203	MGCLMGATPRRRAVITGVGVTAPGGQGIKAFWNLLTDGRTATRRISFFDPAPFRSQVAAEVDFDPELCGLTPQEIRRMDRAAQFAVVTAREAVADSGLAFEAIDPRRTGVTIGSAVGATMGLDEEYRTVSDGGRLEHVDHTYAVPHLYNYMVPSSFAAEVAWAVGAEGPATVVSTGCTSGLDAVGYAADLVREGTADVMIAGATDAPISPITVACFDAIKATTPRNDDAEHASRPFDASRNGFVLGEGSAVFVLEDLEHARARGARIYAEVAGFATRSNAFHMTGLRPDGTEMAEAIRVALDEARLNPEDLDYINAHGSGTKQNDRHETAAFKRSLGGHAYRTPVSSIKSMVGHSLGAIGSIEIAASVLAMVHNVVPPTANLHTPDPECDLDYVPLTAR…	KB911721	Streptomyces sp. 303MFCol5.2	Actinobacteria	1007.9
KS_RS_695524_MUML01000033	6927	5599	MAVPGGRHGPALLLLGGVPMSGRRVVITGIEVLAPGGVGKDGFWDMLSEGRTATRGITFFDPSPFRSQVAAEMDFDPERHGLTPQEIRRMDRAAQFAVVAARGAVADSGIDLAAHEPHRVGVTIGSAVGATTGLDEEYRTVSDGGRLHLVDHAYAVPHLYNYLVPSSFSAEVAWTVGAEGPNTVVSTGCTSGIDSVGYAVELIREGSADVMIAGSSDAPISPITMACFDAIKATTPRREDPEQASRPFDGTRNGFVLGEGCAVFVLEELESARRRGAHVYAEIAGYATRSNAYHMTGLRPDGAEMAEAITVALDEARMNVDQIDYINAHGSGTKQNDRHETAAFKKSLGEHAYRTPVSSIKSMVGHSLGAIGSIEIAASALAMEHHVVPPTANLHTPDP…	MUML01000033	Streptomyces viridochromogenes	Actinobacteria	1007.9
KS_283783_JAHBAY010000017	52947	54557	MREETARAQHPDRGPDGPGRRPGRGRVVREVRRHRHATPDGNPPPGTVLVPGPVLPPPGLRREPRRRGDPAGPDDAGLPADQRGPEAVHRRLRPGHLALAGRRDGQPVLPLEPAMSRRVVITGVGVIAPGGIGTKNFWSLLSEGRTATRGITFFDPSAYRSRVAAEADFDPEEHGLSPQQIRRMDRAGQFALVTSREALADSGLTVDDLDPSRTGVTVGSAVGATMGLDQEYRVVSDDGRLGLVDHTYAVPHLYNHFVPSSFAAEVAWSVGAEGPVSVVSTGCTSGLDSVGHAVGLIREGSADVMIAGATDAPISPITMACFDAIKATTPRSEEPEHASRPFDNTRNGFVLGEGSAVFVLEELTAARRRGAHIYAEIAGFASRCNAFHMTGLRPDGREM…	JAHBAY010000017	Kineosporia corallincola	Actinobacteria	1007.8
KS_131782_CP041168	1375255	1377123	MRLGDRARDIRPETPAAVQLLRRLRAHPGLHRGERREEGRGSGEGFAGRRAPRAAGSPDHGVRPDPRRRPCRDLLPLGGGPARGQGDRPAQHGHREPCRRRGRPGGRPALRRTGRHRLPVPDGHPAPAAVRVPRRVLPHPGLPERERHGRDRPGVEAGRPALREDLRRPRPAGQEVRPGALALHRRPDRPPLLPLGGRGMTARRVVITGVEVIAPGGVGARKFWELLTEGRTATRGITFFDPTPFRSRVAAEVDFDPYAHGLTRQEVRRMDRAAQFAVVAARGAVADSGLALDALDPYRIGVTVGTAVGSTMSLDEDYRMVSDDGRLDLVDHTRADPYFYNYFVPSSFAAEVARAVGAQGPSSVVSAGCTSGLDSVGYAAELIREGTADVVVTGATDAP…	CP041168	Streptomyces griseorubiginosus	Actinobacteria	1007.7
KS_RS_691222_MSJO01000136	96053	94725	MAISGRCHGHPLLPLGGFRVSGRRVVITGIEVLAPGGIGRDRFWELLSQGRTATREITFFDATPFRSRVAAEIDFDPEAHGLTPQEIRRMDRAAQFAVVAARGAVADSGIDVEAYDPYRVGVTIGSAVGATMGLDEEYKVVSDSGRLHLVDHAYAVPHLYNYLVPSSFAAEVAWEVGAQGPATVVSTGCTSGIDSVGHAVELIREGTADVMVAGSSDAPISPITMACFDAIKATTPRHDEPGRASRPFDGTRNGFVLGEGAAVFVLEERESARKRGAHVYAEIAGYATRSNAYHMTGLRPDGAEMAEAIGTALAEARMNPDEIDYVNAHGSGTKQNDRHETAAFKRSLGDHAYRTPVSSIKSMVGHSLGAIGSIEIAASALAMEHHVVPPTANLHTPDP…	MSJO01000136	Streptomyces sp. CBMA370	Actinobacteria	1007.7
KS_RS_691232_MSJP01000019	96054	94726	MAISGRCHGHPLLPLGGFRVSGRRVVITGIEVLAPGGIGRDRFWELLSQGRTATREITFFDATPFRSRVAAEIDFDPEAHGLTPQEIRRMDRAAQFAVVAARGAVADSGIDVEAYDPYRVGVTIGSAVGATMGLDEEYKVVSDSGRLHLVDHAYAVPHLYNYLVPSSFAAEVAWEVGAQGPATVVSTGCTSGIDSVGHAVELIREGTADVMVAGSSDAPISPITMACFDAIKATTPRHDEPGRASRPFDGTRNGFVLGEGAAVFVLEERESARKRGAHVYAEIAGYATRSNAYHMTGLRPDGAEMAEAIGTALAEARMNPDEIDYVNAHGSGTKQNDRHETAAFKRSLGDHAYRTPVSSIKSMVGHSLGAIGSIEIAASALAMEHHVVPPTANLHTPDP…	MSJP01000019	Streptomyces sp. CBMA291	Actinobacteria	1007.7
KS_RS_609148_LLZM01000108	12566	11238	MAVARRRHGPALLLLGGDPMSGRRVVITGIEVLAPGGVGKDGFWDMLSEGRTATRGITFFDPSPFRSQVAAEMDFDPERHGLTPQEIRRMDRAAQFAVVAARGAVEDSGIDLAAHEPHRVGVTIGSAVGATTGLDEEYRTVSDGGRLHLVDHAYAVPHLYNYLVPSSFSAEVAWTVGAEGPNTVVSTGCTSGIDSVGYAVELIREGSADVMIAGSSDAPISPITMACFDAIKATTPRREDPEQASRPFDGTRNGFVLGEGCAVFVLEELESARRRGAHVYAEIAGYATRSNAYHMTGLRPDGAEMAEAITVALDEARMNVDQIDYINAHGSGTKQNDRHETAAFKKSLGEHAYRTPVSSIKSMVGHSLGAIGSIEIAASALAMEHHVVPPTANLHTPDP…	LLZM01000108	Streptomyces sp. NRRL WC-3604	Actinobacteria	1007.6
KS_RS_609150_LLZN01000013	140056	138728	MAVARRRHGPALLLLGGDPMSGRRVVITGIEVLAPGGVGKDGFWDMLSEGRTATRGITFFDPSPFRSQVAAEMDFDPERHGLTPQEIRRMDRAAQFAVVAARGAVEDSGIDLAAHEPHRVGVTIGSAVGATTGLDEEYRTVSDGGRLHLVDHAYAVPHLYNYLVPSSFSAEVAWTVGAEGPNTVVSTGCTSGIDSVGYAVELIREGSADVMIAGSSDAPISPITMACFDAIKATTPRREDPEQASRPFDGTRNGFVLGEGCAVFVLEELESARRRGAHVYAEIAGYATRSNAYHMTGLRPDGAEMAEAITVALDEARMNVDQIDYINAHGSGTKQNDRHETAAFKKSLGEHAYRTPVSSIKSMVGHSLGAIGSIEIAASALAMEHHVVPPTANLHTPDP…	LLZN01000013	Streptomyces sp. NRRL WC-3605	Actinobacteria	1007.6
KS_299230_PHNC01000031	292172	290898	MPVARRVVITGIGVVAPGGVGVKNFWSLLSEGRTATRKLSSFDASPFRSRVAAEVDFDPQLHGLSPQQIRRADRATQFAMVAAREAVESSGLDLLDLDVTRTGVTIGSAVGCTMGLEEEYRVVSDNGRKWLVDHEYAVPHLYGHMVPSSIATEVAWQVGGEGPTAVVSTGCTSGLDSVGYARELIIEGSADVMVAGATDAPISPITVACFDAIKATTPRNDDPEHASRPFDNSRNGFVLGEGSAVFVLEELERARRRGAHIYAEIAGFASRCNAFHMTGLRPDGREMAEAIRTATREARVNPEDIDYINAHGSGTRQNDRHETAAFKSSLGEHAYRTPVSSIKSMIGHSLGAIGSIEIAASVLAMEHNVVPPTANLHDPDPECDLDYVPLTARDHHTDT…	PHNC01000031	Streptomyces orinoci	Actinobacteria	1007.5
KS_304200_RCDD01000009	132005	133339	MAHSGRCHGRALLPLDRAVSAHRGRRVVITGIGVTAPGGVGVKNFWSLLTDGRTATRRISFFDPTPFRSQVAAEADFDAESLGLSAQQIRRMDRAAQFAVVTAHEAVADSGLDLAGIDPYRVGVTIGSAVGATTGLDEEYRVVSDSGRLDLVDHTYAVPHLYDYLVPSSFAVEVAWAVGAQGPATVVSTGCTSGLDAVGYATELIREGSADVMVAGASDAPISPITVACFDAIKATTSRNDDPEHASRPFDRTRDGFVLGEGSAVFVLEELDSARRRGAHVYAEVAGYATRSNAFHMTGLRPDGRELAEAIRVAMDEARLGPEQVDYVNAHGSGTKQNDRHETAAFKRSLGERAHRVPVSSIKSMVGHSLGAIGSIEIAASVLAMEHGVVPPTANLHVP…	RCDD01000009	Actinokineospora cianjurensis	Actinobacteria	1007.4
KS_117806_CP029078	8777800	8776457	MALARRRDGDPLLPLGRDRVSARDPRPLGRRVVITGIGVLAPGGVGVKDFWSLLSEGRTATRGITFFDPSQFRSRVAAEIDFSPEAHGLTPQEIRRMDRAAQFVTVTTREALADSGLEAADLDPCRTGVTIGSAVGATMSLDQEYNVVSDGGRLDPVDHTYAVPHLYNHFVPSSFAAEVAWAVGAEGPTTVVSTGCTSGLDAVGHAVDLIREGSVDVMIAGATDAPISPITVACFDAIKATTSRNDDPEHASRPFDGTRNGFVLGEGSAVFVLEEREAALRRGAHVYAEIAGYASRCNAFHMTGLRPDGREMAEAIRMALHESRLAPEDIDYINAHGSGTKQNDRHETAAFKRSLGEHARRVPVSSIKSMVGHSLGAIGSIEIAASALAIENDLVPPTA…	CP029078	Streptomyces griseoviridis	Actinobacteria	1007.3
KS_125757_CP034687	179409	180752	MALARRRDGDPLLPLGRDRVSARDPRPLGRRVVITGIGVLAPGGVGVKDFWSLLSEGRTATRGITFFDPSQFRSRVAAEIDFSPEAHGLTPQEIRRMDRAAQFVTVTTREALADSGLEAADLDPCRTGVTIGSAVGATMSLDQEYNVVSDGGRLDPVDHTYAVPHLYNHFVPSSFAAEVAWAVGAEGPTTVVSTGCTSGLDAVGHAVDLIREGSVDVMIAGATDAPISPITVACFDAIKATTSRNDDPEHASRPFDGTRNGFVLGEGSAVFVLEEREAALRRGAHVYAEIAGYASRCNAFHMTGLRPDGREMAEAIRMALHESRLAPEDIDYINAHGSGTKQNDRHETAAFKRSLGEHARRVPVSSIKSMVGHSLGAIGSIEIAASALAIENDLVPPTA…	CP034687	Streptomyces griseoviridis	Actinobacteria	1007.3
KS_273482_FWXV01000012	120766	119441	MAIACRRDGEAVLQLGVRMNERRVVITGIGVIAPGGIGAKSFWSLLSEGRTSTRGITFFDPSAFRSRVAAEADFDPYEHGLGPQEIRRMDRAAQFAVVTAAEAMADSGLDLSGVAPHRTGVTVGSAVGATMGLDQEYRVVSDGGRLDLVDHEYAVPHLYNYFVPSSFAAEVAWSVGAEGPATVVSTGCTSGLDSVGYAAELIRDNSADVMIAGAADAPISPITVACFDAIKATTPRNDDPEHASRPFDRTRNGFVLGEGAAMFVLEELESARRRGAHVYAEIAGYASRCNAFHMTGLRPDGKEMAEAIRAALDGAKMGPQDVDYVNAHGSGTKQNDRHETAAFKRSLAEHAYRTPVSSIKSMVGHSLGAIGSIEIAASVLAMENNVVPPTANLHEADPE…	FWXV01000012	Kibdelosporangium aridum	Actinobacteria	1007.3
KS_RS_110931_CM001489	7127828	7129159	MALAGRRDGHPLLPLERAVSADERRVVITGIGVTAPGGVGAKNFWTLLTDGRTSTRRISFFDPSPFRSQVAAEVAFDAEAHGLSPQEIRRMDRAAQFAVVTAREAVADSGLEFGTRDPYRTGVTIGSAVGATMSLDQEYRIVSDSGRLELVDHTYAVAHLYDYLVPSSFAAEVAWVVGAEGPTTVVSTGCTSGLDAVGYATEVIREGRADVMIAGATDAPISPITVACFDAIKATTPRNDDAERASRPFDATRNGFVLGEGAAVFVLEEYEAARRRGAKLYAEVAGYATRSNAFHMTGLRPDGREMAEAIQVALTAARLNGTDVDYINAHGSGTKQNDRHETAAFKRSLGEHAYRVPVSSIKSMIGHSLGAIGAIEIAASALAIAHNVVPPTANLHTPD…	CM001489	Frankia sp. QA3	Actinobacteria	1007.2
KS_RS_461271_JAJHUO010000012	227778	230525	MGAPTGRGRPARRRVRRVRGGRGRRHGARRRHLGDRARPLPRRVRRRSQHGAQAGRVRLPRHGRHHRTADGRPARHRHRAADDRRAGARRHGDDRAPARRDHEGHRGRARHPAPAPQRTAGVRRGRGGLETAHRHRHLAGRAGLGERVRRRGPPGHRVPPRPGAARRRRRPRAPAGRRPGHEHRCPGRGEPGLEAGRRRQRHGAAVPAGHLPRRTARGRSPTAGEHPRAEHVHPRRRGGRAAAGGVHRAAAPPGGGTAPRGPGERPGHPLRRRRRREPVAGPAVAPPRPDPRPPPHERRGAAARRPRRPARPRGQRRPAPTGGSLGRPDRRRHRDRGRRPPRRDHGGPRPARRPRGLGRAGHSPRPADGPGPLVRAGRLTQEETDAQHLDRGTDGPGIR…	JAJHUO010000012	Saccharothrix sp. NEAU-S10	Actinobacteria	1007.1
KS_174942_CP076457	2445398	2444073	MAFPRGRDGEALLPLGVPVTGRRVVVTGVGVAAPGGIGTKNFWSLLSEGRTATRGITSFDPAPFRSRVAAEIDFDPEAHGLGPQEIRRTDRAAQFALVTAREAMADSGLDVGAHAPHRIGVAVGSAVGATMGLDEEYRVVSDGGRLDLVDHGYAVPHLYNYFVPSSFAAEVAWAVGAEGPTTVVSTGCTSGIDAVGYAAELIRDGSADVMITGASDAPISPITVACFDAIKATTSRNDDAEHASRPFDLTRNGFVLGEGAATFVLEELESARRRGAHIYAEVAGYASRCNAFHMTGLRPDGREMAEAIRYALDEARLAPEAVDYVNAHGSGTKQNDRHETSAFKRSLGEHAYRTPVSSIKSMVGHSLGAIGSIEIAASVLAMENNVVPPTANLHTSDPE…	CP076457	Streptomyces sp. YPW6	Actinobacteria	1007
KS_RS_867633_SSBI01000030	40317	41645	MALSRRRDGDPLLPLGGFRVTGRRVVITGIGVVAPGGIGVKDFWSLLSEGRTATRGITFFDPAPFRSRVAAEIDFDAEASGLSPQEIRRMDRAAQLAIVATREAVADSGLDVGAMDPYRLGVTIGSAVGATMGLDEEYRVVSDQGRLDLVDHAYAAPHLYNYFVPSSFAAEVAWSVGAQGPSTVVSTGCTSGLDSVGYAVELLREGSVDVMIAGASDAPISPITMACFDAIKATTPRDDAPGQASRPFDGTRNGFVLGEGSAVFVLEELESARRRGAHVYAEISGYASRCNAFHMTGLRPDGEEMAEAIRVALDEARISGDRIDYINAHGSGTKQNDRHETAAFKKSLGDHAYRTPVSSIKSMVGHSLGAIGSIEIAACALAMENNVVPPTANLHTADP…	SSBI01000030	Streptomyces sp. A1277	Actinobacteria	1007
KS_RS_463301_JAJLQY010000010	56101	54815	MGAGGMTARRVAITGIDVLAPGGTGVEAFWSLLSEGRTATRAITFFDPAPFRSRVAAEIDFDPEAHGLSPQEVRRMDRAAQFAVVAARGAVADSGVDLAAHDPHRIGVAIGSAVGATMGLDAEYRVVSDGGRLDLVDHRYAVPHLYDYLVPSSFAAEVAWAVGAEGPCTVVSTGCTSGIDSVGYAVDLIREGSADVMVAGSSDAPISPITMACFDAIKATTPRHDRPERASRPFDGTRNGFVLGEGAAFFVLEEFEHARRRGARIHAEIAGYATRSNAYHMTGLRPDGAEMAEAIRVALDEARMAPTAIDYVNAHGSGTKQNDRHETAAFKRSLGDHAYRTPVSSIKSMVGHSLGAIGSIEIAASVLAMAHNVVPPTANLHTPDPECDLDYVPIVARER…	JAJLQY010000010	Actinocorallia sp. API 0066	Actinobacteria	1006.9
KS_RS_514025_JOHZ01000010	3059	4393	MALARRRHGPPLLPLERPVSRPDDRRVVITGIGVTAPGAIGTKNFWQLLTDGRTATRRISFFDPSPFRSQIAAEVDFDAELAGLTPQEIRRTDRAAQFAIVTAREAVEDSGLDLGALDPARTGVTIGSAVGATTGLDQEYRTVSDGGRLDVVDGTYAVPHLYNFLVPSSFATEVAWAVGAEGPSTVVSTGCTSGLDAVGYAAEVIRDGLADVMVAGATDAPISPITVACFDAIKATTARNDDPEHASRPFDASRNGFVLGEGCAVFVLERLDHARARGAHVYAEVAGYATRSNAFHMTGLRPDGREMAEAIRVALDEARLDADKVDYVNAHGSGTKQNDRHETAAFKASLGEHAYRTPVSSIKSMVGHSLGAIGSIEIAASALAMEHHVVPPTANLHTP…	JOHZ01000010	Streptomyces sp. NRRL F-5193	Actinobacteria	1006.8
KS_RS_60676_BMRL01000003	136872	134821	MKLPVLKPVSGAGRLVLVTNLISSEGNHSRADSGFSPLEVRRRKYAQQCHRGQDQTWIHRSGRRRLRGAGRRAVRHPEPPAPPALRIQGHIHPPPGPHPGEPDRGRGTRLRRGVHPVPRRIRPGRRHRAVGPGRDPVLRVARTAGERRAPDVQHRDRGPAQPRRHRYRREAVRRLRHRHRAAAHDGHPAPAVVRLQRALLPHPGLRVRQRRRADRAGEVRPALRADPTGSAALHLRPRSGDMALALRRHGLALLHLAGHGMSKRRVVVTGMEVLAPGGVGRDNFWSLLSEGRTATRGITFFDPSQFRSRVAAEIDFDPYAHGLTPHEVRRMDRAAQFAVVAARGAVADSGLETGALDPYRIGVTIGSAVGSTMSLDEDYRVVSDGGRLDLVDHTYADPF…	BMRL01000003	Streptomyces nojiriensis	Actinobacteria	1006.6
KS_RS_64569_BNEC01000005	4096518	4098569	MKLPVLKPVSGAGRLVLVTNLISSEGNHSRADSGFSPLEVRRRKYAQQCHRGQDQTWIHRSGRRRLRGAGRRAVRHPEPPAPPALRIQGHIHPPPGPHPGEPDRGRGTRLRRGVHPVPRRIRPGRRHRAVGPGRDPVLRVARTAGERRAPDVQHRDRGPAQPRRHRYRREAVRRLRHRHRAAAHDGHPAPAVVRLQRALLPHPGLRVRQRRRADRAGEVRPALRADPTGSAALHLRPRSGDMALALRRHGLALLHLAGHGMSKRRVVVTGMEVLAPGGVGRDNFWSLLSEGRTATRGITFFDPSQFRSRVAAEIDFDPYAHGLTPHEVRRMDRAAQFAVVAARGAVADSGLETGALDPYRIGVTIGSAVGSTMSLDEDYRVVSDGGRLDLVDHTYADPF…	BNEC01000005	Streptomyces nojiriensis	Actinobacteria	1006.6
KS_169444_CP071139	4311121	4313172	MKLPVLKPVSGAGRLVLVTNLISSEGNHSRADSGFSPLEVRRRKYAQQCHRGQDQTWIHRSGRRRLRGAGRRAVRHPEPPAPPALRIQGHIHPPPGPHPGEPDRGRGTRLRRGVHPVPRRIRPGRRHRAVGPGRDPVLRVARTAGERRAPDVQHRDRGPAQPRRHRYRREAVRRLRHRHRAAAHDGHPAPAVVRLQRALLPHPGLRVRQRRRADRAGEVRPALRADPTGSAALHLRPRSGDMALALRRHGLALLHLAGHGMSKRRVVVTGMEVLAPGGVGRDNFWSLLSEGRTATRGITFFDPSQFRSRVAAEIDFDPYAHGLTPHEVRRMDRAAQFAVVAARGAVADSGLETGALDPYRIGVTIGSAVGSTMSLDEDYRVVSDGGRLDLVDHTYADPF…	CP071139	Streptomyces nojiriensis	Actinobacteria	1006.6
KS_190612_CP092431	4629136	4630767	MSDFGRGGVGFHAQHPDCGSDGPQCEPRRRKDLRRFRHHGNASSDGNAPAPAVLVPGSVFPLAGLRVRGRRRAHRAGEDRPALRPRQRGPQALHRGVRPRDVALARRRDGHALLQLGGVRVSGRRVVITGIEVLAPGGVGIKNFWSLLSEGRTATRGITFFDPSPFRSRVAAEIDFDPEMHGLSPQEVRRMDRAAQFAVVAARGAVADSGIELEEYDPYRVGVTVGSAVGATMGLDQEYRTVSDGGRLTLVDHVYAVPHLYNFLVPSSFAAEVAWAVGAEGPSTVVSTGCTSGIDSVGHAVELIREGSADVMVAGSSDAPISPITMACFDAIKATTPRHDEPERASRPFDATRNGFVLGEGAAVFVLEELDSARRRGAHIYAEIAGYATRSNAYHMTGL…	CP092431	Streptomyces deccanensis	Actinobacteria	1006.6
KS_271664_FONG01000004	366715	365015	MSPGRDPAATTTFRRHWTAGSVPPDPNRERGRDVQHPDRRPYAAGLGRRRRRDLRRLRRHRHAPPDGHAPPRTVLLPRPVLPPPGLRRRERRRADRDREDRPALRPDQRRPQAAHRGVRPGHLALARRRDGTALLPLECRMSAAGGRRVVITGVGVTAPGGIGVKDFWQLLADGRTATRRISFFDPSSFRSQIAAEADFDAELSGLTPQEIRRMDRAAQFAVVTAREAVADSGLDFAAVDPHRVGVTIGSAVGATTGLDQEYRAVSDGGRLDLVDHEYAVPHLYNYLVPSSFATEVAWAVGAEGPGTVVSTGCTSGLDSVGYATDLIRDGAADVVVAGASDAPISPITVACFDAIKATTARNDDPEHASRPFDASRTGFVLGEGAAVFVLEELESARRR…	FONG01000004	Streptomyces alni	Actinobacteria	1006.6
KS_279919_JADDXU010000005	37922	39556	MARTAGRRPAPDAQHHDRGPARRVRPRHRREAVRRLRHRHRTAAHHGHPAPPALRLRRPVLPHPGLRVRRRRPADRTGQAGPAVRTDPAGPAAVHHRLRPGDLALALRRHGHALLQLAGRRMSGRRVVVTGMEVLAPGGVGTDAFWSLLSEGRTATRGITFFDPAQFRSRVAAEIDFDPYAHGLTPHEVRRMDRAAQFAVVAARGAVADSGLDTGALNPYRIGVTIGSAVGATMSLDEDYRAVSDGGRLDLVDHAYADPFFYNHFVPSSFAAEVARAVGAQGPSSVVSAGCTSGLDSVGYAVELIREGTADVMVAGATDAPISPITMACFDAIKATTPRHDDPEHASRPFDGTRNGFVLGEGAAVFVLEELESARRRGARVHAEIAGYATRSNAYHMTG…	JADDXU010000005	Streptomyces justiciae	Actinobacteria	1006.6
KS_RS_748673_OAOJ01000001	6028903	6030537	MARTAGRPPAPDAQHHDRGPARRVRPRHRREAVRRLRHRHRTAAHHGHPAPPALRLRGPVLPHPGLRVRRRRPADRTGQAGPAVRTDPAGPPAVHHRLRPADLALSLRRHGHALLQLAGRRMSGRRVVVTGMEVLAPGGVGTAAFWSLLSEGRTATRGITFFDPAQFRSRVAAEIDFDPYAHGLTPHEVRRMDRAAQFAVVAARGAVADSGLDTEALDPYRIGVTIGSAVGATMSLDEDYRAVSDGGRLDLVDHAYADPFFYNHFVPSSFAAEVARAVGAQGPSSVVSAGCTSGLDSVGYAVELIREGTADVMVAGATDAPISPITMACFDAIKATTPRHDDPEHASRPFDGTRNGFVLGEGAAVFVLEELESARRRGARIHAEIAGYATRSNAYHMTG…	OAOJ01000001	Streptomyces sp. TLI_55	Actinobacteria	1006.6
KS_249937_BLIR01000001	5486029	5487357	MALARGRDGHPLLQLGVVHVTARRVVITGIEVLAPGGTGAEGFWNLLAEGRTATRGITFFDPTPFRSRVAAEIDFDPREHGLSAQEIRRMDRAAQFAVVAARGAVADSGIDLDTYDPYRVGVTIGSAVGATMGLDEEYNVVSDGGRLDLVDHRYAVPHLYNYLVPSSFASEVAWAVGAQGPSAVVSTGCTSGIDSVGHAVELIREGSADIMITGSSDAPISPITMACFDAIKATTPRHDDPEHASRPFDGTRNGFVLGEGSAVFVLEELENAKKRGAHIYAEIAGYATRSNAYHMTGLRPDGAEMAEAIRVALDEARMNPTELDYINAHGSGTKQNDRHETAAFKRSLGDHAYRTPVSSIKSMIGHSLGAIGSIEIAASALAMENNVVPPTANLHTPDP…	BLIR01000001	Streptomyces tubercidicus	Actinobacteria	1006.5
KS_272386_FPJG01000006	4482595	4483959	MPSSTRTTRRPGARPPTRWPPASTTGRPPMPDPRRRVVITGIGVLAPGGAGTKDFWSMLTEGRTATRALTFFDASPFRSRVAAEVDFDPEAHGLSPQQIRRMDRAAQFAVVATGEAVADSGLEPGQLDPARIGVAIGSAVGATTGLENEYRVVSDGGRLELVDHAYTVPHLYDYFVPSSFAAEVAWSVGAEGPATVMSTGCTSGLDSVGYACELIREGAADVMITGGTDAPISPITVACFDAIKATTPRNDDAEHASRPFDRTRNGFVLGEGAAVLVLEERESALRRGAHVYAEIGGYATRSNAYHMTGLRADGKEMTEAIRAAMAEARVNPEDIDYVNAHGSGTKQNDRHETAAFKNSLGEHAYRVPVSSIKSMVGHSLGAIGSIEIAACALAIEHDV…	FPJG01000006	Amycolatopsis australiensis	Actinobacteria	1006.5
KS_RS_322054_JAAGMT010000300	36558	35215	MALAGRRPGPALLPLERHVTATPPGQERRVVITGVGVTAPGALGTKDFWRLISEGRTATRRISLFDPSPFRSQVAAEVDFDPQLAGLGPQEVRRMDRAAQFAVVTAREAVHDSGLDFTALDPVRTGVTIGSAVGATTGLDQEYRTVSDGGRLDLVDHRYAVPHLYNFLVPSSFATEVAWAVGAEGPGTVVSTGCTSGLDAVGHAAGVIRDGLADVMVAGATDAPISPITVACFDAIKATTPRNDDPEHASRPFDSSRNGFVLGEGAAVFVLEELSGARRRGAHIYAEVAGYATRSNAFHMTGLRPDGKEMAEAIRVALDEARLDAEDIDYINAHGSGTKQNDRHETAAFKRSLGEHAYRTPVSSIKSMVGHSLGAIGSIEVAASVLAMEHHVVPPTANL…	JAAGMT010000300	Streptomyces sp. SID7909	Actinobacteria	1006.5
KS_RS_463314_JAJLRA010000047	18598	19914	MRRADPGGTAAYEGEPMTRRVVVTGIGVVAPGGVGTKEYWSLLTAGRTATRAISLFDATPFRSRIAAEVDFDPAREGLTPQEIRRLDRAAQFALVSAREAVADSGLRPEGLDPFRTGVAVGSAVGATMSLDTEYAVVSNGGADWLVDHRYAVPHLYDHFVPSSFAAEVARAVGAQGPAAVVSTGCTSGLDAVGHAVELIREGSADVMVAGATEAPISPISVACFDAIKATSPRNDDPAHASRPFDRTRNGFVLGEGSAVFVLEELEQARRRGAHVYAEIAGFASRSNAFNMTGLRPDGREMAEAIRTALDEARLDPTAVDYVNAHGSGTKQNDRHETAAFKRSLGAHAYETPVSSVKSMIGHSLGAIGSLEIAASALAIEHGVVPPTANLHEPDPECDL…	JAJLRA010000047	Streptacidiphilus sp. ASG 303	Actinobacteria	1006.4
KS_RS_42206_BBRS01000024	65586	63922	MSAAPFARLPFVFPRTLSEERVHAQHFDRGPDGTGFRGRCRLVVRRVRRHRDAASDGHPAPAALPVPGPVFPPPGLRRGQRRRAHREGQVRRAIRAHQRGPEALHRGVRPCHLAVPGGRHGPALLLLGGVPMSGRRVVITGIEVLAPGGVGKDGFWDMLSEGRTATRGITFFDPSPFRSQVAAEMDFDPDRHGLTPQEVRRMDRAAQFAVVAARGAVADSGIDLAAHEPHRVGVTIGSAVGATTGLDEEYRTVSDGGRLHLVDHTYAVPHLYNYLVPSSFSAEVAWTVGAEGPNTVVSTGCTSGIDSVGYAVELIREGSADVMIAGSSDAPISPITMACFDAIKATTPRREDPEQASRPFDGTRNGFVLGEGCAVFVLEELESARRRGAHVYAEIAGYA…	BBRS01000024	Streptomyces sp. JHA19	Actinobacteria	1006.3
KS_RS_64044_BNBS01000001	71316	72650	MALARRRHGPPLLPLERPVSRPDDRRVVITGIGVTAPGAIGTKNFWQLLTDGRTATRRISFFDPSPFRSQIAAEVDFDAELAGLTPQEIRRTDRAAQFAIVTAREAVEDSGLDLGALDPARTGVTIGSAVGATTGLDQEYRTVSDGGRLDVVDGTYAVPHLYNFLVPSSFATEVAWAVGAEGPSTVVSTGCTSGLDAVGYAAEVIRDGLADVMVAGATDAPISPITVACFDAIKATTARNDDPEHASRPFDASRNGFVLGEGCAVFVLERLDHARARGAHVYAEVAGYATRSNAFHMTGLRPDGREMAEAIRVALDEARLDADRVDYVNAHGSGTKQNDRHETAAFKASLGEHAYRTPVSSIKSMVGHSLGAIGSIEIAASALAMEHHVVPPTANLHTP…	BNBS01000001	Streptomyces hydrogenans	Actinobacteria	1006.3
KS_254023_BNDW01000068	335666	337000	MALARRRHGPPLLPLERPVSRPDDRRVVITGIGVTAPGAIGTKNFWQLLTDGRTATRRISFFDPSPFRSQIAAEVDFDAELAGLTPQEIRRTDRAAQFAIVTAREAVEDSGLDLGALDPARTGVTIGSAVGATTGLDQEYRTVSDGGRLDVVDGTYAVPHLYNFLVPSSFATEVAWAVGAEGPSTVVSTGCTSGLDAVGYAAEVIRDGLADVMVAGATDAPISPITVACFDAIKATTARNDDPEHASRPFDASRNGFVLGEGCAVFVLERLDHARARGAHVYAEVAGYATRSNAFHMTGLRPDGREMAEAIRVALDEARLDADRVDYVNAHGSGTKQNDRHETAAFKASLGEHAYRTPVSSIKSMVGHSLGAIGSIEIAASALAMEHHVVPPTANLHTP…	BNDW01000068	Streptomyces hydrogenans	Actinobacteria	1006.3
KS_RS_423257_JAGPYD010000029	54213	52549	MSAASFARLPFVSPRTLSEERVHAQHFDRGPDGTGFRGRCRLVVRRVRRHRDAASDGHPAPAALPVPGPVFPPPGLRRGQRRRAHREGQVRRAFRAHQRGPEALHRGVRPCHLAVPGGRHGPALLLLGGVPMSGRRVVITGIEVLAPGGVGKDGFWDMLSEGRTATRGITFFDPSPFRSQVAAEMDFDPDRHGLTPQEVRRMDRAAQFAVVAARGAVADSGIDLAAHEPHRVGVTIGSAVGATTGLDEEYRTVSDGGRLHLVDHTYAVPHLYNYLVPSSFSAEVAWTVGAEGPNTVVSTGCTSGIDSVGYAVELIREGSADVMIAGSSDAPISPITMACFDAIKATTPRREDPEQASRPFDGTRNGFVLGEGCAVFVLEELESARRRGAHVYAEIAGYA…	JAGPYD010000029	Streptomyces sp. RK62	Actinobacteria	1006.3
KS_RS_493952_JAMOZB010000002	277051	278385	MALARRRHGPPLLPLERPVSRPDDRRVVITGIGVTAPGAIGTKNFWQLLTDGRTATRRISFFDPSPFRSQIAAEVDFDAELAGLTPQEIRRTDRAAQFAIVTAREAVEDSGLDLGALDPARTGVTIGSAVGATTGLDQEYRTVSDGGRLDVVDGTYAVPHLYNFLVPSSFATEVAWAVGAEGPSTVVSTGCTSGLDAVGYAAEVIRDGLADVMVAGATDAPISPITVACFDAIKATTARNDDPEHASRPFDASRNGFVLGEGCAVFVLERLDHARARGAHVYAEVAGYATRSNAFHMTGLRPDGREMAEAIRVALDEARLDADRVDYVNAHGSGTKQNDRHETAAFKASLGEHAYRTPVSSIKSMVGHSLGAIGSIEIAASALAMEHHVVPPTANLHTP…	JAMOZB010000002	Streptomyces sp. G2	Actinobacteria	1006.3
KS_RS_655832_MECL01000009	60114	58780	MALAGRRDGPALLPLERFVSRPAGRRVVITGVGVTAPGGIGVKDFWQLLADGRTATRRISFFDPAPFRSQIAAEADFDAELSGLTPQEIRRMDRAAQFAVVTAREAVADSGLDFDSVDPHRVGVTIGSAVGATTGLDQEYRAVSDGGRLDLVDHEYAVPHLYNFLVPSSFATEVAWAVGAQGPGTVVSTGCTSGLDAVGYATDLIRDGAADVVVAGASDAPISPITVACFDAIKATTARNDDPEHASRPFDASRTGFVLGEGAAVFVLEELESARRRGAHVYAEVAGYATRSNAFHMTGLRPDGAEMAEAIRVALDEARIGPEDIDYINAHGSGTKQNDRHETAAFKRSLGDHAYRTPVSSIKSMVGHSLGAIGSIEIAASVLAMEHSVVPPTANLHHP…	MECL01000009	Streptomyces sp. CBMA29	Actinobacteria	1006.3
KS_RS_30145_AQWQ01000005	370355	369012	MALAGRRPGPALLPLERHVTATPPGQERRVVITGVGVTAPGALGTKDFWRLISDGRTATRRISLFDPSPFRSQVAAEVDFDPELAGLGPQEVRRMDRAAQFAVVTAREAVHDSGLDFTALDPVRTGVTIGSAVGATTGLDQEYRTVSDGGRLDLVDHRYAVPHLYNFLVPSSFATEVAWAVGAEGPGTVVSTGCTSGLDAVGHAAGVIRDGLADVMVAGATDAPISPITVACFDAIKATTPRNDDPEHASRPFDSSRNGFVLGEGAAVFVLEELSGARRRGAHIYAEVAGYATRSNAFHMTGLRPDGKEMAEAIRVALDEARLNGEDIDYINAHGSGTKQNDRHETAAFKRSLGEHAYRTPVSSIKSMVGHSLGAIGSIEVAASVLAMEHHVVPPTANL…	AQWQ01000005	Streptomyces sp. LaPpAH-95	Actinobacteria	1006.2
KS_276344_JABRXD010000001	313499	312237	MGRRIVITGIGVLAPGGVGVKDFWSLLSEGRTATRGITFFDPSQFRSRVAAEIDFSPEAHGLTPQEIRRMDRAAQFVTVATREALADSGLEITDLDPCRTGVTIGSAVGATMSLDQEYKVVSDGGRLDPVDHNYAVPHLYDHFVPSSFAAEVAWAVGAEGPSTVVSTGCTSGLDAVGHAVDLIREGSVDVMIAGATDAPISPITVACFDAIKATTSRNDDPEHASRPFDGTRNGFVLGEGSAVFVLEEREAALKRGAHVYAEIAGYASRCNAFHMTGLRPDGREMAEAIRMALHESRLNPEDIHYINAHGSGTKQNDRHETAAFKQSLGEHARRVPVSSIKSMVGHSLGAIGSIEIAASALAIENDLVPPTANLHTPDPECDLDYVPLTAREWRTDTVL…	JABRXD010000001	Streptomyces brasiliscabiei	Actinobacteria	1006.2
KS_RS_522390_JTIY01000001	5969503	5971137	MSWTLHEQGVSTHAQHLDCRQAGAGREHGCGPAVRRLRRDGDAAPDGDAAPPALLLPGAVLPPPGLRRGQRRRADRGSQVRPPVHRHQQRPEAVHRGVRPRDLALTRRRDGDPLLLLGGVGVSARRVVITGLEVLAPGGVGAKNFWDLLSEGRTATRGITFFDPTPFRSRVAAEIDFDPYAHGLAPQEIRRMDRAAQFAVVAARGAVADSGIEFADLDPYRTGVTVGSAVGATMGLDEEYRVVSDGGRLDLVDHRYAAPHLYNHLVPSSFAAEVAWAVGAEGPSTVVSTGCTSGIDSVGYAAELIREGSADVMVAGSSDAPISPITMACFDAIKATTPRHDDPAHASRPFDGTRNGFVLGEGAAVFVLEELDSARRRGAHIYAEIAGYATRSNAYHMTG…	JTIY01000001	Streptomyces sp. AcH 505	Actinobacteria	1006.2
[truncated: 5,849 more rows]

## Sheet: CLF Hits
CLF Hit Identifier	CLF ORF Start	CLF ORF End	ORF Sequence	NCBI Accession Number	Organism	Phyla	pHMM Score	Found by Chen et al. (2022)	NaPDoS2 Domain Classification	NaPDoS2 System Classification	NaPDoS2 Product Classification	Associated Characterized Molecule
[truncated: 6,323 more rows]
